# Supplementary material for: Therapeutic efficacy of dendritic cell vaccination in a novel syngeneic mouse model of diffuse hemispheric glioma, H3 G34-mutant
Source: J Neurooncol. 2026 Apr 2;177(2):88. doi: 10.1007/s11060-026-05545-z (PMC13046641; doi:10.1007/s11060-026-05545-z)
Supplement: Supplementary file 5 — Supplementary Material 5 [file 11060_2026_5545_MOESM5_ESM.xlsx]

## Sheet: filtered counts
Gene	RCAS1	RCAS2	RCAS3
Aaas	11118	3586	2061
Aacs	15588	17321	5038
Aagab	7974	5793	1629
Aak1	61395	51013	23176
Aamdc	4023	3243	752
Aamp	26367	19753	8355
Aar2	6449	3568	1627
Aard	3540	1778	403
Aars	97812	83822	30144
Aars2	3538	2301	1598
Aarsd1	8669	4565	2414
Aasdh	1576	1702	1609
Aasdhppt	4607	4707	1622
Aatf	4523	3887	1924
Aatk	27430	21923	9819
Abat	9260	7615	5113
Abca1	54890	50144	9804
Abca2	23904	21649	11040
Abca3	33464	22533	11878
Abca5	6613	8075	4463
Abca6	177	458	68
Abca7	7636	5928	2480
Abca8a	512	395	21
Abca8b	3679	3571	567
Abcb10	3567	2160	1756
Abcb1b	1599	1212	684
Abcb4	1217	1167	1012
Abcb6	8026	4047	2560
Abcb7	14557	10693	4166
Abcb8	6454	4883	1582
Abcb9	877	361	92
Abcc1	7490	5487	6072
Abcc10	1941	2002	1491
Abcc12	267	278	50
Abcc4	4143	3005	1549
Abcc5	10250	9035	8714
Abcd1	5675	3797	1927
Abcd2	800	372	155
Abcd3	22811	17018	8076
Abcd4	2098	1675	696
Abce1	37710	30815	12541
Abcf1	26694	16399	9383
Abcf2	21860	10371	4115
Abcf3	9284	6998	2918
Abcg1	33324	36141	14578
Abcg2	6328	5027	1912
Abcg4	3503	3539	1936
Abhd1	374	432	159
Abhd10	3638	2446	1427
Abhd11	4239	2623	1423
Abhd12	31234	16696	9494
Abhd13	13000	12753	4213
Abhd14a	4445	3331	1400
Abhd14b	422	243	287
Abhd15	1466	737	267
Abhd16a	9598	5718	1943
Abhd17a	12987	8505	3625
Abhd17b	14498	14540	6409
Abhd17c	14974	11588	5902
Abhd18	3944	4812	3460
Abhd2	180308	201971	72825
Abhd3	1156	779	273
Abhd4	38562	52658	17016
Abhd5	6189	4691	956
Abhd6	7809	5306	1861
Abhd8	11745	9486	2494
Abi1	15069	13380	4393
Abi2	48879	43125	20326
Abi3	229	165	180
Abitram	5065	3588	1869
Abl1	13454	12347	6991
Abl2	11808	13620	8326
Ablim1	1060	476	382
Ablim2	338	241	136
Ablim3	555	502	179
Abr	19747	13368	8452
Abracl	7887	3963	899
Abraxas1	1730	1049	609
Abraxas2	6031	4952	2873
Abt1	3132	2407	1009
Abtb1	2121	2448	1602
Abtb2	27056	17358	8144
Acaa1a	8106	4825	2734
Acaa2	7826	3625	686
Acaca	29172	25762	8304
Acacb	400	150	142
Acad10	425	349	224
Acad11	2654	2548	962
Acad12	431	385	137
Acad8	3249	2108	1102
Acad9	11421	8636	3561
Acadl	17611	6685	831
Acadm	7689	5147	2486
Acads	3060	1314	1013
Acadsb	6698	9975	3723
Acadvl	11298	9100	3336
Acan	14400	5089	6532
Acap2	16610	12793	8087
Acap3	39110	29890	14809
Acat1	37841	28542	10942
Acat2	29803	29591	7615
Acat3	468	292	219
Acbd3	10268	13061	5289
Acbd4	1881	879	314
Acbd5	9386	9968	3539
Acbd6	8561	7695	4178
Accs	1664	1696	1132
Acd	7481	4839	1997
Ace	494	1549	1179
Acer3	2817	2527	1558
Ache	3160	3709	2522
Acin1	33059	24131	17195
Ackr1	147	164	74
Ackr3	502	283	180
Acly	65485	55969	22139
Aco1	17738	11892	4833
Aco2	121716	65599	26366
Acot1	2748	1076	267
Acot11	797	668	257
Acot13	4121	7260	1753
Acot2	2897	2523	930
Acot6	556	623	225
Acot7	9699	2410	1240
Acot8	1955	1259	751
Acot9	1450	731	177
Acox1	46467	35218	14558
Acox3	3072	2341	1139
Acp1	10481	4445	1854
Acp2	13050	10949	3854
Acp6	3772	2670	2807
Acrbp	396	304	254
Acsbg1	12888	3020	1219
Acsf2	694	401	277
Acsf3	2329	1564	888
Acsl1	6286	3930	2719
Acsl3	60102	67217	14456
Acsl4	33187	20605	5565
Acsl5	3721	1996	748
Acsl6	11032	10202	3875
Acss1	6898	5468	3156
Acss2	12504	18788	4337
Actb	796756	374544	176793
Actg1	182086	100430	44347
Actl6a	15205	5454	2604
Actn1	7823	3732	3004
Actn4	43202	19453	9824
Actr10	19863	15136	6174
Actr1a	53188	33689	16617
Actr1b	40831	20824	9702
Actr2	48157	47536	16317
Actr3	43034	31426	11172
Actr3b	3304	2354	980
Actr5	1612	1342	1058
Actr6	4181	3702	1088
Actr8	7273	5931	3435
Acvr1	9567	5802	2782
Acvr1b	7928	7956	3309
Acvr2a	7737	6975	3802
Acvr2b	1214	965	1133
Acy1	2849	1739	757
Acy3	354	220	68
Acyp1	3626	3791	1481
Acyp2	1310	408	67
Ada	1668	430	203
Adal	3294	2143	702
Adam10	38191	27213	8686
Adam11	1884	2207	6276
Adam12	110910	84034	27173
Adam15	14907	7709	4102
Adam17	14160	12648	4348
Adam19	21048	17747	4143
Adam1a	1001	252	163
Adam22	20199	19190	9138
Adam23	16964	7330	3515
Adam8	502	256	250
Adam9	50514	53940	26456
Adamts1	36884	18842	3963
Adamts10	8575	6233	5069
Adamts14	721	398	244
Adamts15	458	196	57
Adamts17	879	523	379
Adamts20	6743	4399	1677
Adamts3	4360	2927	742
Adamts4	3826	3713	893
Adamts5	2314	2204	435
Adamts6	2008	2151	1192
Adamts7	1741	1295	870
Adamts8	701	255	70
Adamts9	7695	8664	6029
Adamtsl1	412	155	90
Adamtsl3	3645	1619	1091
Adap1	3113	1728	998
Adar	12475	11645	6250
Adarb1	5790	4997	4212
Adarb2	678	1393	584
Adat1	1302	1020	929
Adat2	775	709	384
Adat3	244	36	122
Adck1	2882	2419	1266
Adck2	3433	3075	1503
Adck5	2683	1389	856
Adcy1	12910	17367	9446
Adcy2	306	222	36
Adcy3	8884	6152	3861
Adcy5	12242	10030	7346
Adcy6	16756	13487	8524
Adcy7	469	241	130
Adcy8	878	773	108
Adcy9	2245	1890	1292
Adcyap1r1	15817	17003	9719
Add1	54217	34075	16198
Add2	28517	21438	7582
Add3	41344	20626	7910
Adgra1	1451	1308	298
Adgra2	3099	2323	1292
Adgra3	51826	18504	14657
Adgrb1	64219	48202	21407
Adgrb2	70175	48437	22507
Adgrb3	15765	12972	6184
Adgrd1	254	313	64
Adgre5	1214	507	166
Adgrg1	25106	20916	11514
Adgrg6	1342	146	166
Adgrl1	63821	56834	37803
Adgrl2	6507	7205	3495
Adgrl3	46384	40959	15520
Adgrv1	1689	891	374
Adh5	23995	20651	7761
Adhfe1	1965	1865	1020
Adi1	4767	2109	1163
Adipor1	20195	14988	7060
Adipor2	22834	18523	6041
Adk	9759	5102	1977
Adm	1726	4287	3335
Adnp	9533	5121	3910
Adnp2	8921	5694	3131
Ado	18330	15278	6676
Adora1	28828	30038	9636
Adora2a	1500	743	363
Adora2b	264	629	265
Adpgk	7580	4677	2503
Adprh	20121	8181	5308
Adprhl2	9214	6623	2697
Adprm	1677	1562	640
Adra1a	133	180	108
Adra1b	1270	780	118
Adra2c	187	336	118
Adrb1	1401	1459	745
Adrm1	8437	4371	2360
Adsl	11524	5071	3115
Adss	7608	5091	2635
Aebp1	16950	8665	2556
Aebp2	18339	12961	6234
Aen	6318	4853	2416
Afap1	1855	2371	2032
Afap1l1	7875	5922	2537
Afap1l2	34594	30860	13924
Afdn	22430	17494	11478
Aff1	8775	7625	3300
Aff2	2509	2017	737
Aff3	3262	2330	1511
Aff4	59995	61492	29012
Afg1l	853	644	231
Afg3l1	15724	8920	4090
Afg3l2	8813	7685	5513
Afmid	956	487	446
Aftph	9298	9751	3828
Aga	1197	925	260
Agap1	85533	67289	29234
Agap2	22216	28396	13117
Agap3	22545	19619	8519
Agbl3	1530	1276	552
Agbl5	2588	2611	2800
Ager	296	235	435
Agfg1	34824	26396	14627
Agfg2	6069	3609	2461
Aggf1	13759	12888	5619
Agk	2198	1702	926
Agl	14796	10925	6313
Agmo	204	363	35
Ago1	30496	23352	10747
Ago2	41515	36256	28639
Ago3	10928	12645	7653
Ago4	2943	3555	1853
Agpat1	22678	17096	7481
Agpat2	691	141	154
Agpat3	36291	27967	11515
Agpat4	13170	8665	3161
Agpat5	21562	16383	8502
Agps	12309	7905	3755
Agrn	100748	81934	46274
Agt	1553	1388	323
Agtpbp1	9119	5663	3495
Agtr1a	490	132	91
Agtrap	1499	772	259
Ahctf1	16452	11093	7123
Ahcy	8860	2794	1125
Ahcyl1	35811	36138	20173
Ahcyl2	25929	25551	9661
Ahdc1	9893	12143	6292
Ahi1	26685	29818	12416
Ahnak	498	216	96
Ahr	414	160	63
Ahsa1	15980	9183	4330
Ahsa2	8996	5490	2421
Aida	13259	7121	2931
Aif1l	27181	15191	8212
Aifm1	4720	3261	1822
Aifm2	1273	740	371
Aig1	3638	2710	905
Aimp1	11986	14037	4162
Aimp2	6764	2603	1612
Aip	12672	7832	2685
Airn	604	862	435
Ajap1	14369	6281	620
Ajm1	1905	3693	2435
Ak1	3979	1942	813
Ak2	19131	9166	6047
Ak3	14640	9945	4467
Ak4	12661	8004	5884
Ak5	5140	5975	2884
Ak6	30132	18726	6000
Akap1	9927	7113	4009
Akap10	4123	3322	1813
Akap11	27003	23147	10751
Akap12	73891	43396	13016
Akap13	18600	8977	4278
Akap17b	2413	2277	1353
Akap5	1005	1258	977
Akap6	12035	11381	6539
Akap7	10021	7863	3501
Akap8	15455	10629	8510
Akap8l	8039	8722	8196
Akap9	18859	20417	9984
Akip1	1860	1169	548
Akirin1	15326	14135	5830
Akirin2	9915	7939	3997
Akna	4672	7070	2677
Akr1a1	80969	58673	20094
Akr1b10	3307	3035	1101
Akr1b3	8535	4077	2463
Akr1c13	791	400	70
Akr1e1	6709	6058	2491
Akr7a5	4008	2378	1173
Akt1	50955	27320	12466
Akt1s1	16256	13956	5688
Akt2	31859	20497	7626
Akt2-ps	7353	5028	1730
Akt3	30076	34931	10750
Aktip	11742	11472	4667
Alad	3449	1592	944
Alas1	5028	4590	1908
Alcam	31262	28994	12536
Aldh16a1	5893	1888	709
Aldh18a1	43452	42105	16386
Aldh1a3	701	97	74
Aldh1b1	1434	1078	691
Aldh1l2	23191	48212	14903
Aldh2	5837	4106	3759
Aldh3a2	12564	9548	3313
Aldh3b1	1168	732	498
Aldh3b2	221	178	99
Aldh4a1	3393	2934	1871
Aldh5a1	11465	10398	7050
Aldh6a1	6422	9095	5324
Aldh7a1	9729	6559	3790
Aldh9a1	14041	7632	2989
Aldoa	135251	108978	103477
Aldoart1	1811	1352	1854
Aldoc	44211	38650	13457
Alg1	4112	3016	1167
Alg10b	37972	26172	10352
Alg11	7891	9224	3558
Alg12	3166	1930	797
Alg13	7423	3547	2322
Alg14	4271	2908	1190
Alg2	20105	19614	9662
Alg3	4249	3056	1556
Alg5	6470	6306	1705
Alg6	4071	2555	1245
Alg8	5100	1421	1043
Alg9	7238	5280	2725
Alkbh1	3766	3840	3064
Alkbh2	600	385	203
Alkbh3	3610	2855	2007
Alkbh4	1334	1103	698
Alkbh5	28360	25679	14848
Alkbh6	4010	2867	1222
Alkbh7	1333	801	389
Alkbh8	8437	8496	3782
Alms1	6201	3776	2528
Alpl	4964	2228	1280
Als2	10924	5577	2036
Als2cl	2801	1482	962
Alyref	26249	9848	4267
Alyref2	1002	1209	291
Amacr	1482	1333	380
Ambra1	11219	7962	5466
Amd1	15981	6830	4091
Amd2	5301	2374	1709
Amdhd2	2002	1658	566
Amd-ps3	3939	1827	1151
Amer1	6874	4617	3704
Amer2	10957	13145	7751
Amfr	44369	32805	11206
Amigo1	1583	1867	1150
Amigo2	303	161	51
Amigo3	804	462	208
Ammecr1	4032	2063	1257
Ammecr1l	10200	7882	3730
Amn1	2417	2369	1343
Amot	3524	1173	759
Amotl1	22843	29783	9149
Amotl2	11364	11976	8296
Ampd2	7089	5998	3364
Ampd3	1404	637	262
Amph	16927	15723	6861
Amt	3777	2202	2257
Amy1	355	505	373
Amz1	1764	713	609
Amz2	13593	12914	5373
Anapc1	52169	25685	13513
Anapc10	6020	3758	1007
Anapc11	19488	11361	3999
Anapc13	8920	5630	2236
Anapc15	8471	4765	1811
Anapc15-ps	369	231	96
Anapc16	11591	9298	3749
Anapc2	19436	11997	6109
Anapc4	12503	10291	3718
Anapc5	52786	21990	11234
Anapc7	11507	6392	3814
Angel1	3245	2313	1132
Angel2	9486	6365	2279
Angpt1	389	244	30
Angptl1	366	222	81
Angptl2	226	61	151
Angptl6	1673	1639	480
Ank	20090	19061	9277
Ank1	3238	2669	1167
Ank2	47837	39707	16465
Ank3	27545	24171	14634
Ankfy1	25082	21503	8228
Ankhd1	12993	10621	5981
Ankib1	20730	17863	7443
Ankle1	2141	389	307
Ankle2	10897	8263	4398
Ankmy2	6755	5905	2546
Ankra2	6147	7159	2838
Ankrd10	10098	7580	4581
Ankrd11	62540	55675	39734
Ankrd12	10394	14751	6457
Ankrd13a	26467	15654	8724
Ankrd13b	17083	10904	8317
Ankrd13c	17383	13198	4911
Ankrd13d	1032	806	698
Ankrd16	2919	2135	2120
Ankrd17	41339	39084	19228
Ankrd23	1226	977	639
Ankrd24	2606	2328	1240
Ankrd26	4731	3744	2499
Ankrd27	5449	5563	3320
Ankrd28	29038	27941	12878
Ankrd29	2171	1227	540
Ankrd33b	1784	1583	774
Ankrd34a	982	862	608
Ankrd34b	631	603	495
Ankrd35	193	136	78
Ankrd37	1228	1173	966
Ankrd39	2426	1715	837
Ankrd40	37391	25403	10071
Ankrd42	629	460	222
Ankrd44	5445	3327	1371
Ankrd45	190	148	73
Ankrd46	24727	21776	7572
Ankrd49	5466	4792	2013
Ankrd50	16667	12730	5937
Ankrd52	17239	12154	9395
Ankrd54	6903	2967	1215
Ankrd6	2693	1798	930
Ankrd9	676	232	133
Anks1	4745	3978	2314
Anks1b	79812	68162	18085
Anks3	3304	2149	1533
Anks6	2949	2232	988
Ankzf1	2543	2394	2356
Anln	21865	5563	5055
Ano10	8384	7481	2684
Ano3	1470	993	348
Ano4	227	169	63
Ano6	19500	13772	6608
Ano8	10818	12272	4618
Anp32a	48834	38547	17769
Anp32b	53591	24334	12135
Anp32b-ps1	889	440	286
Anp32e	85891	55436	29918
Anp32-ps	615	602	303
Antxr1	25983	14567	5128
Antxr2	900	579	232
Anxa11	553	123	141
Anxa2	6177	597	743
Anxa5	1436	909	142
Anxa6	9277	3087	813
Anxa7	1236	418	431
Aoc2	750	573	565
Aopep	3315	1716	604
Aox1	802	225	89
Ap1ar	9095	6122	3460
Ap1b1	13253	7739	3605
Ap1g1	24756	20100	10496
Ap1g2	535	268	217
Ap1m1	15509	10961	3958
Ap1s1	30622	15552	4320
Ap1s2	3527	2498	409
Ap2a1	27597	17967	8657
Ap2a2	29940	20136	11068
Ap2b1	61312	45025	20405
Ap2m1	58388	34079	14350
Ap2s1	22171	12773	5621
Ap3b1	14625	12690	4622
Ap3b2	5986	5016	1348
Ap3d1	28366	20539	9470
Ap3m1	23545	27939	8129
Ap3m1-ps	3065	4072	1346
Ap3m2	9141	6814	2890
Ap3s1	7667	7399	2963
Ap3s1-ps1	2160	1923	540
Ap3s1-ps2	1810	1804	757
Ap3s2	15744	13937	6708
Ap4b1	3900	3198	1812
Ap4e1	3417	3087	2002
Ap4m1	6132	3617	1756
Ap4s1	2684	2399	830
Ap5b1	589	508	115
Ap5m1	7182	6496	2981
Ap5s1	2095	1657	890
Ap5z1	8190	6467	2643
Apaf1	7264	5350	2792
Apba1	10275	10234	4832
Apba2	17794	15266	8665
Apba3	6517	5659	3019
Apbb1	19789	15654	8086
Apbb2	6608	4566	2671
Apbb3	1821	1424	1511
Apc	59806	47808	28474
Apc2	29970	17302	7158
Apcdd1	4987	3667	2120
Apeh	5453	2424	1142
Apex1	15545	10412	3673
Apex2	2328	1633	749
Aph1a	20086	15643	4983
Aph1b	7983	4545	3476
Aph1c	614	1857	555
Api5	25928	17750	8401
Apip	4964	2307	941
Aplf	2459	2022	922
Apln	2572	1969	1690
Aplp1	49691	40994	18832
Aplp2	116174	92508	41514
Apmap	13052	8314	3035
Apobec1	1303	1340	167
Apobec3	621	327	135
Apod	272	140	53
Apoe	71331	53963	19039
Apold1	1003	820	469
Apoo	1371	923	377
Apool	1389	1104	320
Apoo-ps	2910	2085	876
Apopt1	5238	4142	1977
App	238014	195266	74741
Appbp2	28505	22619	10901
Appl1	22353	22491	8470
Appl2	15994	13469	10368
Aprt	13765	6522	3805
Aptx	3654	3585	1659
Aqp11	1066	877	604
Aqp5	300	242	153
Aqr	14700	8451	5391
Ar	368	119	97
Araf	12003	10240	6369
Arap1	11581	9521	3669
Arap2	13747	10981	926
Arc	3955	8437	3018
Arcn1	52152	51870	18243
Arel1	14813	13435	6407
Arf1	96229	91826	30267
Arf2	11943	6471	2891
Arf3	65910	72756	26698
Arf4	44894	42637	15302
Arf5	29209	19702	6507
Arf6	21810	14336	4813
Arfgap1	16233	14197	5248
Arfgap2	12630	7741	2988
Arfgap3	16648	9947	3226
Arfgef1	15733	15016	8832
Arfgef2	7217	4471	2929
Arfgef3	3226	3427	2355
Arfip1	14633	15450	3847
Arfip2	10983	9261	4958
Arfrp1	5501	3922	2441
Arglu1	22129	16400	13815
Arhgap1	14427	13266	5269
Arhgap10	5465	2599	1295
Arhgap11a	40693	8381	8925
Arhgap12	10803	11771	4713
Arhgap17	4388	3874	2079
Arhgap18	6125	4325	1228
Arhgap19	19123	5533	5495
Arhgap20	9506	7914	4940
Arhgap21	29836	25013	14129
Arhgap22	924	291	326
Arhgap23	7741	5385	2696
Arhgap24	963	829	236
Arhgap26	1626	1330	877
Arhgap27	311	194	162
Arhgap29	448	150	157
Arhgap31	50680	56189	32674
Arhgap32	23148	18710	9307
Arhgap33	25758	14059	10236
Arhgap35	70537	58233	30913
Arhgap39	33899	30418	8372
Arhgap42	2706	1089	581
Arhgap44	4376	4192	2193
Arhgap5	13987	15147	5380
Arhgap6	1258	497	76
Arhgdia	148460	89879	36576
Arhgdig	2505	736	697
Arhgef1	8199	6605	4737
Arhgef10	7205	6135	3612
Arhgef10l	22408	12411	5276
Arhgef11	19888	14026	7557
Arhgef12	37469	31558	14045
Arhgef17	5746	3915	2973
Arhgef18	5150	4133	2260
Arhgef19	1928	941	206
Arhgef2	51332	43102	22969
Arhgef25	3661	3210	2575
Arhgef26	21833	16451	7500
Arhgef28	1245	725	516
Arhgef3	8186	6191	2194
Arhgef39	5420	1214	1668
Arhgef4	6902	4660	3587
Arhgef40	25832	17627	9148
Arhgef6	211	150	478
Arhgef7	40714	27293	12128
Arhgef9	36465	30643	11992
Arid1a	37130	26298	16388
Arid1b	18419	14400	6495
Arid2	25664	20075	11249
Arid3a	664	880	397
Arid3b	285	155	25
Arid4a	8660	7692	4239
Arid4b	12116	11453	6096
Arid5a	7689	5164	1664
Arid5b	5395	3522	1638
Arih1	16171	14286	7571
Arih2	12534	7473	4570
Arl1	22246	24396	7740
Arl10	3750	3805	1672
Arl13b	3059	2532	1134
Arl14ep	13804	18777	7821
Arl15	6891	6625	2521
Arl16	2386	2108	785
Arl2	14449	8020	2873
Arl2bp	47409	26806	12484
Arl3	10547	11875	5809
Arl4a	15433	12743	3946
Arl4c	7945	7622	4879
Arl4d	553	847	283
Arl5a	71225	51181	13160
Arl5b	7182	8118	2911
Arl5c	1118	253	279
Arl6	3158	1923	420
Arl6ip1	158005	136898	37042
Arl6ip4	7096	4051	1656
Arl6ip5	16374	14394	6210
Arl6ip6	9357	6246	2062
Arl8a	34313	30062	12486
Arl8b	28002	22841	7919
Armc1	14070	11575	3741
Armc10	3807	2339	1469
Armc5	6461	4260	1523
Armc6	7719	4393	1648
Armc7	1100	784	280
Armc8	8479	6873	3443
Armc9	2236	1090	434
Armcx1	5040	5308	2092
Armcx2	23183	15371	7275
Armcx3	30053	31702	10682
Armcx4	28787	21436	11687
Armcx5	2399	2106	1479
Armcx6	3935	2367	1316
Armh3	3641	2352	1284
Armh4	45314	33060	14598
Armt1	4622	3518	2359
Arnt	9534	7428	5523
Arnt2	50431	40663	12667
Arntl	834	774	428
Arntl2	483	233	372
Arpc1a	42980	31872	10564
Arpc1b	72461	34281	7461
Arpc2	36224	33520	12584
Arpc3	29229	18142	5869
Arpc4	30300	17630	6496
Arpc5	28545	25895	8929
Arpc5l	20017	18511	6025
Arpin	9549	5651	1300
Arpp19	32719	20485	7477
Arrb1	27253	25251	12032
Arrb2	9929	6568	3547
Arrdc1	736	372	250
Arrdc2	1382	2167	1166
Arrdc3	20515	12754	8191
Arrdc4	2844	5857	5976
Arsa	6804	6239	2383
Arsb	21819	21522	10549
Arsg	1586	1329	900
Arsk	1725	1730	752
Arv1	998	854	489
Arvcf	9294	3990	3736
Arx	378	339	85
Arxes1	12349	11161	3952
Arxes2	27118	22629	6140
Asah1	22388	39016	11338
Asah2	935	1426	572
Asap1	20263	14478	6193
Asap2	8429	5438	3163
Asap3	3063	1472	1354
Asb1	8892	8433	4751
Asb13	6452	3991	1779
Asb18	78	215	150
Asb3	2838	3355	828
Asb6	6659	3972	1740
Asb7	6085	5237	2989
Asb8	5832	3906	2416
Ascc1	3351	2889	1332
Ascc2	9940	6035	3175
Ascc3	6557	6025	2201
Ascl1	11283	9733	5366
Asf1a	4988	3178	1244
Asf1b	12254	2122	1047
Ash1l	25882	21925	12245
Ash2l	15454	9157	5331
Asic1	16597	21772	13285
Asic2	3835	4830	1767
Asic4	7445	13203	5353
Asl	1812	1117	819
Asna1	22596	11076	3585
Asns	45653	51691	17763
Asnsd1	8916	10103	3530
Aspdh	427	380	278
Asph	8676	7805	6375
Asphd2	7757	4486	2003
Aspm	52267	14878	9392
Aspscr1	11192	6976	2817
Asrgl1	90405	67324	31144
Aste1	1687	816	435
Astn1	70850	68211	25517
Astn2	21767	14394	5428
Asxl1	18244	10744	9129
Asxl2	12452	10269	6010
Asxl3	2655	2926	1500
Atad1	25365	33577	9693
Atad2	35483	8477	5003
Atad2b	6046	5289	2963
Atad3a	8201	5656	5893
Atad3aos	98	156	65
Atad5	12698	3602	2862
Atat1	13993	12234	6236
Atcay	34414	26874	13380
Atcayos	201	307	308
Ate1	9295	8759	4924
Atf1	6294	3575	1877
Atf1-ps	806	455	232
Atf2	10475	9451	4457
Atf3	686	638	115
Atf4	79485	96499	20729
Atf5	35201	56777	8283
Atf6	15223	14596	6972
Atf6b	14035	8129	3391
Atf7	12975	13981	6242
Atf7ip	25586	24265	15196
Atg10	573	513	158
Atg101	5757	4254	1178
Atg12	11838	10139	5095
Atg13	6982	5646	3583
Atg14	2363	1873	742
Atg16l1	6029	3952	2980
Atg16l2	2785	3354	1778
Atg2a	5461	3732	2102
Atg2b	10154	9807	7917
Atg3	12739	7567	2636
Atg4a	1169	1305	694
Atg4a-ps	936	1140	419
Atg4b	10138	7884	4364
Atg4c	3251	2875	1411
Atg4d	8005	3712	2012
Atg5	6753	5085	1366
Atg7	7317	6041	2772
Atg9a	15703	15947	8241
Atic	13264	7820	4644
Atl1	3720	2613	1143
Atl2	12796	7908	4837
Atl3	20030	13140	5326
Atm	10814	7244	3044
Atmin	6789	6788	3664
Atn1	29648	24352	14479
Atox1	7406	4246	1759
Atp10a	1814	472	140
Atp10b	6346	4833	2694
Atp10d	292	155	203
Atp11a	17531	17112	9015
Atp11b	9204	9186	7990
Atp11c	7183	5062	2465
Atp13a1	14756	9120	4911
Atp13a2	15826	11036	5518
Atp13a3	33064	30407	14557
Atp1a1	173834	103332	27214
Atp1a2	26222	32323	53568
Atp1a3	16739	19004	19094
Atp1b1	26609	27738	9801
Atp1b2	85712	86923	40214
Atp1b3	18327	11399	4985
Atp23	1089	895	1153
Atp2a2	82048	68262	33137
Atp2b1	23474	21957	9078
Atp2b2	1656	1198	573
Atp2b3	246	245	123
Atp2b4	18875	10097	6539
Atp2c1	19636	16608	6888
Atp4a	520	442	363
Atp5a1	162692	104948	55428
Atp5b	268987	156776	74096
Atp5c1	51800	41399	16373
Atp5c1-ps	326	275	120
Atp5d	31699	28073	12574
Atp5e	19155	10824	5777
Atp5f1	51222	32408	13489
Atp5g1	6922	3947	1982
Atp5g2	576	468	276
Atp5g3	44359	22816	10160
Atp5h	16290	10017	3947
Atp5j	22457	16391	6267
Atp5j2	34248	20695	5396
Atp5k	22433	11329	4276
Atp5k-ps2	640	296	147
Atp5l	31316	18044	4872
Atp5md	14592	9473	2276
Atp5mpl	6719	5404	1731
Atp5o	29887	18993	10181
Atp6ap1	50887	46320	15768
Atp6ap2	21520	19701	5129
Atp6v0a1	32346	22507	9166
Atp6v0a2	18612	11738	5147
Atp6v0b	38472	27726	6889
Atp6v0c	50727	34745	11579
Atp6v0c-ps2	12863	8214	2951
Atp6v0d1	21642	16569	6027
Atp6v0e	44442	25222	4750
Atp6v0e2	50267	36614	15250
Atp6v1a	47160	35916	14834
Atp6v1b2	29346	25935	10465
Atp6v1c1	11963	9050	2845
Atp6v1d	13915	16631	3339
Atp6v1e1	20675	18006	5703
Atp6v1f	9584	9234	2996
Atp6v1g1	34311	35634	9279
Atp6v1g2	4105	3527	1177
Atp6v1h	18355	16111	5081
Atp7a	3528	3307	1543
Atp7b	1279	979	1205
Atp8a1	19166	19176	7127
Atp8a2	792	718	395
Atp8b2	9055	9029	5754
Atp9a	46206	38429	17720
Atp9b	8512	5746	3986
Atpaf1	2942	2157	1135
Atpaf2	5227	2501	1449
Atpif1	28725	28743	10524
Atpsckmt	3029	2105	1128
Atr	6642	4721	3919
Atraid	10748	9716	5418
Atrip	5473	3485	2292
Atrn	20285	17371	8248
Atrnl1	10607	6659	2602
Atrx	47813	36454	18959
Atxn1	3291	3485	2233
Atxn10	53323	46049	16539
Atxn1l	16371	14577	7016
Atxn2	17826	14825	10497
Atxn2l	47804	43370	32853
Atxn3	5505	5827	2732
Atxn7	3451	2935	1794
Atxn7l1	949	447	214
Atxn7l2	2166	1496	1719
Atxn7l3	14506	11285	5424
Atxn7l3b	46137	44190	18616
Auh	3768	3020	2219
Aunip	1685	233	278
Aup1	13673	9904	4016
Aurka	20438	3326	3223
Aurkaip1	14921	9549	2865
Aurkb	24158	3815	3944
Auts2	4325	2566	1658
Aven	1682	694	231
Avil	261	319	91
Avl9	9580	10930	5202
Avpi1	2248	1155	425
Axin1	12750	8416	4255
Axin2	3479	2582	1416
Axl	16992	9373	3916
Azi2	12803	12482	4349
Azin1	52299	41752	12965
Azin2	2699	1389	561
B2m	29274	36076	8748
B3galnt1	8574	5433	2274
B3galnt2	1725	1627	1463
B3galt1	6115	5299	1589
B3galt2	1022	761	348
B3galt4	522	471	327
B3galt5	1584	306	268
B3galt6	3035	2584	604
B3gat1	26918	23940	14945
B3gat2	27118	28210	12728
B3gat3	13423	9648	2877
B3glct	7257	3606	1425
B3gnt2	510	329	229
B3gnt4	306	196	37
B3gnt5	8990	5433	2088
B3gnt8	375	315	276
B3gnt9	368	207	177
B3gntl1	1680	2276	1084
B4galnt1	6508	6249	3095
B4galnt4	5341	5201	2860
B4galt1	1590	558	332
B4galt2	15028	11103	5158
B4galt3	9850	9027	5259
B4galt4	4172	3375	1729
B4galt5	7684	8781	2507
B4galt6	13320	11193	5681
B4galt7	3005	3310	1667
B4gat1	8737	6630	2896
B9d1	1495	1657	1600
B9d1os	1417	1447	1347
B9d2	2354	1039	323
Baalc	1076	382	91
Babam1	13460	8777	3073
Babam2	8721	7403	3730
Bace1	22339	19978	9573
Bace2	308	122	68
Bach1	9329	8703	4839
Bach2	4574	3883	2698
Bad	6447	3954	1172
Bag1	14535	9256	3262
Bag2	3044	1417	965
Bag3	8507	2328	828
Bag4	7451	6198	3148
Bag5	6570	6309	2458
Bag6	70325	44922	23455
Bahcc1	21350	19116	14643
Bahd1	7327	5843	3551
Baiap2	9125	7291	4513
Baiap2l2	198	58	111
Baiap3	121	157	105
Bak1	21697	14423	5849
Bambi	1451	906	267
Bambi-ps1	281	193	59
Banf1	33169	16589	7085
Banp	5326	5679	2177
Bap1	27933	16776	7890
Bard1	6124	1477	1092
Barx1	1163	492	107
Basp1	177652	143473	58406
Bax	17417	11989	3456
Baz1a	3951	2522	1539
Baz1b	53439	26525	14323
Baz2a	20931	19807	16510
Baz2b	4463	3241	2090
Bbc3	1787	3581	1439
Bbip1	11817	10628	2501
Bbof1	318	265	275
Bbs1	3332	1782	953
Bbs10	672	871	379
Bbs12	1437	1383	494
Bbs2	1566	1367	743
Bbs4	2846	2368	803
Bbs5	419	385	186
Bbs7	4286	2557	1095
Bbs9	3347	2847	1334
Bbx	9341	8049	5084
Bc1	8399	4846	2123
Bcam	2844	1513	689
Bcan	241297	254597	86302
Bcap29	4453	5121	2263
Bcap31	12122	8746	3696
Bcar1	9365	6270	3976
Bcas1	100204	59417	27884
Bcas1os1	308	224	123
Bcas2	14295	9823	4857
Bcas3	3087	2791	1691
Bcat1	33512	24298	14645
Bcat2	2313	1157	731
Bccip	9483	7948	3284
Bcdin3d	2708	1724	884
Bche	2379	988	1195
Bckdha	6522	6532	3314
Bckdhb	4098	2190	1089
Bckdk	11417	6245	3144
Bcl10	8574	6125	2301
Bcl11b	2221	2504	1656
Bcl2	6391	4687	1893
Bcl2l1	13154	8506	2344
Bcl2l11	2157	1451	1053
Bcl2l12	392	139	105
Bcl2l13	26704	21659	11285
Bcl2l2	10422	10977	4479
Bcl6	2447	1865	2837
Bcl6b	1697	1034	297
Bcl7a	13394	10031	7580
Bcl7b	8059	5400	2072
Bcl7c	14881	11415	4970
Bcl9	9347	7299	4660
Bcl9l	13504	10951	6599
Bclaf1	44312	29126	13722
Bclaf3	3682	2749	1557
Bco2	256	190	54
Bcor	7797	6561	3945
Bcorl1	5223	4077	2633
Bcr	10724	9554	5122
Bcs1l	4186	2895	1214
Bdh1	2760	975	592
Bdnf	511	476	395
Bdp1	8483	8160	4491
Bean1	643	239	241
Becn1	20302	12744	5138
Begain	1312	1313	917
Bend3	3545	2553	1584
Bend4	3871	3346	2202
Bend5	2041	1628	915
Bend6	5062	5502	1801
Bend7	1308	1403	663
Bet1	3501	4430	1273
Bet1l	4423	7448	2070
Bex1	4373	3322	1890
Bex2	27903	24340	6911
Bex3	45735	29498	12046
Bex4	5616	5688	2430
Bfar	6142	5695	2404
Bfsp2	915	706	427
Bhlhb9	24382	26310	6843
Bhlhe22	217	596	178
Bhlhe40	11563	18380	10687
Bhlhe41	3155	4261	2767
Bicc1	2333	1462	1091
Bicd1	11107	9942	3943
Bicd2	20240	12382	6623
Bicdl1	2778	1628	798
Bicra	6270	5372	4075
Bicral	6247	6752	4841
Bid	1444	1531	555
Bin1	30496	15767	6708
Bin3	2811	1686	705
Birc2	4662	5154	1989
Birc5	21249	3417	3041
Birc6	37236	25985	18048
Bivm	6066	4095	1695
Blcap	5883	6915	3952
Blm	9188	2525	2060
Blmh	20415	11443	4782
Bloc1s1	7486	5358	1035
Bloc1s2	5150	4719	1757
Bloc1s2-ps	1814	1544	576
Bloc1s3	2604	2029	697
Bloc1s4	2221	1819	646
Bloc1s5	3538	3297	1083
Bloc1s6	6026	5127	2683
Blvra	5120	2871	1281
Blvrb	2854	2097	771
Blzf1	4284	5166	1983
Bmf	992	863	297
Bmi1	30736	24838	6231
Bmp1	22403	12296	5574
Bmp2	1095	864	335
Bmp2k	3088	2393	1041
Bmp4	314	344	440
Bmp7	67739	71341	30601
Bmper	1955	743	183
Bmpr1a	43247	32955	10578
Bmpr1b	376	75	123
Bmpr2	34496	30077	13254
Bms1	9419	6080	3841
Bmt2	7635	7750	3005
Bmyc	4438	3874	2009
Bnip1	3465	2223	1942
Bnip2	15455	10968	4661
Bnip3	17370	13526	13307
Bnip3l	26818	26504	12879
Bnip3l-ps	5628	6206	3111
Boc	1588	1211	1016
Bod1	14959	8519	3247
Bod1l	15300	16512	9638
Bok	6870	2605	1904
Bola1	4209	2668	1070
Bola2	7733	4313	1729
Bola3	3062	2192	847
Bop1	17131	8064	3325
Bora	7453	2204	2764
Borcs5	3290	2165	1469
Borcs6	3779	3918	1652
Borcs7	1453	937	386
Borcs8	2641	2296	656
Bpgm	21404	14672	6265
Bphl	2092	1437	771
Bpnt1	17181	7506	5501
Bptf	34794	29243	16396
Braf	12368	12109	8406
Brap	10053	7036	4007
Brat1	7087	5939	2865
Brca1	13732	2917	1977
Brca2	7998	2795	2726
Brcc3	5752	3507	1424
Brd1	18201	14539	7543
Brd2	65909	53412	29307
Brd3	25387	17689	11853
Brd3os	2500	2957	978
Brd4	28396	21813	14127
Brd7	13252	11782	6240
Brd8	26138	14015	9841
Brd9	10964	7943	4827
Brdt	1877	1739	756
Brf1	5925	4467	2450
Brf2	1775	1291	574
Bri3	7504	6197	1954
Bri3bp	24832	25700	13613
Bricd5	4856	5391	1837
Brinp1	16615	12038	5547
Brinp2	19699	18526	9592
Brinp3	18949	11093	6137
Brip1	5997	1217	811
Brip1os	37888	12323	4852
Brix1	7943	6349	2489
Brk1	26361	20132	7424
Brms1	3606	1408	585
Brms1l	9191	4827	2458
Brox	13784	12908	5188
Brpf1	10734	6622	4349
Brpf3	6932	3088	1728
Brsk1	10160	11467	5496
Brsk2	8722	8102	6064
Brwd1	13526	13285	8413
Brwd3	8224	7727	4722
Bscl2	15966	8098	2796
Bsdc1	9954	10350	5854
Bsg	120112	84610	65367
Bsn	2793	3343	1865
Btaf1	9282	6808	3588
Btbd1	25150	29552	9363
Btbd10	6390	3931	1691
Btbd11	2816	2357	1748
Btbd17	1876	898	295
Btbd19	921	576	330
Btbd2	10175	7197	4515
Btbd3	9332	6390	2920
Btbd6	1881	1017	866
Btbd7	13786	12237	6855
Btbd8	6480	5688	2477
Btbd9	9800	7559	3021
Btd	7015	3769	1004
Btf3	33351	28855	13858
Btf3l4	12148	10441	3844
Btg1	11097	9418	3909
Btg2	1074	565	332
Btg3	968	883	442
Btrc	10809	8903	3974
Bub1	19951	3574	2240
Bub1b	28321	5322	4512
Bub3	40770	14555	6927
Bud13	2677	1626	1128
Bud23	6391	3530	1839
Bud31	19777	15623	3496
Bves	486	187	84
Bysl	10671	5291	3195
Bzw1	80372	66146	16238
Bzw2	37949	28304	12541
C1d	9013	6699	1657
C1galt1	13482	10889	3309
C1galt1c1	8337	6454	980
C1qbp	14947	9263	5447
C1ql1	9164	11019	7007
C1ql2	3181	2360	730
C1ql3	2207	1852	513
C1ql4	192	196	102
C1qtnf12	275	76	205
C1qtnf4	420	294	99
C1qtnf5	4770	5798	1364
C1qtnf6	11595	11618	2746
C2cd2	5244	4086	1571
C2cd2l	8951	8129	3767
C2cd3	11331	4802	2079
C2cd4c	897	676	389
C2cd5	7168	3900	3001
C4b	4768	2369	605
C8g	146	185	108
C9orf72	3348	3590	2015
Caap1	2084	1124	534
Cab39	33317	32342	10158
Cab39l	7327	4431	1400
Cabin1	13632	8891	5081
Cables1	2399	1531	961
Cables2	3277	2114	1676
Cabp1	1086	3122	1522
Cabp7	436	657	210
Cacfd1	7609	6645	3344
Cachd1	7052	4761	2021
Cacna1a	7791	6060	4543
Cacna1b	3031	2124	800
Cacna1c	12204	10007	5748
Cacna1d	4223	4018	2755
Cacna1e	1480	1811	1042
Cacna1g	3447	1966	1087
Cacna1h	12827	13250	11202
Cacna1i	514	680	648
Cacna2d1	8233	5287	2727
Cacna2d2	7519	9813	4594
Cacna2d3	862	700	222
Cacnb1	2494	1922	1916
Cacnb2	762	689	384
Cacnb3	13471	7272	4071
Cacnb4	10169	9956	3339
Cacng3	717	693	126
Cacng4	88202	63192	30949
Cacng5	1251	139	119
Cacng7	56886	59376	25552
Cacng8	3115	3095	1327
Cactin	7092	3654	2238
Cacul1	19710	15171	5992
Cacybp	32077	20672	5727
Cad	20756	10046	7486
Cadm1	21925	13528	5373
Cadm2	29408	40353	17931
Cadm3	8258	7002	2499
Cadm4	89769	78558	38710
Cadps	10992	5289	1437
Cadps2	418	458	61
Cage1	142	154	123
Calb2	631	937	941
Calcoco1	9527	11702	6193
Calcrl	17696	14416	3784
Cald1	23618	20335	7959
Calm1	133404	94393	28963
Calm2	123875	101875	22997
Calm3	174334	107248	35471
Caln1	797	386	214
Calr	160668	70397	38712
Calr3	402	318	210
Calu	72469	113899	24777
Caly	514	860	951
Camk1	30844	22552	8441
Camk1d	7670	6756	3458
Camk1g	3865	3899	1821
Camk2b	46121	36559	18794
Camk2d	11291	8835	3478
Camk2g	10819	7890	6978
Camk2n1	23206	18427	4050
Camk2n2	3859	2642	1337
Camk4	919	808	502
Camkk1	2039	1312	1147
Camkk2	10649	11894	5629
Camkmt	1179	810	209
Camkv	669	648	916
Caml	4819	3764	1935
Camsap1	11844	9608	7823
Camsap2	40303	32767	16138
Camsap3	957	1189	1106
Camta1	10776	7780	5215
Camta2	6544	6489	3387
Cand1	31924	18966	11756
Cand2	10335	4379	2415
Cant1	13586	9695	4397
Canx	150296	118986	45987
Cap1	49051	32218	12683
Cap2	6501	7024	2351
Capn10	6118	4635	1622
Capn15	5816	4275	3530
Capn2	15069	9514	3677
Capn5	5617	4105	2160
Capn6	11793	10867	2186
Capn7	12817	12225	5336
Capns1	60260	36686	12147
Caprin1	104156	68569	27126
Caprin2	3646	2658	2128
Capza1	25145	19584	5959
Capza2	36063	30347	9153
Capzb	44200	25848	11657
Car10	1988	980	395
Car11	2280	2464	1696
Car15	187	156	64
Car2	1553	2170	451
Car5b	269	172	68
Car7	247	148	101
Car8	6644	3514	2536
Card10	372	228	90
Card19	1883	1187	609
Card6	212	171	76
Carf	2610	2663	1479
Carhsp1	16687	6365	5115
Carm1	14732	9001	6118
Carmil1	8249	5869	2576
Carmil3	5056	5721	3394
Carnmt1	10050	8685	3287
Carns1	422	238	95
Cars	16539	15942	8084
Cars2	3340	1474	672
Casc1	253	99	135
Casc3	16523	11790	7010
Casc4	26894	26558	8526
Casd1	2560	2063	630
Cask	62955	37550	14434
Caskin1	14908	17148	12462
Caskin2	12900	9468	4567
Casp12	1114	752	69
Casp2	10086	5865	2912
Casp3	17506	9140	3726
Casp4	525	731	27
Casp6	1619	680	321
Casp7	9357	5169	2496
Casp8ap2	11622	4712	2387
Casp9	5693	6544	2292
Cass4	195	192	79
Castor2	11003	8967	5863
Cat	23241	17207	6056
Catsper2	465	251	242
Catspere2	429	335	131
Cav1	309	170	451
Cav2	11903	11545	2495
Cavin1	949	115	139
Cavin3	2170	1138	139
Cbarp	14665	15136	6081
Cbfa2t2	6049	4490	2326
Cbfa2t2-ps1	310	312	121
Cbfb	36345	31070	9447
Cbl	38076	33851	16304
Cblb	2029	2344	1859
Cbll1	4984	4232	2311
Cbln1	9221	4344	2521
Cbr1	4610	3150	1656
Cbr3	5846	3533	936
Cbr4	2425	2645	1187
Cbwd1	2654	1964	813
Cbx1	16931	10969	5684
Cbx2	4636	2299	1656
Cbx3	45218	36539	13194
Cbx3-ps5	14283	12182	3919
Cbx3-ps7	249	192	153
Cbx4	14039	12845	7206
Cbx5	134833	73591	35545
Cbx6	49248	32282	12011
Cbx7	3388	2012	1970
Cbx8	4286	3726	1572
Cby1	13390	6874	2199
Cc2d1a	5431	2890	1584
Cc2d1b	6969	4425	2670
Cc2d2a	7537	6149	3099
Ccar1	23538	14509	7235
Ccar2	18967	13864	7243
Ccbe1	2120	1762	752
Ccdc106	4255	2134	613
Ccdc107	5973	4029	1701
Ccdc112	2708	1350	1014
Ccdc115	5894	4465	2017
Ccdc117	4216	4103	2069
Ccdc12	4125	2568	887
Ccdc120	1583	1210	464
Ccdc122	491	194	59
Ccdc124	13417	9279	2778
Ccdc126	1453	1411	427
Ccdc127	15407	13282	6865
Ccdc13	1139	386	36
Ccdc130	2556	2123	1156
Ccdc134	10098	7329	3372
Ccdc136	346	529	540
Ccdc137	6265	4017	1737
Ccdc138	490	200	127
Ccdc14	2358	933	868
Ccdc141	1554	736	655
Ccdc142	273	232	168
Ccdc149	3070	2860	1032
Ccdc15	1919	1378	849
Ccdc157	3323	2444	780
Ccdc159	534	292	221
Ccdc163	1168	1095	1001
Ccdc166	1021	1190	372
Ccdc167	5194	5215	2211
Ccdc171	375	424	254
Ccdc173	323	323	96
Ccdc174	3744	3375	1470
Ccdc177	848	738	473
Ccdc18	2184	1072	586
Ccdc181	1821	1479	568
Ccdc184	1148	454	206
Ccdc186	8705	10157	4886
Ccdc189	591	452	183
Ccdc191	604	504	435
Ccdc22	6100	2839	708
Ccdc24	592	555	305
Ccdc25	6089	3969	1495
Ccdc28a	707	999	398
Ccdc28b	7494	7465	2730
Ccdc30	280	141	65
Ccdc32	4831	3376	1372
Ccdc34	10001	3138	2095
Ccdc38	248	251	174
Ccdc39	564	448	271
Ccdc40	237	130	73
Ccdc43	7002	5089	2358
Ccdc47	30464	37838	15362
Ccdc50	24527	18213	10037
Ccdc50-ps	768	565	260
Ccdc51	2027	991	376
Ccdc57	820	353	417
Ccdc58	2690	2181	1467
Ccdc59	8934	6635	3352
Ccdc6	16100	13592	9373
Ccdc61	3179	1794	909
Ccdc62	349	218	281
Ccdc66	4410	3467	1596
Ccdc71	9253	6411	2265
Ccdc71l	3015	2369	944
Ccdc73	624	532	312
Ccdc74a	266	130	108
Ccdc77	4034	2098	1338
Ccdc78	894	212	129
Ccdc82	6961	3752	2529
Ccdc84	2223	1288	962
Ccdc85a	1923	2412	799
Ccdc85b	6288	9475	3488
Ccdc85c	8751	5110	4097
Ccdc86	3442	2022	1190
Ccdc88a	44477	31125	10800
Ccdc88c	6440	3812	7502
Ccdc9	4245	3429	1860
Ccdc90b	4155	4828	1262
Ccdc91	5906	4019	1112
Ccdc92	4601	2628	1265
Ccdc92b	305	261	61
Ccdc93	6841	6893	4210
Ccdc96	412	144	29
Ccdc97	8599	6591	2723
Ccdc9b	1039	1133	467
Cchcr1	3201	590	404
Ccl25	3656	4294	2726
Ccl28	66	154	160
Ccm2	12724	7876	2438
Ccn1	2883	1268	1118
Ccna1	231	135	118
Ccna2	59084	13008	8776
Ccnb1	36883	8281	5888
Ccnb1-ps	12924	2896	2238
Ccnb2	12636	3516	2625
Ccnb2-ps	640	1012	244
Ccnc	7137	4352	1329
Ccnd1	642505	460446	98516
Ccnd2	286624	235279	49126
Ccnd3	43623	20573	12855
Ccnd3-ps	333	147	104
Ccndbp1	4981	3822	1946
Ccne1	4097	689	777
Ccne2	14350	2832	1047
Ccnf	15829	3174	2570
Ccng1	7548	9967	2605
Ccng2	10459	7321	4518
Ccnh	8572	7076	2846
Ccni	57594	63633	28009
Ccnj	2824	1918	1187
Ccnjl	1521	951	501
Ccnk	11912	8908	5527
Ccnl1	9630	8484	4794
Ccnl2	16120	13866	14977
Ccnq	4213	3072	1361
Ccnt1	12804	11902	7453
Ccnt2	12503	10221	8026
Ccny	21146	21312	9692
Ccnyl1	3617	1987	1033
Ccp110	9370	3977	2349
Ccpg1	9503	13707	4688
Ccpg1os	456	623	207
Ccs	2991	1711	829
Ccsap	2403	1042	528
Ccser1	1943	2395	937
Ccser2	17919	14970	6676
Cct2	57205	43087	23855
Cct3	51022	38507	11011
Cct4	29788	28898	13774
Cct5	74012	64136	24653
Cct6a	54764	29029	12971
Cct7	56611	37366	17766
Cct8	49487	32521	14646
Ccz1	9545	5470	2471
Cd109	1453	166	180
Cd151	11398	3414	646
Cd163	1065	808	174
Cd164	30248	31734	10775
Cd1d1	860	788	194
Cd200	32927	18235	5443
Cd248	1526	1120	433
Cd24a	10921	8188	1629
Cd276	27383	25999	8243
Cd2ap	8485	7179	4347
Cd2bp2	18955	13194	6005
Cd302	3149	2977	1198
Cd320	3158	2154	850
Cd38	212	221	20
Cd3eap	5942	3785	1757
Cd44	11306	4150	556
Cd46	457	401	213
Cd47	29597	19773	10766
Cd63	33187	25716	5868
Cd63-ps	18267	14864	3261
Cd68	287	135	113
Cd72	275	177	81
Cd81	154436	112580	35898
Cd82	1223	185	216
Cd83	2029	2461	980
Cd9	58920	40420	12211
Cd93	19040	21019	2907
Cd99l2	11246	7460	2976
Cd9-ps	260	207	108
Cdadc1	3682	3560	1374
Cdan1	7758	4269	2899
Cdc123	14143	7996	3660
Cdc14a	3805	3274	1721
Cdc14b	4025	3116	2280
Cdc16	23806	20781	8706
Cdc20	38417	6178	6479
Cdc23	24711	12289	6701
Cdc25a	7678	2961	2570
Cdc25b	17233	7161	5596
Cdc25c	8925	2438	2152
Cdc26	8055	6811	2483
Cdc27	28177	15982	7855
Cdc34	9463	4859	2096
Cdc37	27875	16301	7511
Cdc37l1	14767	12658	8193
Cdc40	6737	6177	3281
Cdc42	95212	61575	24873
Cdc42bpa	36323	26399	12355
Cdc42bpb	27725	20483	13196
Cdc42bpg	261	195	233
Cdc42ep1	16980	12021	4508
Cdc42ep3	1289	475	356
Cdc42ep4	12893	8433	3538
Cdc42ep5	1759	461	111
Cdc42se1	58852	49437	18980
Cdc42se2	55032	33444	11998
Cdc45	9444	1592	1091
Cdc5l	18761	10691	4028
Cdc6	5834	1134	785
Cdc7	6642	2399	1908
Cdc73	11702	7990	3684
Cdca2	14920	3156	3567
Cdca3	32129	5927	4362
Cdca4	6665	2317	1660
Cdca5	6691	1083	958
Cdca7	6635	2514	2267
Cdca7l	5768	1384	1535
Cdca8	28105	4883	4539
Cdh10	9634	9052	2918
Cdh11	19031	12726	4243
Cdh13	23359	17335	10074
Cdh19	12708	4782	811
Cdh2	34258	20389	8909
Cdh20	12306	11901	3365
Cdh22	5755	6592	4375
Cdh24	5080	1303	740
Cdh4	42118	42751	12259
Cdh6	32088	25976	8508
Cdhr1	876	455	128
Cdip1	18415	15710	10921
Cdipt	13181	9084	3685
Cdk1	48257	10880	6511
Cdk10	4104	3153	2143
Cdk11b	16115	10090	5475
Cdk12	9535	6363	4470
Cdk13	14149	14281	8851
Cdk14	15746	12122	3712
Cdk16	37494	25967	12726
Cdk17	21989	21310	6772
Cdk18	348	29	91
Cdk19	23326	12896	7061
Cdk2	12813	3553	2568
Cdk20	1139	782	351
Cdk2ap1	17797	10631	6142
Cdk2ap2	4355	2655	1161
Cdk3	198	143	121
Cdk4	94651	49921	22064
Cdk5	8316	5013	1928
Cdk5r1	6418	6348	4448
Cdk5r2	1429	1311	253
Cdk5rap1	1022	583	347
Cdk5rap2	44645	20688	9768
Cdk5rap3	6472	6691	3175
Cdk6	998	189	92
Cdk7	3535	3241	1689
Cdk8	11499	9427	5557
Cdk9	9706	5596	3306
Cdkal1	3318	2664	966
Cdkl3	1215	1254	660
Cdkl5	8039	7741	2726
Cdkn1a	14429	9554	3482
Cdkn1b	36250	31195	13816
Cdkn1c	148	208	973
Cdkn2a	29029	23996	6724
Cdkn2aip	4867	4146	1460
Cdkn2aipnl	19568	9881	3101
Cdkn2b	4230	4749	712
Cdkn2c	40899	9551	3781
Cdkn2d	14949	5459	2774
Cdkn3	3723	1263	536
Cdnf	149	147	66
Cdo1	22952	15866	5661
Cdon	1474	1006	441
Cdpf1	2747	1872	542
Cdr1	353	221	370
Cdr2	4394	4521	1003
Cdr2l	29410	22984	10114
Cds2	31270	39723	23693
Cdsn	356	186	30
Cdt1	9616	2349	1880
Cdv3	41319	28220	12138
Cdv3-ps	3281	2429	945
Cdyl	3163	2255	1250
Cdyl2	915	1016	436
Cebpa	2517	3005	1070
Cebpb	1376	1189	488
Cebpd	1993	1153	336
Cebpg	15013	20216	6860
Cebpz	10400	9473	4341
Cebpzos	2976	1838	622
Cecr2	349	433	742
Cela1	7300	2800	383
Celf1	59511	42277	21836
Celf2	37402	23133	13637
Celf3	1633	1019	429
Celf4	1768	1425	733
Celf5	2450	1926	931
Celrr	1231	1127	228
Celsr2	24424	17636	11815
Celsr3	767	503	178
Cemip	2012	1392	241
Cemip2	3833	3569	2271
Cend1	3731	1342	849
Cenpa	30173	7502	6378
Cenpb	47862	27561	10942
Cenpc1	11313	6045	3865
Cenpe	33414	9962	6185
Cenpf	76914	21353	13747
Cenph	4382	876	547
Cenpi	9495	1976	1116
Cenpj	4589	1411	767
Cenpk	6253	1294	725
Cenpl	6728	1726	964
Cenpm	9048	1924	1325
Cenpn	8243	1621	1178
Cenpo	2969	1353	707
Cenpp	3037	780	258
Cenpq	8801	4173	1272
Cenps	2737	520	201
Cenpt	7541	2880	1859
Cenpu	2188	461	262
Cenpv	11556	7926	2532
Cenpw	6493	1391	580
Cenpx	7959	2696	853
Cep104	7479	5537	3022
Cep112	593	206	106
Cep120	8490	6648	3447
Cep128	5500	1528	760
Cep131	3616	2350	1707
Cep135	4406	1870	1260
Cep152	3335	911	885
Cep162	5207	2655	981
Cep164	6153	3987	2111
Cep170	48558	42268	21350
Cep170b	3233	1354	2206
Cep19	3478	2282	809
Cep192	14587	5038	5011
Cep250	11149	4166	3341
Cep290	2379	1467	568
Cep295	14152	5574	4222
Cep350	12719	10016	5904
Cep41	3919	2671	818
Cep44	3359	2959	1771
Cep55	10359	3169	1868
Cep57	8488	5208	2470
Cep57l1	2453	1644	777
Cep63	4536	2913	1331
Cep68	14581	9305	5689
Cep70	3241	2725	1849
Cep72	3232	1268	1339
Cep76	5357	3048	1538
Cep78	3186	2208	1397
Cep83	6948	6360	2479
Cep83os	2502	2186	896
Cep85	7429	3217	2273
Cep85l	2832	2739	1722
Cep89	5667	1776	1268
Cep95	2845	2869	1428
Cep97	3647	2804	1897
Cept1	3479	5860	1584
Cercam	511	209	308
Cerk	19610	15692	5381
Cers1	12859	11521	4258
Cers2	27966	19177	8255
Cers3	208	146	120
Cers4	11317	8742	6273
Cers5	14352	11692	4060
Cers6	6685	5437	2929
Cetn2	4921	4490	1098
Cetn3	19709	16462	4542
Cetn4	674	482	172
Cfap100	1102	668	367
Cfap20	19756	15787	7443
Cfap298	2483	1790	881
Cfap300	1026	1023	479
Cfap36	10317	8045	1976
Cfap43	384	372	136
Cfap46	249	183	148
Cfap47	144	201	121
Cfap74	500	316	82
Cfap97	6396	6556	2626
Cfdp1	15000	14292	4292
Cfl1	333418	221226	87990
Cfl2	32629	27747	9894
Cflar	3218	2238	883
Cfp	734	450	535
Cgas	2027	669	191
Cggbp1	29717	21043	7833
Cgn	445	264	287
Cgnl1	1572	655	285
Cgref1	395	211	91
Cgrrf1	2760	2251	598
Chac1	9412	11287	3079
Chac2	2005	1255	212
Chadl	15511	10837	3921
Chaf1a	22507	4782	3229
Chaf1b	12412	2253	1348
Champ1	10485	8546	5083
Chchd1	19414	13501	3886
Chchd2	49343	26066	7492
Chchd2-ps	354	188	43
Chchd3	21092	14661	3608
Chchd4	4047	2844	1383
Chchd5	3195	3266	1568
Chchd6	6424	2758	1254
Chchd7	369	186	75
Chd1	11432	9439	6563
Chd1l	2827	976	462
Chd2	17107	17755	13007
Chd3	18215	10597	3589
Chd4	88650	64001	38905
Chd5	8116	12387	3686
Chd6	24622	23992	13555
Chd7	26880	22203	19719
Chd8	31907	22670	16113
Chd9	20152	21051	8770
Chek1	6331	2072	1005
Chek2	6462	1543	1185
Cherp	18715	12051	7060
Chfr	11574	8574	4136
Chga	1055	366	160
Chgb	1001	857	350
Chic1	4560	4884	2103
Chic2	9452	6657	3154
Chid1	10768	8100	3128
Chil1	604	591	151
Chka	11022	8694	4548
Chkb	6466	4483	2260
Chl1	9391	2601	1413
Chm	15178	16754	4210
Chml	7346	4655	2038
Chmp1a	22278	13738	4601
Chmp1b	5852	5436	1615
Chmp2a	15871	15701	5266
Chmp2b	7003	7131	3241
Chmp3	12403	10975	3409
Chmp4b	25434	18817	7221
Chmp4c	185	175	94
Chmp5	15196	18385	5226
Chmp6	6949	4113	1584
Chmp7	21110	15373	6255
Chn1	13436	7774	1453
Chn2	8762	12087	4009
Chordc1	9256	6892	2617
Chp1	23351	19028	8140
Chpf	21682	17924	7437
Chpf2	9084	8322	4710
Chpt1	18025	17356	5209
Chrac1	4717	3006	1030
Chrd	1212	1369	907
Chrdl1	4189	3548	1102
Chrm1	4674	4955	2458
Chrm2	599	279	55
Chrm3	12979	13748	2943
Chrm4	325	232	95
Chrna4	18268	13352	8278
Chrna7	448	484	226
Chrnb1	106	177	535
Chrnb2	980	991	461
Chst1	1624	967	761
Chst10	7200	5056	2208
Chst11	114209	127403	38054
Chst12	4113	3208	1977
Chst14	731	372	308
Chst15	3040	2878	1985
Chst2	21892	12072	5012
Chst3	6767	5261	1831
Chst7	5020	3628	2174
Chsy1	11399	8621	3868
Chsy3	932	545	276
Chtf18	7262	1308	839
Chtf8	23660	15262	5650
Chtop	43067	31149	13668
Chuk	8154	6697	3583
Churc1	3713	2385	971
Ciao1	7277	4844	2161
Ciao2a	9135	5297	2480
Ciao2b	5971	4631	1917
Ciapin1	8302	4318	2371
Ciart	912	935	978
Cib1	1217	564	151
Cib2	2523	1495	1261
Cic	45603	38766	18030
Cilp2	473	403	160
Cinp	11851	6021	2772
Cip2a	27963	6083	3175
Cipc	17288	13203	6395
Cir1	2896	3662	1714
Cirbp	9284	6718	4735
Cisd1	11493	7073	3448
Cisd2	11487	7176	2505
Cisd3	2074	634	330
Cish	659	932	187
Cit	16692	3900	4365
Cited1	3870	1808	847
Cited2	4460	2995	1942
Ciz1	12595	9702	5812
Ckap2	18794	7027	5446
Ckap2l	35489	8487	6990
Ckap4	21346	16887	8195
Ckap5	77150	34795	23453
Ckb	441834	169914	70898
Cklf	2257	902	380
Ckmt1	1296	1759	545
Cks1b	14331	3034	1970
Cks2	10747	2691	1329
Clasp1	33216	19668	12870
Clasp2	36428	35573	20339
Clasrp	10985	9594	9946
Clba1	1523	1316	307
Clcc1	8189	6527	2723
Clcn1	305	205	392
Clcn2	2902	1956	1881
Clcn3	31227	40725	12441
Clcn4	24825	22973	7298
Clcn5	13251	6437	3141
Clcn6	19169	16963	6260
Clcn7	10258	6175	2248
Cldn11	9588	1996	585
Cldn12	5864	6829	2270
Cldn34c1	3124	2237	602
Cldnd1	21635	17901	7231
Clec11a	272	165	57
Clec16a	9517	6506	4205
Clec1a	302	464	90
Clec2l	6720	3476	1269
Clgn	3823	2338	1219
Clic1	36810	13909	2732
Clic4	74248	62511	23184
Clic5	35018	71549	10353
Clint1	18896	13410	6154
Clip1	10592	8634	4979
Clip2	55686	43915	16147
Clip3	36988	36368	17762
Clip4	4621	5113	3430
Clk1	11798	17468	7077
Clk2	7001	5941	4250
Clk3	12820	10587	5848
Clk4	7884	9416	4570
Clmn	3394	2146	1733
Clmp	1031	482	216
Cln3	2053	2095	715
Cln5	8587	8794	1852
Cln6	3855	2510	1589
Cln8	10159	10521	3921
Clns1a	18910	13421	6479
Clock	19590	16737	6338
Clp1	1739	1128	500
Clpb	12044	8501	4269
Clpp	9117	6882	2820
Clptm1	55581	32207	11893
Clptm1l	25237	14903	5505
Clpx	5977	4888	1993
Clspn	15958	3062	2349
Clstn1	86812	68218	30202
Clstn2	188	186	34
Clstn3	2779	3921	3268
Clta	24798	21255	8569
Cltb	31767	22623	9499
Cltc	131703	108685	36497
Clu	4786	3906	2280
Cluap1	1597	1141	629
Cluh	13492	8101	5381
Clvs1	294	154	17
Clybl	1291	1074	1142
Cmas	10012	6789	4132
Cmbl	336	242	21
Cmc1	2286	2292	1002
Cmc2	5495	1518	715
Cmc4	1215	825	340
Cmip	10590	9544	6561
Cmpk1	24002	16561	4550
Cmpk2	1720	1018	341
Cmss1	3651	1382	554
Cmtm3	8928	5635	1230
Cmtm4	50309	37419	21275
Cmtm5	13106	9528	3892
Cmtm6	13135	14100	6063
Cmtm8	293	122	75
Cmtr1	11475	8199	4595
Cmtr2	3050	2143	957
Cnbd2	1745	1507	443
Cnbp	75665	63196	21281
Cndp2	13818	5463	2374
Cnep1r1	8752	6345	2742
Cnih1	19147	15964	6515
Cnih2	4570	2072	1305
Cnih3	2275	1726	533
Cnih4	23338	15208	5834
Cnksr2	2033	1703	1159
Cnksr3	3180	2022	1272
Cnn2	3894	2400	728
Cnn3	59771	44900	18916
Cnnm1	560	1390	1307
Cnnm2	2982	2837	1879
Cnnm3	5025	4999	2785
Cnnm4	3662	1932	1171
Cnot1	44622	27478	18107
Cnot10	12812	7185	4708
Cnot11	8715	5178	2404
Cnot2	11009	9005	3979
Cnot3	14096	9919	6201
Cnot4	6367	5267	2847
Cnot6	50648	34767	14664
Cnot6l	25409	24871	10310
Cnot7	17246	13614	6893
Cnot8	11406	9769	4822
Cnot9	17515	7652	4304
Cnp	48807	21898	18091
Cnppd1	7042	5585	3231
Cnpy1	629	354	261
Cnpy2	12587	10984	3206
Cnpy3	12824	8522	3561
Cnpy4	5902	5964	2551
Cnr1	1162	880	232
Cnrip1	9327	9960	4083
Cnst	7481	5445	2519
Cntd1	487	302	200
Cntf	351	159	91
Cntfr	16929	14341	6564
Cntln	6866	4787	2037
Cntn1	400148	282917	91178
Cntn2	467	128	68
Cntn3	2252	1204	252
Cntn4	3738	3854	940
Cntn6	1452	640	119
Cntnap1	2648	1995	963
Cntnap2	614	58	67
Cntnap4	343	195	43
Cntnap5b	555	903	246
Cntrl	9537	4714	3898
Cntrob	9355	3655	2371
Coa3	11548	6165	2150
Coa4	1174	1251	349
Coa5	13597	12405	4976
Coa6	3954	3080	535
Coa7	2822	2286	846
Coasy	6513	7200	2346
Cobl	4902	3822	1075
Cobll1	7896	6148	3849
Cog1	6140	4623	2304
Cog2	5450	4016	2093
Cog3	7639	7813	3831
Cog4	10286	8462	2165
Cog5	4525	5807	2387
Cog6	6572	6718	3079
Cog7	4345	3454	1756
Cog8	7216	5262	2513
Coil	4585	2622	1457
Col11a1	78423	56013	21831
Col11a2	4972	2664	1804
[truncated: 10,266 more rows]

## Sheet: normalized counts
Gene	RCAS1	RCAS2	RCAS3
Aaas	7188.18	3063.72	3733.26
Aacs	10075	14801	9123.4
Aagab	5154.67	4950.23	2951.96
Aak1	39682.8	43590	41962.6
Aamdc	2600.82	2771.44	1364.51
Aamp	17042.6	16878.7	15128.2
Aar2	4169.15	3048.66	2946.94
Aard	2289.97	1519.27	733.345
Aars	63221.3	71625	54579.9
Aars2	2286.64	1965.92	2891.64
Aarsd1	5603.99	3900.5	4371.3
Aasdh	1017.26	1454.06	2907.95
Aasdhppt	2977.38	4022.38	2937.75
Aatf	2923.1	3321.41	3483.07
Aatk	17729.4	18733	17778.5
Abat	5984.63	6506.76	9255.36
Abca1	35478.8	42847.9	17754.5
Abca2	15450	18498.8	19988.2
Abca3	21629.7	19254	21506.1
Abca5	4273.22	6900.08	8078.62
Abca6	113.023	392.599	125.855
Abca7	4935.61	5065.46	4490.92
Abca8a	332.217	338.084	42.4389
Abca8b	2378.28	3051.99	1030.33
Abcb10	2305.33	1845.35	3176.97
Abcb1b	1033.28	1035.54	1237.53
Abcb4	785.469	996.939	1827.98
Abcb6	5188.24	3457.79	4634.83
Abcb7	9409.25	9137.09	7544.08
Abcb8	4171.96	4172.62	2866.23
Abcb9	569.068	308.294	170.057
Abcc1	4840.2	4688.13	10988.8
Abcc10	1253.46	1710.54	2696.04
Abcc12	172.609	238.093	93.4357
Abcc4	2677.81	2567.66	2804.33
Abcc5	6624	7719.96	15772.7
Abcd1	3668.24	3244.38	3489.05
Abcd2	518.424	317.656	282.475
Abcd3	14744	14541.6	14622.5
Abcd4	1356.04	1431.34	1260.76
Abce1	24374	26331.1	22707.4
Abcf1	17254	14012.5	16988.5
Abcf2	14130.7	8861.7	7452.73
Abcf3	6000.88	5979.75	5284.06
Abcg1	21538.5	30882.3	26395
Abcg2	4090.23	4295.62	3462.91
Abcg4	2263.39	3024.06	3503.78
Abhd1	241.083	369.455	288.235
Abhd10	2351.43	2089.91	2582.96
Abhd11	2740.18	2241.15	2576.37
Abhd12	20188.9	14266.3	17189.9
Abhd13	8402.36	10897.6	7629.31
Abhd14a	2873.17	2846.33	2535.53
Abhd14b	272.168	207.159	515.161
Abhd15	948.889	629.625	485.665
Abhd16a	6204.69	4885.95	3520.18
Abhd17a	8394.66	7267.37	6564.4
Abhd17b	9370.29	12424.4	11603.9
Abhd17c	9678.35	9901.76	10685.8
Abhd18	2547.89	4111.72	6260.88
Abhd2	116542	172582	131858
Abhd3	747.766	665.697	496.013
Abhd4	24923.9	44996.1	30809.9
Abhd5	4001.1	4008.74	1734.35
Abhd6	5047.97	4533.97	3371.29
Abhd8	7591.86	8105.96	4518.18
Abi1	9739.91	11433.3	7955.45
Abi2	31592.8	36849.8	36802
Abi3	147.163	140.604	321.33
Abitram	3273.79	3065.81	3383.73
Abl1	8695.41	10550.3	12656.4
Abl2	7631.04	11638.1	15072.5
Ablim1	685.649	406.309	690.423
Ablim2	218.372	205.818	245.56
Ablim3	358.583	429.16	325.088
Abr	12763.4	11422.6	15301.9
Abracl	5099.69	3386.33	1631.44
Abraxas1	1118.43	896.154	1102.24
Abraxas2	3897.72	4231.34	5200.52
Abt1	2024.45	2056.8	1827.54
Abtb1	1369.75	2091.75	2897.56
Abtb2	17488.2	14832.1	14746.1
Acaa1a	5239.68	4122.7	4949.95
Acaa2	5060.66	3097.49	1246.23
Acaca	18855.5	22013.6	15036.8
Acacb	259.224	127.672	255.708
Acad10	274.169	298.094	403.741
Acad11	1715.1	2177.46	1742.44
Acad12	278.464	329.176	249.058
Acad8	2100.22	1801.13	1995.23
Acad9	7382.15	7379.4	6448.32
Acadl	11386.2	5712.12	1509.4
Acadm	4970.06	4397.96	4501.44
Acads	1978.55	1122.36	1833.28
Acadsb	4328.15	8523.96	6740.68
Acadvl	7302.62	7775.98	6041.35
Acan	9307.83	4347.85	11823.6
Acap2	10735.5	10931.3	14640.7
Acap3	25278.8	25540.6	26813
Acat1	24458.9	24388.9	19812.7
Acat2	19263.3	25285.6	13790
Acat3	302.335	249.225	394.611
Acbd3	6635.84	11160.8	9575.94
Acbd4	1217.36	750.924	570.988
Acbd5	6066.2	8517.84	6408.46
Acbd6	5532.88	6575.27	7563.5
Accs	1074.54	1449.13	2046.8
Acd	4835.9	4134.83	3616.92
Ace	317.242	1323.67	2128.75
Acer3	1820.09	2159.21	2818.96
Ache	2041.25	3169.24	4563.01
Acin1	21367.4	20619.4	31131.1
Ackr1	94.314	140.312	133.431
Ackr3	324.756	241.563	325.255
Acly	42326.4	47824.9	40085.6
Aco1	11465.5	10161.6	8751.78
Aco2	78672.8	56053.4	47740.1
Acot1	1778.68	919.227	487.219
Acot11	515.099	570.931	466.147
Acot13	2662.5	6204.41	3175.67
Acot2	1872.4	2156.05	1684.83
Acot6	358.782	532.663	407.895
Acot7	6271.96	2058.76	2247.9
Acot8	1263.68	1075.61	1359
Acot9	938.966	624.604	323.902
Acox1	30034.3	30093.4	26359.5
Acox3	1985.52	2000.33	2062.16
Acp1	6776.13	3797.93	3359.03
Acp2	8434.98	9355.96	6979.34
Acp6	2437.18	2281.06	5077.64
Acrbp	255.26	259.495	456.651
Acsbg1	8333.71	2580	2210.71
Acsf2	448.689	342.365	500.323
Acsf3	1505.38	1336.27	1607.21
Acsl1	4062.92	3357.87	4921.47
Acsl3	38847	57436.7	26176.8
Acsl4	21451.7	17606.8	10078.9
Acsl5	2406.22	1705.45	1356.34
Acsl6	7130.34	8717.68	7016.78
Acss1	4458.19	4672.24	5713.06
Acss2	8081.18	16054.9	7854.67
Actb	514989	320043	320103
Actg1	117693	85816	80296.1
Actl6a	9829.81	4659.99	4716.89
Actn1	5056.8	3188.53	5437.53
Actn4	27925.1	16622	17788.6
Actr10	12838.7	12933.6	11179.5
Actr1a	34378.7	28786.7	30087.1
Actr1b	26392.3	17793.6	17567.7
Actr2	31126.2	40619.2	29544.7
Actr3	27815.6	26853.2	20229.6
Actr3b	2135.82	2011.48	1775.25
Actr5	1041.11	1146.49	1912.33
Actr6	2702.5	3163.61	1971.87
Actr8	4700.51	5067.88	6218.11
Acvr1	6184.18	4957.61	5037.69
Acvr1b	5123.79	6798.49	5991.33
Acvr2a	5000.28	5960.04	6882.68
Acvr2b	783.503	824.139	2045.6
Acy1	1842.06	1485.87	1371.66
Acy3	229.65	188.018	125.266
Acyp1	2343.15	3239.61	2681.78
Acyp2	850.116	348.331	125.728
Ada	1081.01	366.908	370.397
Adal	2129.86	1831.22	1273.15
Adam10	24685.5	23253.3	15728.9
Adam11	1215.65	1885.1	11351
Adam12	71687.6	71806.1	49201.4
Adam15	9635.99	6587	7427.62
Adam17	9152.31	10807.8	7873.75
Adam19	13604.9	15165	7504.21
Adam1a	649.43	214.763	296.9
Adam22	13055.2	16397.7	16544.7
Adam23	10966.2	6263.1	6365.82
Adam8	324.386	218.306	449.835
Adam9	32649.2	46091.2	47900.3
Adamts1	23842.1	16100.3	7179.3
Adamts10	5541.89	5325.73	9174.85
Adamts14	466.411	339.829	441.381
Adamts15	297.901	167.301	106.149
Adamts17	568.131	446.601	684.609
Adamts20	4358.96	3758.89	3037.87
Adamts3	2819.05	2501.25	1346.42
Adamts4	2473	3173.16	1619.41
Adamts5	1495.9	1883.81	790.78
Adamts6	1296.98	1838.05	2156.47
Adamts7	1124.89	1106.37	1573.31
Adamts8	455.533	217.63	130.165
Adamts9	4972.51	7403.2	10912.7
Adamtsl1	267.696	132.063	163.933
Adamtsl3	2356.79	1383.03	1975.14
Adap1	2012.57	1476.31	1806.86
Adar	8062.65	9950.52	11315
Adarb1	3741.43	4269.61	7622.37
Adarb2	436.644	1190.78	1055.99
Adat1	840.685	871.254	1678.01
Adat2	500.348	605.834	694.085
Adat3	158.275	29.9961	216.35
Adck1	1862.42	2066.99	2291.44
Adck2	2218.5	2627.6	2720.77
Adck5	1734.73	1186.59	1549.63
Adcy1	8343.19	14840	17100.7
Adcy2	198.701	189.993	68.5769
Adcy3	5742.04	5256.62	6989.44
Adcy5	7911.96	8570.3	13297.9
Adcy6	10829.8	11524.3	15431.8
Adcy7	303.862	205.694	235.826
Adcy8	568.126	661.068	199.434
Adcy9	1450.39	1614.82	2336.88
Adcyap1r1	10222.5	14528.9	17595.3
Add1	35043.9	29116.5	29328.7
Add2	18432.4	18318.6	13729.5
Add3	26724.2	17624.5	14324
Adgra1	938.116	1118.08	542.337
Adgra2	2002.85	1984.88	2338.48
Adgra3	33499.2	15810.9	26537.7
Adgrb1	41508.3	41188	38760
Adgrb2	45358.2	41388.7	40751.6
Adgrb3	10189.6	11084.4	11196.6
Adgrd1	163.795	268.075	118.305
Adgre5	786.631	433.009	303.468
Adgrg1	16227	17872.4	20846.2
Adgrg6	871.174	123.951	302.798
Adgrl1	41250.3	48563.8	68443.8
Adgrl2	4204.99	6156.73	6327
Adgrl3	29980.4	34999.1	28101.4
Adgrv1	1092.72	761.198	678.72
Adh5	15509.2	17646.2	14053
Adhfe1	1269.42	1593.63	1845.44
Adi1	3082.33	1801.79	2106.55
Adipor1	13053.2	12807	12783
Adipor2	14759.1	15827.9	10939.5
Adk	6308.96	4359.46	3581.51
Adm	1113.62	3663.2	6032.54
Adnp	6161.85	4375.47	7077.82
Adnp2	5766.32	4865.29	5668.72
Ado	11847.5	13054.9	12087.8
Adora1	18632.8	25667.4	17448.2
Adora2a	970.526	634.653	658.296
Adora2b	168.952	537.992	478.197
Adpgk	4899.68	3996.27	4531.91
Adprh	13006.5	6990.15	9610.96
Adprhl2	5955.78	5659.3	4884.15
Adprm	1083.6	1334.87	1159.07
Adra1a	84.7766	153.897	193.05
Adra1b	822.433	666.728	217.74
Adra2c	119.6	287.645	213.474
Adrb1	904.771	1246.78	1347.7
Adrm1	5454.05	3734.72	4273.47
Adsl	7449.6	4332.74	5640.33
Adss	4917.62	4350.08	4770.85
Aebp1	10957.3	7404.07	4630.89
Aebp2	11853.6	11075	11287.4
Aen	4083.54	4146.8	4374.15
Afap1	1197.47	2025.81	3674.05
Afap1l1	5090.14	5060.3	4594.09
Afap1l2	22359.7	26369.6	25210.7
Afdn	14497.3	14948.2	20780.2
Aff1	5671.52	6515.56	5975.16
Aff2	1621.81	1723.64	1335.6
Aff3	2108.13	1990.77	2734.24
Aff4	38777.4	52544.3	52528.5
Afg1l	551.609	550.396	419.612
Afg3l1	10164	7621.88	7406.36
Afg3l2	5695.52	6566.56	9979
Afmid	617.919	415.702	805.032
Aftph	6009.26	8332.35	6931.24
Aga	774.141	790.623	473.053
Agap1	55284.7	57497.6	52931.6
Agap2	14358.4	24264.3	23748.6
Agap3	14571.8	16764.3	15424.7
Agbl3	988.768	1090.4	999.725
Agbl5	1671.35	2230.71	5063.69
Ager	189.781	200.2	779.05
Agfg1	22508.4	22555	26482.9
Agfg2	3922.79	3083.56	4454.59
Aggf1	8892.78	11012.8	10173.7
Agk	1420.44	1454.27	1675.84
Agl	9563.25	9335.15	11429.3
Agmo	131.111	311.334	67.048
Ago1	19711.2	19954	19458.7
Ago2	26832.5	30980.1	51850.4
Ago3	7062.25	10805	13854
Ago4	1901.17	3037.84	3353.35
Agpat1	14658.1	14608.3	13545.6
Agpat2	448.69	119.799	279.002
Agpat3	23457	23897.5	20849.8
Agpat4	8513.12	7404.16	5724.98
Agpat5	13936.6	13999	15393.3
Agps	7956.35	6754.63	6799.29
Agrn	65118.6	70011.5	83782.7
Agt	1004.05	1186.43	587.552
Agtpbp1	5894.21	4838.74	6327.2
Agtr1a	318.754	112.257	166.012
Agtrap	970.242	659.568	471.402
Ahctf1	10633.7	9478.62	12895.6
Ahcy	5729.31	2387.02	2039.91
Ahcyl1	23145.8	30879.5	36523.6
Ahcyl2	16759	21833.2	17492.8
Ahdc1	6393.31	10376.2	11390.6
Ahi1	17247.3	25479.3	22480.2
Ahnak	323.284	184.308	175.505
Ahr	269.395	136.429	116.351
Ahsa1	10329.4	7846.61	7840.74
Ahsa2	5815.2	4691.04	4384.46
Aida	8571.05	6084.67	5308.51
Aif1l	17569.1	12980.3	14868.9
Aifm1	3050.77	2786.35	3298.31
Aifm2	823.345	632.158	672.208
Aig1	2351.83	2315.8	1640.35
Aimp1	7746.68	11994.9	7537.13
Aimp2	4373.31	2223.81	2919.39
Aip	8191.47	6692.36	4863.53
Airn	389.149	736.784	785.787
Ajap1	9290.39	5367.05	1127.43
Ajm1	1229.54	3155.72	4404.57
Ak1	2573.11	1659.22	1473.81
Ak2	12366.1	7831.88	10948.3
Ak3	9462.93	8497.83	8088.58
Ak4	8183.32	6839.02	10651.6
Ak5	3321.34	5105.73	5220.63
Ak6	19476.9	16001.2	10865.9
Akap1	6416.25	6077.85	7257.94
Akap10	2664.58	2838.55	3281.7
Akap11	17453.2	19778.9	19465.6
Akap12	47761	37081.4	23569.5
Akap13	12023.3	7670.49	7747.03
Akap17b	1558.91	1945.63	2447.88
Akap5	648.175	1074.83	1764.62
Akap6	7778.16	9724.9	11837.9
Akap7	6477.08	6718.87	6339.2
Akap8	9988.94	9082.04	15405.4
Akap8l	5194.64	7452.57	14834.4
Akap9	12188.8	17446.2	18076
Akip1	1202.65	998.796	992.807
Akirin1	9905.71	12078.3	10556.1
Akirin2	6408.38	6783.76	7236.54
Akna	3018.61	6041.67	4846.68
Akr1a1	52335.2	50135.4	36384
Akr1b10	2137.3	2593.59	1994.41
Akr1b3	5517.45	3483.42	4459.63
Akr1c13	513.211	341.828	130.647
Akr1e1	4336.12	5176.63	4510.56
Akr7a5	2591.11	2031.82	2124.34
Akt1	32935.9	23344.4	22572.2
Akt1s1	10507	11925.3	10299.2
Akt2	20592.9	17514.4	13809.3
Akt2-ps	4753.23	4296.43	3134.16
Akt3	19439.2	29848.5	19465.2
Aktip	7589.06	9802.87	8450.3
Alad	2230.2	1360.02	1709.53
Alas1	3249.56	3922.24	3454.9
Alcam	20206	24775.1	22697.7
Aldh16a1	3811.61	1612.88	1286.87
Aldh18a1	28085	35978.4	29669
Aldh1a3	456.747	82.1619	136.698
Aldh1b1	926.498	920.975	1249.47
Aldh1l2	14988.1	41197.3	26983.7
Aldh2	3772.08	3508.17	6802.29
Aldh3a2	8121.11	8158.78	6000.09
Aldh3b1	754.892	625.231	900.257
Aldh3b2	142.525	152.044	178.357
Aldh4a1	2192.42	2506.95	3385.57
Aldh5a1	7409.64	8884.83	12762.1
Aldh6a1	4149.52	7771.67	9636.84
Aldh7a1	6288.38	5604.42	6861.46
Aldh9a1	9076.53	6521.34	5413.71
Aldoa	87419.2	93120	187351
Aldoart1	1169.3	1154.74	3350.17
Aldoc	28576	33026.1	24366.5
Alg1	2658.08	2577.2	2114.11
Alg10b	24543.8	22363.7	18744.6
Alg11	5099.64	7882.1	6442.23
Alg12	2047.03	1649.09	1444.33
Alg13	4798.57	3030.52	4203.9
Alg14	2760.98	2484.85	2155.67
Alg2	12994.3	16760	17493.2
Alg3	2746.36	2611.24	2817.09
Alg5	4181.86	5388.8	3089.18
Alg6	2631.7	2183.1	2254.61
Alg8	3298.42	1213.65	1889.42
Alg9	4678.27	4511.62	4933.57
Alkbh1	2433	3281.04	5543.67
Alkbh2	388.033	328.843	367.494
Alkbh3	2332.75	2439.37	3631.47
Alkbh4	861.683	942.379	1261.94
Alkbh5	18330	21942.3	26882.2
Alkbh6	2592.11	2449.82	2213.29
Alkbh7	862.084	684.309	704.865
Alkbh8	5452.71	7259.88	6847.36
Alms1	4008.08	3226.28	4575.94
Alpl	3209.56	1903.47	2318.15
Als2	7062.1	4765.35	3688.63
Als2cl	1810.86	1266.05	1741.19
Alyref	16968.2	8414.65	7728.18
Alyref2	647.207	1033.66	529.037
Amacr	957.973	1139.35	690.024
Ambra1	7251.11	6803.21	9894.83
Amd1	10330.5	5835.78	7407.7
Amd2	3427.03	2028.15	3093.69
Amdhd2	1294.11	1416.93	1026.22
Amd-ps3	2546.81	1560.8	2083.99
Amer1	4442.61	3944.86	6703.74
Amer2	7080.96	11232.3	14031.5
Amfr	28678.5	28031.6	20291.3
Amigo1	1022.03	1595.34	2079.52
Amigo2	197.02	137.501	94.6106
Amigo3	520.359	394.645	377.605
Ammecr1	2606.71	1762.51	2275.78
Ammecr1l	6592.74	6735.07	6753.54
Amn1	1561.47	2024.28	2429.96
Amot	2279.46	1001.83	1375.21
Amotl1	14763.9	25449.7	16566.3
Amotl2	7344.09	10233.2	15017.6
Ampd2	4581.54	5125.16	6089.65
Ampd3	908.942	544.084	476.369
Amph	10940.5	13435.2	12422.5
Amt	2440.82	1881.13	4082.7
Amy1	227.969	431.472	671.163
Amz1	1140.86	608.765	1101.44
Amz2	8785.5	11035	9728.54
Anapc1	33720.6	21947.2	24467.4
Anapc10	3892.15	3211.27	1826.19
Anapc11	12597.2	9707.8	7242.69
Anapc13	5766.12	4810.73	4049.89
Anapc15	5476.27	4071.55	3280.86
Anapc15-ps	239.04	197.33	174.897
Anapc16	7491.91	7945.12	6788.68
Anapc2	12562.9	10251.1	11061.2
Anapc4	8081.44	8793.69	6733.02
Anapc5	34119.9	18789.8	20341.7
Anapc7	7438.03	5461.63	6905.33
Angel1	2097.49	1976.37	2049.64
Angel2	6131.91	5438.86	4128.06
Angpt1	252.891	208.736	58.2313
Angptl1	237.31	189.664	148.301
Angptl2	145.9	51.4073	267.739
Angptl6	1081.21	1400.87	870.832
Ank	12984.7	16287.5	16796.3
Ank1	2092.76	2280.69	2113.22
Ank2	30919.6	33929.2	29812.1
Ank3	17803.2	20653.7	26494.6
Ankfy1	16211.8	18374.2	14898.5
Ankhd1	8397.68	9075.44	10828.1
Ankib1	13398.8	15263.8	13476.7
Ankle1	1386.94	331.696	557.895
Ankle2	7043.15	7060.56	7962.43
Ankmy2	4365.87	5045.85	4609.97
Ankra2	3972.38	6117.57	5138.46
Ankrd10	6526.59	6476.88	8293.05
Ankrd11	40422.2	47573.4	71939.6
Ankrd12	6717.04	12604.9	11690.1
Ankrd13a	17107.4	13375.9	15795.6
Ankrd13b	11041.4	9317.02	15056.5
Ankrd13c	11235.8	11277.6	8893.12
Ankrd13d	666.237	688.42	1260.13
Ankrd16	1885.85	1823.95	3834.04
Ankrd17	26719.1	33396.8	34813.5
Ankrd23	791.914	834.684	1155.03
Ankrd24	1683.88	1989.25	2244.09
Ankrd26	3057.37	3199.03	4522.61
Ankrd27	3521.09	4753.5	6009.08
Ankrd28	18768.3	23875.3	23316.5
Ankrd29	1404.02	1048.33	978.906
Ankrd33b	1152.68	1352.7	1400.86
Ankrd34a	633.938	736.412	1098.15
Ankrd34b	406.781	515.044	892.346
Ankrd35	124.665	116.093	140.548
Ankrd37	792.635	1002.09	1745.05
Ankrd39	1568.15	1465.39	1515.55
Ankrd40	24168.3	21706.5	18235.8
Ankrd42	406.579	393.026	401.994
Ankrd44	3520.07	2842.82	2483.63
Ankrd45	122.676	126.447	131.971
Ankrd46	15982.4	18607.5	13711.1
Ankrd49	3532.74	4094.82	3645.05
Ankrd50	10772.8	10877.6	10749.7
Ankrd52	11142	10385.2	17007.9
Ankrd54	4463.45	2535.01	2202.08
Ankrd6	1740.79	1536.26	1683.78
Ankrd9	438.653	197.815	242.144
Anks1	3066.46	3399.08	4188.32
Anks1b	51587.2	58243.9	32747.2
Anks3	2135.35	1836.03	2773.79
Anks6	1906.14	1907.23	1789.28
Ankzf1	1642.43	2045.32	4260.58
Anln	14134.5	4752.87	9152.83
Ano10	5418.92	6392.63	4860.71
Ano3	950.721	848.559	631.817
Ano4	146.947	144.476	115.156
Ano6	12604	11767.9	11964.6
Ano8	6991.6	10486.6	8361.67
Anp32a	31564	32937.9	32172.7
Anp32b	34640.1	20792.8	21972.9
Anp32b-ps1	575.192	375.653	517.455
Anp32e	55516.3	47369.2	54169.4
Anp32-ps	396.879	514.472	547.682
Antxr1	16795.3	12447.3	9286.95
Antxr2	582.263	494.721	421.305
Anxa11	359.148	104.437	254.89
Anxa2	3996.59	509.283	1347.66
Anxa5	929.631	776.978	261.146
Anxa6	5999.2	2637.49	1475.98
Anxa7	799.72	356.597	778.765
Aoc2	483.863	489.26	1018.56
Aopep	2143.98	1466.19	1095.93
Aox1	521.148	191.808	164.177
Ap1ar	5878.62	5231.02	6264.09
Ap1b1	8566.78	6612.74	6528.07
Ap1g1	16000.9	17175.2	19003.4
Ap1g2	346.029	228.618	391.281
Ap1m1	10024.8	9366.11	7167.91
Ap1s1	19794.3	13288.9	7824.99
Ap1s2	2280.85	2134.85	744.494
Ap2a1	17837.8	15352.5	15674.8
Ap2a2	19351.9	17205.8	20039.3
Ap2b1	39629.4	38473.3	36945.7
Ap2m1	37740.2	29120	25983.5
Ap2s1	14331.1	10914.2	10178.6
Ap3b1	9452.88	10843.6	8369.65
Ap3b2	3869.39	4286.41	2443.08
Ap3d1	18334.6	17550.3	17146.7
Ap3m1	15217.9	23874	14719.9
Ap3m1-ps	1980.22	3479.94	2437.72
Ap3m2	5908.46	5822.51	5233.3
Ap3s1	4955.21	6322.54	5365.15
Ap3s1-ps1	1396.24	1643.5	979.815
Ap3s1-ps2	1169.4	1541.68	1370.63
Ap3s2	10175.8	11909	12145.1
Ap4b1	2520.37	2732.58	3279.62
Ap4e1	2207.84	2637.7	3622.53
Ap4m1	3964	3090.53	3180.02
Ap4s1	1734.73	2050.14	1504.01
Ap5b1	381.046	434.445	210.953
Ap5m1	4641.73	5550.84	5397.16
Ap5s1	1353.84	1415.83	1610.67
Ap5z1	5293.68	5526.05	4786.13
Apaf1	4695.04	4571.43	5054.79
Apba1	6640.68	8744.94	8748.19
Apba2	11500.7	13044.6	15687.5
Apba3	4211.82	4835.53	5465.21
Apbb1	12790.5	13376.1	14640
Apbb2	4271.03	3901.43	4835.25
Apbb3	1175.97	1216.39	2730.73
Apc	38655.5	40851.2	51553.7
Apc2	19372.1	14784.2	12961.7
Apcdd1	3223.17	3133.28	3837.49
Apeh	3525.94	2071	2069.25
Apex1	10048.2	8896.97	6652.11
Apex2	1504.9	1395.34	1356.56
Aph1a	12983	13366.9	9024.11
Aph1b	5159.86	3883.3	6291.8
Aph1c	395.062	1587.68	1004.88
Api5	16758.9	15167.1	15211.2
Apip	3209.94	1971.09	1705.8
Aplf	1589.21	1727.82	1669.41
Apln	1661.66	1682.18	3056.32
Aplp1	32117.8	35028.9	34097.3
Aplp2	75089.6	79046.9	75165.6
Apmap	8436.93	7104.21	5496.92
Apobec1	842.515	1145.75	306.419
Apobec3	402.391	279.272	245.985
Apod	176.873	119.496	97.7181
Apoe	46105.5	46110.8	34473.6
Apold1	647.88	700.608	847.967
Apoo	886.569	788.683	683.667
Apool	898.145	943.584	581.539
Apoo-ps	1881.13	1781.62	1586.89
Apopt1	3385.46	3539.29	3579.45
App	153842	166852	135327
Appbp2	18424.2	19327.6	19737.2
Appl1	14447.5	19218.5	15336.4
Appl2	10337	11508.9	18769.1
Aprt	8897.96	5572.65	6889.67
Aptx	2361.21	3063.46	3003.3
Aqp11	688.378	749.22	1091.25
Aqp5	193.438	206.67	275.378
Aqr	9501.66	7221.01	9760.16
Ar	239.137	101.182	175.556
Araf	7757.59	8749.85	11529.8
Arap1	7485.44	8135.7	6644
Arap2	8886.65	9383.74	1681.38
Arc	2554.76	7209.94	5463.85
Arcn1	33708.4	44322.5	33031.7
Arel1	9574.01	11480.1	11600.1
Arf1	62197.9	78464.4	54802.8
Arf2	7720.31	5529.23	5235.7
Arf3	42600.7	62169.4	48340
Arf4	29017.2	36433	27706.8
Arf5	18880.1	16835.2	11783.6
Arf6	14097.7	12250	8716.45
Arfgap1	10492.2	12131.3	9503
Arfgap2	8164.21	6614.55	5411.67
Arfgap3	10761.5	8499.59	5843.36
Arfgef1	10168.3	12830.9	15989.4
Arfgef2	4664.77	3820.16	5302.06
Arfgef3	2084.05	2928.24	4260.84
Arfip1	9457.94	13202.3	6967.69
Arfip2	7098.5	7913.38	8976.03
Arfrp1	3555.37	3351.13	4418.34
Arglu1	14302.5	14013.3	25010.1
Arhgap1	9324.68	11335.8	9540.55
Arhgap10	3533.43	2220.55	2345.82
Arhgap11a	26304.3	7160.74	16159.9
Arhgap12	6981.93	10058.4	8533.43
Arhgap17	2835.69	3310.27	3763.17
Arhgap18	3959.62	3695.82	2225.92
Arhgap19	12361.6	4727.25	9948.48
Arhgap20	6143.69	6762.3	8942.55
Arhgap21	19284.2	21373.2	25580.8
Arhgap22	598.09	248.047	588.479
Arhgap23	5003.53	4601.33	4881.37
Arhgap24	622.615	708.655	429.348
Arhgap26	1050.39	1136.32	1585.81
Arhgap27	200.733	165.452	290.839
Arhgap29	290.369	127.616	282.724
Arhgap31	32756.3	48012.8	59157.5
Arhgap32	14961.6	15987.4	16850.9
Arhgap33	16649	12012.9	18531.9
Arhgap35	45591.6	49759.3	55970.3
Arhgap39	21910.9	25992.1	15160.6
Arhgap42	1750.5	930.181	1053.22
Arhgap44	2827.8	3582.05	3969.51
Arhgap5	9040.04	12943.2	9741.74
Arhgap6	815.901	424.552	141.956
Arhgdia	95958.6	76800.4	66226
Arhgdig	1620.5	628.299	1261.43
Arhgef1	5298.81	5643.69	8574.22
Arhgef10	4656.45	5242.21	6538.36
Arhgef10l	14484.4	10604.9	9554.16
Arhgef11	12854.7	11984.9	13682.3
Arhgef12	24218.1	26966	25430
Arhgef17	3713.57	3345.04	5380.49
Arhgef18	3328.4	3531.54	4091.04
Arhgef19	1248.13	804.047	376.712
Arhgef2	33178.3	36830.1	41586.8
Arhgef25	2365.37	2742.67	4658.7
Arhgef26	14111.9	14057.2	13579.8
Arhgef28	804.769	619.204	932.822
Arhgef3	5291.36	5290.25	3973.94
Arhgef39	3504.66	1036.61	3018.52
Arhgef4	4460.76	3981.62	6492.15
Arhgef40	16696.7	15061.9	16563.2
Arhgef6	134.57	127.416	854.114
Arhgef7	26316	23321.5	21959.7
Arhgef9	23569.3	26184.2	21713.5
Arid1a	23998.9	22471.1	29670.8
Arid1b	11905.2	12304.6	11760.1
Arid2	16587.8	17153.7	20366.5
Arid3a	428.118	752.212	717.8
Arid3b	185.798	132.516	48.766
Arid4a	5596.88	6572.69	7673.89
Arid4b	7830.6	9786.47	11036.2
Arid5a	4970.53	4412.66	3014.97
Arid5b	3487.43	3009.43	2966.31
Arih1	10451.7	12207.2	13707.1
Arih2	8101.63	6385.35	8273.78
Arl1	14378.4	20846.5	14015.3
Arl10	2423.24	3251.49	3027.04
Arl13b	1977.02	2163.62	2053.34
Arl14ep	8921.22	16045	14160.1
Arl15	4453.69	5661.2	4565.13
Arl16	1542.07	1801.44	1422.21
Arl2	9340.29	6852.92	5203.99
Arl2bp	30643.8	22905.2	22604.5
Arl3	6816.22	10147.2	10516.6
Arl4a	9975.41	10889	7146.51
Arl4c	5134.43	6512.82	8831.53
Arl4d	356.36	724.274	512.732
Arl5a	46037.4	43733.7	23830.4
Arl5b	4641.5	6937.07	5271.22
Arl5c	724.422	215.505	504.854
Arl6	2042.54	1643.32	763.948
Arl6ip1	102128	116978	67070.7
Arl6ip4	4587.4	3461.43	2999.86
Arl6ip5	10583.1	12299.6	11244
Arl6ip6	6048.64	5337.2	3735.51
Arl8a	22178.2	25687.7	22607.6
Arl8b	18099.4	19517.5	14339.6
Armc1	9094.4	9890.9	6775.16
Armc10	2460.78	1998.41	2658.86
Armc5	4176.74	3640.15	2759.29
Armc6	4990.19	3753.69	2985.75
Armc7	711.408	669.994	508.488
Armc8	5480.19	5872.88	6233.46
Armc9	1446.57	931.214	787.775
Armcx1	3257.07	4535.87	3788
Armcx2	14984.7	13134.2	13172.5
Armcx3	19424.5	27089.3	19341.9
Armcx4	18606.5	18316.7	21159.8
Armcx5	1549.82	1799.39	2675.16
Armcx6	2543.73	2022.38	2382.59
Armh3	2353.55	2009.6	2324.54
Armh4	29289.1	28249.3	26431.7
Armt1	2986.99	3005.9	4269.21
Arnt	6161.71	6346.9	9997.22
Arnt2	32596.6	34746.2	22936.8
Arntl	538.432	661.37	773.588
Arntl2	311.506	198.481	667.721
Arpc1a	27780.8	27234.4	19129
Arpc1b	46837.7	29292.6	13512.8
Arpc2	23413.3	28642.6	22785.4
Arpc3	18893.2	15502.1	10628.7
Arpc4	19585.5	15064.6	11763.6
Arpc5	18450.1	22127.2	16168.1
Arpc5l	12938	15817.7	10910.3
Arpin	6173.44	4828.82	2357.23
Arpp19	21148.8	17504.2	13539.7
Arrb1	17614.6	21576.7	21784.7
Arrb2	6417.78	5612.14	6421.92
Arrdc1	476.196	317.546	452.03
Arrdc2	891.827	1851.88	2108.7
Arrdc3	13260	10897.9	14829.6
Arrdc4	1836.24	5004.51	10812.8
Arsa	4397.56	5331.34	4315.35
Arsb	14102.2	18390.4	19099.2
Arsg	1024.46	1135.46	1627.21
Arsk	1114.41	1478.43	1361.38
Arv1	644.554	729.678	884.044
Arvcf	6007.6	3408.9	6762.36
Arx	244.482	290.012	156.18
Arxes1	7981.71	9537.16	7156.59
Arxes2	17528.2	19336.5	11119.5
Asah1	14469.4	33339.4	20529.5
Asah2	603.143	1218.9	1035.03
Asap1	13097.3	12371.3	11213.8
Asap2	5448.21	4646.52	5726.31
Asap3	1979.91	1257.34	2449.19
Asb1	5746.68	7205.88	8600.61
Asb13	4170.82	3410.17	3221.96
Asb18	48.5815	183.86	266.89
Asb3	1833.94	2867.38	1501.32
Asb6	4304.73	3393.92	3151.53
Asb7	3932.54	4474.9	5410.52
Asb8	3769.46	3337.43	4373.31
Ascc1	2165.64	2468.68	2411.58
Ascc2	6425.14	5156.67	5748.77
Ascc3	4237.95	5148.5	3986.04
Ascl1	7292.33	8316.69	9714.52
Asf1a	3224.64	2715.54	2253.81
Asf1b	7924.49	1812.54	1899.38
Ash1l	16728.5	18734.6	22169.6
Ash2l	9989.07	7824.32	9651.95
Asic1	10726.2	18604	24050.9
Asic2	2477.94	4127.55	3199.57
Asic4	4810.69	11282.3	9691.18
Asl	1171.08	954.168	1481.04
Asna1	14606.6	9464.19	6493.78
Asns	29507.5	44169.7	32162.5
Asnsd1	5762.3	8633.24	6392.11
Aspdh	275.175	324.542	500.469
Asph	5606.78	6669.04	11538.8
Asphd2	5014.49	3833.11	3627.71
Aspm	33785.3	12712.5	17006.8
Aspscr1	7234.65	5960.86	5101.81
Asrgl1	58433.8	57527.5	56389.6
Aste1	1091.34	696.991	788.319
Astn1	45793.9	58285.7	46201.8
Astn2	14069.8	12299.5	9829.46
Asxl1	11791.9	9180.23	16526.3
Asxl2	8047.94	8774.65	10880.3
Asxl3	1715.19	2500.34	2714.53
Atad1	16394	28691.7	17551.5
Atad2	22937.5	7242.89	9060.84
Atad2b	3907.32	4519.35	5363.51
Atad3a	5299.94	4832.56	10665.3
Atad3aos	62.216	133.656	116.904
Atad5	8209.24	3077.28	5182.46
Atat1	9044.01	10453.8	11290.2
Atcay	22243.5	22963.5	24225.6
Atcayos	128.214	262.106	551.394
Ate1	6007.18	7484.44	8913.87
Atf1	4068.7	3054.6	3398.82
Atf1-ps	521.541	388.611	420.526
Atf2	6770.15	8075.83	8069.47
Atf3	443.727	545.671	211.5
Atf4	51375.2	82457.8	37534.6
Atf5	22751.6	48516.3	15000.7
Atf6	9838.91	12472.2	12622.9
Atf6b	9072.39	6946.03	6141.14
Atf7	8385.74	11946.8	11301.3
Atf7ip	16536.8	20734.1	27511.7
Atg10	370.37	438.62	287.7
Atg101	3721.67	3635.2	2135.39
Atg12	7651.17	8663.66	9224.41
Atg13	4512.33	4824.3	6485.55
Atg14	1527.39	1600.55	1344.3
Atg16l1	3896.58	3376.64	5393.34
Atg16l2	1799.04	2866.07	3217.46
Atg2a	3529.74	3188.81	3805.27
Atg2b	6561.99	8379.75	14330.6
Atg3	8234.87	6465.89	4774.83
Atg4a	754.66	1115.2	1254.95
Atg4a-ps	604.219	974.471	758.913
Atg4b	6552.47	6736.7	7900.57
Atg4c	2100.88	2456.69	2554.2
Atg4d	5175.12	3171.56	3643.7
Atg5	4365.42	4345.3	2475.86
Atg7	4729.18	5162	5018.98
Atg9a	10149	13626.6	14920
Atic	8573.53	6681.86	8407.97
Atl1	2404.68	2232.76	2070.17
Atl2	8270.88	6757.07	8757.1
Atl3	12947	11227.9	9644.47
Atm	6990.09	6189.88	5512.45
Atmin	4387.34	5800.3	6632.6
Atn1	19162.7	20808.4	26214.2
Atox1	4787.74	3628.05	3186.29
Atp10a	1175.92	402.856	257.408
Atp10b	4101.53	4129.65	4876.88
Atp10d	188.179	131.928	362.839
Atp11a	11330.6	14622	16321.3
Atp11b	5947.83	7849.07	14462.2
Atp11c	4642.87	4325.35	4463.23
Atp13a1	9537.91	7792.76	8891.8
Atp13a2	10229.3	9430.04	9990.89
Atp13a3	21370.6	25982.5	26356.4
Atp1a1	112360	88295.9	49276.8
Atp1a2	16946.8	27619	96980.9
Atp1a3	10817.8	16238.4	34565.7
Atp1b1	17198.4	23702.1	17746.5
Atp1b2	55399.8	74274.7	72811
Atp1b3	11846.3	9740.22	9026.83
Atp23	702.569	764.288	2081.08
Atp2a2	53031.9	58329	59997.6
Atp2b1	15172.2	18762.1	16436.9
Atp2b2	1070.42	1023.64	1037.59
Atp2b3	158.377	209.428	221.808
Atp2b4	12200.4	8627.46	11838.9
Atp2c1	12691.7	14191.4	12471.9
Atp4a	335.234	377.444	653.736
Atp5a1	105157	89676.6	100358
Atp5b	173862	133963	134159
Atp5c1	33481.2	35375	29645.8
Atp5c1-ps	210.529	235.057	217.458
Atp5d	20488.5	23988.1	22766.5
Atp5e	12381.5	9248.77	10460.1
Atp5f1	33108.2	27692.2	24424.4
Atp5g1	4474.67	3372.49	3589.15
Atp5g2	371.874	399.813	498.39
Atp5g3	28672.7	19495.8	18397.1
Atp5h	10529.8	8559.36	7147.94
Atp5j	14515.5	14006	11348.3
Atp5j2	22137.6	17683.7	9773.09
Atp5k	14501	9680.34	7744.28
Atp5k-ps2	414.783	252.665	267.276
Atp5l	20242.6	15418.4	8824.3
Atp5md	9432.71	8094.72	4124.13
Atp5mpl	4343.1	4617.85	3135.93
Atp5o	19317.8	16229.1	18433.6
Atp6ap1	32891	39580.1	28550.8
Atp6ap2	13909.7	16834.6	9288.95
Atp6v0a1	20907.4	19232	16597
Atp6v0a2	12030.5	10029.9	9320.1
Atp6v0b	24867.4	23691.7	12476.2
Atp6v0c	32788.3	29689.2	20966.9
Atp6v0c-ps2	8314.78	7018.77	5344.89
Atp6v0d1	13988.7	14158.1	10913.8
Atp6v0e	28727	21552	8604.34
Atp6v0e2	32490.5	31286.2	27612.5
Atp6v1a	30482.2	30689.8	26859.2
Atp6v1b2	18967.7	22161.3	18948.5
Atp6v1c1	7732.76	7733.28	5153.15
Atp6v1d	8993.73	14211.7	6048.48
Atp6v1e1	13363.5	15386.2	10327.5
Atp6v1f	6194.47	7890.64	5425.93
Atp6v1g1	22176.9	30449.3	16802.7
Atp6v1g2	2653.33	3014	2132.54
Atp6v1h	11863.9	13766.9	9201.35
Atp7a	2279.85	2825.88	2793.34
Atp7b	825.521	836.073	2175.77
Atp8a1	12387.6	16385.9	12904.8
Atp8a2	511.337	613.512	713.934
Atp8b2	5851.82	7715.1	10415.7
Atp9a	29865.3	32837.1	32083.8
Atp9b	5501.52	4909.64	7215.23
Atpaf1	1901.49	1843.05	2054.59
Atpaf2	3379.36	2136.77	2623.89
Atpif1	18566.2	24560.8	19055.5
Atpsckmt	1957.83	1798.59	2041.97
Atr	4292.5	4033.72	7092.6
Atraid	6946.42	8302.18	9808.47
Atrip	3537.46	2977.65	4148.59
Atrn	13111	14843.3	14933.6
Atrnl1	6856.55	5690	4712.66
Atrx	30904	31149.4	34326.7
Atxn1	2126.13	2977.84	4040.41
Atxn10	34465.6	39348.5	29946.7
Atxn1l	10581.1	12455.9	12702.7
Atxn2	11521.2	12667.6	19003.3
Atxn2l	30897.4	37058.9	59480.4
Atxn3	3557.45	4979.24	4945.81
Atxn7	2229.99	2507.83	3246.47
Atxn7l1	614.53	381.709	388.722
Atxn7l2	1399.07	1277.85	3107.21
Atxn7l3	9375.91	9642.88	9820.6
Atxn7l3b	29820.5	37760	33706.3
Auh	2434.79	2580.34	4014.99
Aunip	1092.17	198.312	504.605
Aup1	8837.87	8462.88	7272.33
Aurka	13213.3	2841.27	5837.19
Aurkaip1	9645.18	8159.58	5189.87
Aurkb	15617.7	3259.1	7142.46
Auts2	2795.63	2192.36	3001.01
Aven	1089.17	592.788	421.172
Avil	168.134	273.05	166.094
Avl9	6191.2	9339.71	9417.74
Avpi1	1454.27	986.809	771.663
Axin1	8241.24	7191.26	7704.19
Axin2	2248.51	2206.19	2563.1
Axl	10983.8	8008.98	7091.82
Azi2	8275	10666	7875.32
Azin1	33804	35676.8	23476.4
Azin2	1745.66	1186.73	1017.54
B2m	18920.9	30827.1	15841.3
B3galnt1	5542.4	4642.38	4118.45
B3galnt2	1113.8	1389.98	2644.34
B3galt1	3952.59	4528.21	2878.95
B3galt2	660.617	650.259	630.359
B3galt4	336.6	402.33	589.448
B3galt5	1026.53	260.782	486.646
B3galt6	1962.07	2208.37	1096.43
B3gat1	17397.9	20456.3	27057.4
B3gat2	17527.2	24105.2	23044.9
B3gat3	8676.63	8244.25	5211.4
B3glct	4691.89	3081.12	2582.1
B3gnt2	329.504	280.882	413.038
B3gnt4	198.907	167.648	70.2181
B3gnt5	5811.52	4642.39	3782.18
B3gnt8	241.48	268.894	495.894
B3gnt9	237.755	176.518	318.18
B3gntl1	1084.72	1945.05	1961.29
B4galnt1	4205.88	5339.76	5602.99
B4galnt4	3451.45	4444.2	5176.84
B4galt1	1029.37	476.366	602.28
B4galt2	9713.47	9487.36	9339.3
B4galt3	6365.92	7713.42	9520.28
B4galt4	2696.32	2883.87	3129.97
B4galt5	4966.14	7503.73	4540.79
B4galt6	8609.1	9564.28	10285.4
B4galt7	1941.43	2828.47	3017.01
B4gat1	5647.26	5665.28	5243.97
B9d1	964.859	1415.61	2891.44
B9d1os	914.581	1236.17	2433.85
B9d2	1523.42	887.642	587.854
Baalc	698.192	326.156	168.594
Babam1	8700.63	7499.87	5565.84
Babam2	5636.5	6325.78	6752.94
Bace1	14438.5	17071	17332.4
Bace2	200.359	103.903	124.095
Bach1	6029.19	7436.6	8760.07
Bach2	2955.71	3317.81	4882.45
Bad	4168.09	3378.7	2124.64
Bag1	9395.52	7909.15	5908.07
Bag2	1968.19	1210.44	1746.79
Bag3	5501.73	1988.78	1502.78
Bag4	4815.66	5296.11	5699.18
Bag5	4246.19	5391.17	4450.95
Bag6	45455.2	38385.1	42467.7
Bahcc1	13798.8	16334.2	26509.3
Bahd1	4735.4	4992.65	6427.92
Baiap2	5897.52	6229.94	8169.6
Baiap2l2	128.074	48.9067	196.679
Baiap3	77.0115	134.169	187.112
Bak1	14024.4	12324.3	10591.4
Bambi	938.828	774.231	485.956
Bambi-ps1	182.217	165.007	108.786
Banf1	21440.1	14174.9	12829.8
Banp	3441.93	4852.9	3942.02
Bap1	18055.2	14334.8	14286.4
Bard1	3960.71	1261.46	1978.61
Barx1	754.031	420.278	197.552
Basp1	114826	122596	105751
Bax	11258.3	10244.6	6259.95
Baz1a	2553.8	2154.81	2785.65
Baz1b	34541.4	22665	25933.8
Baz2a	13527.8	16924.6	29888.9
Baz2b	2884.37	2769.21	3782.55
Bbc3	1153.48	3060.43	2604.33
Bbip1	7638.23	9081.9	4531.07
Bbof1	204.483	226.089	493.035
Bbs1	2154.33	1522.47	1725.9
Bbs10	433.351	744.536	685.461
Bbs12	928.532	1182.01	895.331
Bbs2	1011.69	1168.06	1344.17
Bbs4	1839.63	2023.62	1455.36
Bbs5	270.364	329.043	336.239
Bbs7	2770.96	2184.83	1983.79
Bbs9	2163.06	2432.77	2415.14
Bbx	6036.96	6877.66	9203.1
Bc1	5429.48	4140.73	3845.08
Bcam	1839.14	1292.67	1248.7
Bcan	155963	217550	156260
Bcap29	2877.39	4376.05	4096.79
Bcap31	7835.33	7473.36	6692.75
Bcar1	6053	5357.43	7197.7
Bcas1	64768	50770.9	50487.6
Bcas1os1	198.971	191.312	222.117
Bcas2	9239.79	8393.55	8794.18
Bcas3	1994.61	2384.81	3059.86
Bcat1	21660.4	20762.2	26515.1
Bcat2	1495.63	988.327	1323.28
Bccip	6129.27	6791.57	5946.52
Bcdin3d	1750.61	1473.01	1600.68
Bche	1537.71	843.65	2160.13
Bckdha	4214.83	5581.59	5999.26
Bckdhb	2649.54	1871.12	1972.51
Bckdk	7380.14	5336.08	5693.18
Bcl10	5542.22	5233.8	4167.54
Bcl11b	1434.41	2139.59	2995.33
Bcl2	4131.08	4005.03	3428.41
Bcl2l1	8503.13	7268.39	4246.82
Bcl2l11	1393.89	1239.6	1904.49
Bcl2l12	254.54	118.313	190.095
Bcl2l13	17260	18507.3	20432
Bcl2l2	6735.72	9379.93	8109.72
Bcl6	1580.24	1593.05	5129.2
Bcl6b	1097.93	883.598	540.416
Bcl7a	8656.7	8571.11	13721.7
Bcl7b	5209.49	4614.25	3752.97
Bcl7c	9618.44	9754.01	8999.15
Bcl9	6041.02	6236.75	8435.63
Bcl9l	8727.91	9357.38	11946.6
Bclaf1	28641.6	24887.7	24845.6
Bclaf3	2379.66	2348.88	2818.19
Bco2	165.933	162.511	99.8157
Bcor	5039.09	5606.2	7141.2
Bcorl1	3375.44	3483.59	4765.47
Bcr	6930.98	8163.77	9272.81
Bcs1l	2705.97	2473.74	2198.97
Bdh1	1785.57	832.682	1072.94
Bdnf	329.256	406.515	711.324
Bdp1	5482.32	6972.63	8129.96
Bean1	416.218	203.686	434.557
Becn1	13122.9	10889.5	9304.21
Begain	847.015	1121.83	1657.28
Bend3	2291.08	2181.34	2866.65
Bend4	2501.35	2858.99	3984.68
Bend5	1318.86	1391.03	1655.65
Bend6	3271.39	4701.76	3261.97
Bend7	844.678	1198.99	1199.61
Bet1	2262.23	3785.91	2306.3
Bet1l	2857.69	6364.93	3749.06
Bex1	2826.25	2838.51	3421.05
Bex2	18035.4	20798.5	12515.2
Bex3	29561.6	25205.6	21811.7
Bex4	3629.37	4860.5	4399.64
Bfar	3969.55	4866.45	4352.84
Bfsp2	591.058	603.146	771.765
Bhlhb9	15759.2	22482.1	12392.1
Bhlhe22	138.589	510.113	322.375
Bhlhe40	7472.29	15705.6	19346.9
Bhlhe41	2037.86	3640.99	5006.56
Bicc1	1507.77	1248.96	1973.35
Bicd1	7178.84	8495.47	7139.76
Bicd2	13082.6	10580.1	11991.6
Bicdl1	1796.13	1390.95	1445.43
Bicra	4051.81	4590.1	7375.04
Bicral	4036.62	5769.39	8761.66
Bid	932.841	1308.51	1005.51
Bin1	19712.3	13472.5	12147.1
Bin3	1817.6	1440.59	1277.74
Birc2	3012.67	4404.31	3601.51
Birc5	13737.7	2919.03	5508.06
Birc6	24067.4	22203.6	32675.8
Bivm	3921.19	3499.11	3070
Blcap	3801.42	5908.84	7153.29
Blm	5940.58	2156.98	3730.34
Blmh	13196.2	9777.78	8659.76
Bloc1s1	4839.62	4578.65	1877.6
Bloc1s2	3328.52	4032.53	3182.04
Bloc1s2-ps	1172.44	1319.49	1043.86
Bloc1s3	1683.36	1733.9	1263.52
Bloc1s4	1435.65	1554.48	1170.92
Bloc1s5	2286.67	2817.52	1962.24
Bloc1s6	3894.53	4380.95	4857.02
Blvra	3310.13	2453.09	2320.53
Blvrb	1845.02	1791.95	1397.34
Blzf1	2768.19	4414.61	3590.49
Bmf	641.162	737.631	539.006
Bmi1	19866.8	21224.1	11284.6
Bmp1	14481.1	10506.6	10093.4
Bmp2	707.845	738.376	607.484
Bmp2k	1995.95	2044.83	1885.27
Bmp4	201.367	293.529	789.509
Bmp7	43782.8	60960.2	55406
Bmper	1266.19	634.664	335.142
Bmpr1a	27953.3	28159.8	19154.4
Bmpr1b	244.314	63.3779	220.875
Bmpr2	22296.4	25700.5	23997.8
Bms1	6088	5195.07	6953.41
Bmt2	4934.45	6622.51	5441.25
Bmyc	2868.07	3310.29	3636.66
Bnip1	2239.18	1899.16	3513.07
Bnip2	9989.67	9372.02	8440
Bnip3	11226.2	11557.4	24089.1
Bnip3l	17333.3	22647.4	23318
Bnip3l-ps	3636.82	5303.07	5631.54
Boc	1025.68	1034.49	1836.16
Bod1	9669.79	7279.3	5880.85
Bod1l	9888.26	14109.3	17448.5
Bok	4441.59	2225.47	3447.28
Bola1	2721.11	2279.74	1938.67
Bola2	4999.22	3685.3	3132.18
Bola3	1979.47	1873.09	1534.78
Bop1	11074.1	6890.38	6022.21
Bora	4818.11	1882.62	5002.21
Borcs5	2126.35	1849.73	2658.18
Borcs6	2441.98	3348.08	2991.01
Borcs7	939.669	800.619	700.03
Borcs8	1707.18	1962.2	1189.83
Bpgm	13834.9	12537	11344.3
Bphl	1352.22	1227.78	1395.62
Bpnt1	11105.8	6413.36	9959.48
Bptf	22488.8	24987.7	29685.4
Braf	7993.14	10346.9	15216.9
Brap	6497.73	6012.04	7254.33
Brat1	4580.43	5074.82	5187.05
Brca1	8878.72	2491.89	3581.77
Brca2	5170.4	2387.72	4934.24
Brcc3	3718.53	2996.63	2579.67
Brd1	11764	12423.4	13656.8
Brd2	42600.3	45639.8	53062.4
Brd3	16408.7	15114.8	21459.4
Brd3os	1615.25	2527.13	1771.63
Brd4	18353.5	18638.8	25576.6
Brd7	8564.98	10067.6	11297.1
Brd8	16894.7	11975.3	17817
Brd9	7086.4	6787.04	8738.53
Brdt	1212.82	1486.08	1368.81
Brf1	3829.45	3816.91	4435.22
Brf2	1147.41	1103.14	1039.76
Bri3	4850.44	5295.48	3539.71
Bri3bp	16049.5	21960.4	24646.3
Bricd5	3138.16	4606.9	3326.92
Brinp1	10739.3	10286.3	10043.7
Brinp2	12731.9	15830.3	17366.3
Brinp3	12248.2	9478.63	11111.6
Brip1	3879.31	1039.25	1470.79
Brip1os	24491.7	10529.5	8788.05
Brix1	5134.05	5425.24	4507.47
Brk1	17038.8	17202.6	13443.2
Brms1	2332.67	1202.81	1061.56
Brms1l	5941.45	4124.39	4451.17
Brox	8909.02	11029.9	9393.79
Brpf1	6938.01	5658.16	7873.11
Brpf3	4481.65	2638.33	3129.45
Brsk1	6566.1	9798.57	9950.04
Brsk2	5636.55	6922.88	10976.2
Brwd1	8741.71	11351.8	15230.2
Brwd3	5314.85	6602.56	8547.62
Bscl2	10321.1	6919.53	5064.91
Bsdc1	6432.94	8843.97	10597.4
Bsg	77634.5	72297.9	118351
Bsn	1804.18	2856.64	3374.68
Btaf1	5999.38	5817.27	6495.99
Btbd1	16255.2	25252.2	16953.8
Btbd10	4130.81	3358.91	3062.81
Btbd11	1819.37	2013.82	3162
Btbd17	1214.16	767.195	536.817
Btbd19	595.473	492.003	597.07
Btbd2	6576.44	6149.57	8173.51
Btbd3	6032.04	5460.13	5287.46
Btbd6	1215.76	868.617	1565.67
Btbd7	8910.08	10456.3	12410.3
Btbd8	4188.1	4860.42	4484.98
Btbd9	6334.39	6459.15	5470.7
Btd	4535.71	3220.56	1821.03
Btf3	21556.2	24656.3	25091
Btf3l4	7851.87	8921.88	6960.97
Btg1	7172.45	8047.67	7078.1
Btg2	694.759	482.521	601.081
Btg3	625.177	754.556	799.55
Btrc	6986.29	7607.56	7195.48
Bub1	12899	3053.24	4058.71
Bub1b	18308.4	4546.87	8171.13
Bub3	26353.9	12436.7	12544.2
Bud13	1730.28	1389.12	2040.9
Bud23	4131.48	3016.14	3330.14
Bud31	12783.6	13350	6332.98
Bves	315.821	159.469	154.004
Bysl	6897.96	4520.79	5784.87
Bzw1	51949.3	56521.2	29403.3
Bzw2	24528.6	24185.4	22707.2
C1d	5826.29	5724.46	3003.05
C1galt1	8714.45	9304.74	5993.28
C1galt1c1	5389.63	5515.31	1778.44
C1qbp	9661.24	7914.91	9861.78
C1ql1	5921.98	9415.59	12683.9
C1ql2	2056.53	2016.75	1323.81
C1ql3	1426.78	1582.8	931.084
C1ql4	123.414	167.55	183.566
C1qtnf12	177.362	64.1959	364.686
C1qtnf4	271.958	251.298	180.937
C1qtnf5	3082.67	4954.94	2471.95
C1qtnf6	7494.47	9927.92	4974.49
C2cd2	3389.62	3491.53	2845.48
C2cd2l	5785.11	6946.21	6820.23
C2cd3	7325.48	4102.97	3766.27
C2cd4c	579.532	577.527	703.321
C2cd5	4633.18	3332.14	5431.89
C4b	3083.61	2024.24	1098.83
C8g	93.277	158.165	193.336
C9orf72	2163.08	3067.65	3646.5
Caap1	1347.81	960.263	967.813
Cab39	21534.4	27636.2	18393.6
Cab39l	4736.85	3786.26	2537.26
Cabin1	8811.2	7597.08	9199.11
Cables1	1550.62	1308	1738.96
Cables2	2117.78	1806.07	3032.06
Cabp1	700.018	2668.16	2752.87
Cabp7	280.797	561.937	380.794
Cacfd1	4917.7	5678.09	6053.98
Cachd1	4558.47	4068.19	3660.13
Cacna1a	5035.11	5177.96	8222.78
Cacna1b	1959.52	1814.98	1449.84
Cacna1c	7887.68	8550.78	10406.1
Cacna1d	2728.65	3433.21	4985.4
Cacna1e	955.458	1547.55	1884.32
Cacna1g	2228.45	1679.71	1968.16
Cacna1h	8289.55	11321.7	20277.9
Cacna1i	330.626	580.822	1167.47
Cacna2d1	5321.7	4517.54	4937.56
Cacna2d2	4858.85	8385.32	8316.68
Cacna2d3	557.372	598.343	403.678
Cacnb1	1611.06	1641.95	3464.48
Cacnb2	491.939	588.724	693.95
Cacnb3	8707.64	6213.59	7371.1
Cacnb4	6572.52	8507.57	6046.78
Cacng3	463.668	592.697	231.367
Cacng4	57009.9	53996.7	56036.4
Cacng5	812.756	117.987	218.496
Cacng7	36767.9	50736.2	46264.3
Cacng8	2012.87	2644.81	2402.57
Cactin	4584.53	3122	4051.92
Cacul1	12739.8	12963.5	10850.1
Cacybp	20734.1	17664.1	10372.1
Cad	13416.2	8583.79	13553.1
Cadm1	14172	11559.5	9729.82
Cadm2	19006.9	34481.4	32464.9
Cadm3	5337.61	5983.3	4525.89
Cadm4	58022.3	67126.8	70087.9
Cadps	7106.57	4519.3	2605.16
Cadps2	270.27	392.07	114.081
Cage1	90.6654	131.457	219.024
Calb2	406.103	800.407	1697.31
Calcoco1	6156.73	9999.34	11211.2
Calcrl	11438.3	12318.6	6853.86
Cald1	15265.5	17376.1	14411.3
Calm1	86227	80657.8	52442.7
Calm2	80067.8	87051.3	41641.5
Calm3	112683	91642.1	64226.1
Caln1	516.004	329.555	387.969
Calr	103850	60153	70092.9
Calr3	259.346	271.579	378.341
Calu	46839.8	97326.1	44863.6
Caly	330.35	734.568	1714.51
Camk1	19936.5	19270.5	15284.6
Camk1d	4957.09	5772.93	6260.27
Camk1g	2497.53	3331.77	3296.5
Camk2b	29810.3	31239.2	34027.9
Camk2d	7298.09	7549.49	6298.19
Camk2g	6992.2	6741.57	12630.7
Camk2n1	14999.9	15746	7336.1
Camk2n2	2494.41	2257.46	2420.74
Camk4	593.352	690.339	907.017
Camkk1	1317.47	1120.73	2073.65
Camkk2	6882.2	10163.4	10190.9
Camkmt	762.886	692.307	381.187
Camkv	430.836	553.214	1650.88
Caml	3114.58	3216.25	3503.03
Camsap1	7654.61	8209.65	14160.9
Camsap2	26049.8	27999	29219.1
Camsap3	617.025	1015.75	1996.98
Camta1	6964.77	6647.71	9440.46
Camta2	4229.04	5544.82	6131.29
Cand1	20634.4	16206	21284.7
Cand2	6681.36	3741.46	4373.57
Cant1	8781.54	8284.23	7961.65
Canx	97144.7	101672	83265.2
Cap1	31704.9	27529.9	22965.2
Cap2	4201.48	6002.27	4257.71
Capn10	3954.7	3960.67	2938.32
Capn15	3758.55	3652.64	6388.2
Capn2	9740.59	8129.57	6659.1
Capn5	3630.5	3507.59	3910.47
Capn6	7622.78	9286.21	3961.18
Capn7	8283.88	10446.2	9661.28
Capns1	38950.3	31347.7	21995.6
Caprin1	67322.3	58591.3	49115.7
Caprin2	2356.02	2270.94	3849.97
Capza1	16253	16734.5	10791.4
Capza2	23309.7	25931.4	16574.4
Capzb	28569.6	22086.7	21107.2
Car10	1286.22	837.223	717.082
Car11	1472.57	2105.37	3067.6
Car15	120.768	133.388	116.342
Car2	1003.15	1855.01	819.1
Car5b	174.386	146.941	124.308
Car7	159.707	126.218	181.727
Car8	4294.65	3002.32	4590.45
Card10	241.084	194.772	164.284
Card19	1217.39	1014.14	1102.79
Card6	136.923	146.159	137.799
Carf	1686.17	2275.53	2676.22
Carhsp1	10786.7	5438.32	9260.57
Carm1	9522.11	7690.97	11075.9
Carmil1	5331.99	5014.98	4664.72
Carmil3	3266.91	4888.55	6142.83
Carnmt1	6495.77	7421.39	5952.32
Carns1	273.602	203.27	173.489
Cars	10689.4	13622.3	14635.9
Cars2	2160.25	1259.25	1218.41
Casc1	163.538	84.0284	240.812
Casc3	10679.5	10074.3	12691.3
Casc4	17382.8	22693.8	15438.6
Casd1	1654.95	1763.03	1142.63
Cask	40692.1	32085.9	26135.9
Caskin1	9634.59	14652.6	22560
Caskin2	8338	8090.25	8269.06
Casp12	721.598	642.975	129.451
Casp2	6519.7	5011.41	5273.01
Casp3	11316.2	7809.87	6748.05
Casp4	339.275	625.866	53.4563
Casp6	1047.95	580.75	582.849
Casp7	6048.68	4416.67	4520.08
Casp8ap2	7513.47	4026	4323.39
Casp9	3679.07	5592.13	4150.54
Cass4	125.615	164.23	143.16
Castor2	7111.27	7662.04	10613.5
Cat	15022.3	14703.3	10966.6
Catsper2	300.368	214.054	435.229
Catspere2	277.378	286.337	238.058
Cav1	198.26	144.531	807.03
Cav2	7693.7	9865.56	4520.37
Cavin1	616.703	97.4825	253.305
Cavin3	1404.77	972.545	256.192
Cbarp	9478.26	12933.7	11010.4
Cbfa2t2	3909.71	3836.58	4211.07
Cbfa2t2-ps1	199.939	266.816	219.447
Cbfb	23491.9	26549.2	17106.6
Cbl	24610.2	28925.3	29519.6
Cblb	1310.12	2002.77	3361.6
Cbll1	3220.98	3616.16	4183.23
Cbln1	5960.94	3711.58	4564.9
Cbr1	2979.78	2691.53	2998.12
Cbr3	3779.79	3018.99	1697.72
Cbr4	1566.67	2260.3	2148.62
Cbwd1	1715.6	1678.25	1472.81
Cbx1	10943.7	9372.74	10291.5
Cbx2	2996.94	1964.1	2997.36
Cbx3	29227	31222.3	23890.3
Cbx3-ps5	9231.99	10409.6	7097.4
Cbx3-ps7	160.317	163.827	274.181
Cbx4	9073.55	10975.9	13045.8
Cbx5	87150.8	62882.4	64358.7
Cbx6	31832.3	27584.6	21748.7
Cbx7	2189.41	1718.8	3563.3
Cbx8	2770.06	3183.93	2846.57
Cby1	8656.16	5873.66	3984.22
Cc2d1a	3511.01	2469.23	2868.28
Cc2d1b	4504.53	3780.9	4833.52
Cc2d2a	4871.3	5254.23	5610.56
Ccar1	15214.3	12397.6	13100.1
Ccar2	12259.3	11846.5	13113.8
Ccbe1	1370.14	1505.69	1361.92
Ccdc106	2751.88	1823.41	1112.97
Ccdc107	3861.06	3442.71	3080.77
Ccdc112	1750.69	1153.18	1834.7
Ccdc115	3809.63	3815.29	3652.28
Ccdc117	2724.39	3506.03	3745.17
Ccdc12	2667.04	2194.34	1608
Ccdc120	1023.36	1034.02	841.186
Ccdc122	319.409	165.538	109.802
Ccdc124	8672.85	7928.92	5032.21
Ccdc126	939.001	1206.02	774.743
Ccdc127	9957.97	11349.3	12429
Ccdc13	739.637	329.632	69.7757
Ccdc130	1651.68	1814.03	2092.07
Ccdc134	6526.99	6262.52	6105.67
Ccdc136	221.885	451.779	971.176
Ccdc137	4049.9	3432.42	3145.97
Ccdc138	317.798	170.52	230.305
Ccdc14	1524.7	796.719	1569.95
Ccdc141	1004.65	628.453	1183.87
Ccdc142	175.752	198.077	301.598
Ccdc149	1984.09	2444.06	1869.47
Ccdc15	1240.12	1177.32	1535.92
Ccdc157	2148.31	2088.51	1414.23
Ccdc159	345.275	249.177	398.61
Ccdc163	753.781	935.382	1807.78
Ccdc166	659.368	1017.27	674.677
Ccdc167	3356.64	4456.33	4003.18
Ccdc171	241.364	362.328	457.613
Ccdc173	208.567	276.336	175.321
Ccdc174	2419.62	2884.01	2661.63
Ccdc177	547.449	630.505	854.353
Ccdc18	1412.51	915.737	1061.56
Ccdc181	1177.04	1263.91	1029.35
Ccdc184	743.717	387.619	374.917
Ccdc186	5625.59	8679.2	8845.47
Ccdc189	382.104	386.288	332.119
Ccdc191	389.5	430.39	783.808
Ccdc22	3944.78	2425.81	1285.49
Ccdc24	382.009	474.246	550.912
Ccdc25	3936.26	3391.47	2708.39
Ccdc28a	455.9	854.005	720.176
Ccdc28b	4843.41	6379.01	4943.67
Ccdc30	181.895	120.289	118.807
Ccdc32	3122.88	2884.76	2485.17
Ccdc34	6466.04	2680.87	3794.23
Ccdc38	159.348	214.388	312.243
Ccdc39	364.135	382.703	489.256
Ccdc40	153.667	110.872	132.249
Ccdc43	4525.87	4348.46	4269.67
Ccdc47	19689.7	32332.4	27814.2
Ccdc50	15853	15562.7	18172.3
Ccdc50-ps	496.463	482.771	471.023
Ccdc51	1311.53	846.636	682.934
Ccdc57	530.006	301.079	751.585
Ccdc58	1738.1	1863.48	2653.95
Ccdc59	5774.47	5669.47	6068.89
Ccdc6	10405.6	11614	16968.3
Ccdc61	2055.37	1532.77	1646.35
Ccdc62	224.736	185.783	503.456
Ccdc66	2850.34	2962.53	2889.82
Ccdc71	5981.24	5478.19	4102.7
Ccdc71l	1948.83	2024.37	1710.04
Ccdc73	402.807	454.521	563.462
Ccdc74a	172.179	110.706	193.985
Ccdc77	2607.89	1792.41	2422.13
Ccdc78	580.511	180.575	235.712
Ccdc82	4499.6	3205.72	4578.12
Ccdc84	1436.85	1100.26	1740.05
Ccdc85a	1242.19	2061.46	1447.41
Ccdc85b	4063.14	8096.73	6315.24
Ccdc85c	5656.13	4366.08	7415.8
Ccdc86	2225.05	1727.55	2154.22
Ccdc88a	28748.5	26596	19556.3
Ccdc88c	4161.2	3256.62	13574.8
Ccdc9	2743.44	2929.99	3366.83
Ccdc90b	2685.18	4126	2286.93
Ccdc91	3818.2	3434.33	2016.04
Ccdc92	2974.53	2245.43	2291.15
Ccdc92b	197.443	223.345	112.93
Ccdc93	4420.82	5889.95	7620.4
Ccdc96	268.93	122.798	56.2022
Ccdc97	5558.1	5631.98	4930.99
Ccdc9b	670.903	968.368	845.454
Cchcr1	2072.3	503.461	734.019
Ccl25	2361.9	3669.16	4932.82
Ccl28	40.8119	131.432	282.82
Ccm2	8225.19	6729.99	4416.7
Ccn1	1863.86	1083.02	2022.5
Ccna1	149.112	115.014	211.212
Ccna2	38192.1	11114.5	15892
Ccnb1	23842.2	7075.37	10662.7
Ccnb1-ps	8356.07	2473.94	4053.62
Ccnb2	8169.34	3003.8	4753.73
Ccnb2-ps	412.73	865.488	443.542
Ccnc	4614.06	3718.77	2408.81
Ccnd1	415287	393446	178377
Ccnd2	185261	201043	88950.9
Ccnd3	28196.7	17579	23275.3
Ccnd3-ps	215.948	125.241	187.9
Ccndbp1	3219.34	3265.81	3523.05
Ccne1	2650.78	587.982	1407.62
Ccne2	9279.27	2419.29	1899.76
Ccnf	10234	2711.45	4654.91
Ccng1	4878.01	8517.29	4718.37
Ccng2	6760.05	6255.53	8179.07
Ccnh	5540.5	6046.46	5153.65
Ccni	37225.4	54373.8	50712.7
Ccnj	1825.19	1638.72	2148.04
Ccnjl	983.397	812.468	907.127
Ccnk	7699.05	7611.62	10005.7
Ccnl1	6223.83	7249.43	8678.65
Ccnl2	10418	11847.9	27111.8
Ccnq	2723.23	2624.98	2464.72
Ccnt1	8275.15	10170	13492.3
Ccnt2	8080.59	8733.47	14528.6
Ccny	13667.2	18211	17547.9
Ccnyl1	2338.51	1697.66	1870.82
Ccp110	6057.51	3397.93	4253.72
Ccpg1	6141.29	11713	8488.44
Ccpg1os	293.857	532.811	375.339
Ccs	1933.88	1461.87	1501.69
Ccsap	1554.51	890.069	957.266
Ccser1	1255.02	2046.82	1696.46
Ccser2	11581.8	12791.7	12087.7
Cct2	36974.5	36817.2	43191.1
Cct3	32978.9	32904	19938.9
Cct4	19253	24693.1	24938.6
Cct5	47837.9	54803.6	44637.6
Cct6a	35397.9	24804.7	23486.6
Cct7	36591.1	31928.7	32167.6
Cct8	31986.5	27788.7	26518.8
Ccz1	6170.18	4673.91	4475.04
Cd109	942.892	141.046	328.172
Cd151	7370.73	2916.88	1174.21
Cd163	689.093	690.728	318.181
Cd164	19550.5	27116.6	19510.2
Cd1d1	556.012	673.722	353.706
Cd200	21283.9	15581.6	9857.91
Cd248	986.603	957.087	785.112
Cd24a	7059.71	6996.88	2952.97
Cd276	17699	22216.1	14926.3
Cd2ap	5483.76	6134.27	7869
Cd2bp2	12251.9	11274.1	10873.2
Cd302	2035.02	2543.99	2169.45
Cd320	2041.62	1840.58	1540.23
Cd38	137.324	189.534	39.9588
Cd3eap	3841.05	3234.14	3181.85
Cd44	7310.93	3545.96	1011.44
Cd46	294.92	342.647	384.722
Cd47	19130.3	16895.6	19492.6
Cd63	21451.2	21974.3	10627.7
Cd63-ps	11807.5	12701.5	5907.5
Cd68	185.829	114.962	203.114
Cd72	178.102	151.168	147.244
Cd81	99821	96198.3	64999
Cd82	793.313	157.32	392.097
Cd83	1310.62	2103.2	1774.25
Cd9	38084	34538.5	22111.6
Cd93	12306.7	17961.3	5267.36
Cd99l2	7269.4	6374.47	5389.6
Cd9-ps	167.816	176.847	194.996
Cdadc1	2379.51	3042.19	2488.28
Cdan1	5014.68	3647.5	5247.92
Cdc123	9142.15	6832.34	6627.82
Cdc14a	2458.95	2797.58	3115.17
Cdc14b	2600.98	2662.36	4125.57
Cdc16	15386.9	17757.2	15763.4
Cdc20	24834	5278.25	11732.2
Cdc23	15972.9	10500.5	12133.4
Cdc25a	4963.51	2529.63	4652.09
Cdc25b	11139.4	6118.53	10131.3
Cdc25c	5770.46	2082.62	3896.53
Cdc26	5206.38	5820.08	4496.82
Cdc27	18213	13656.2	14222.9
Cdc34	6117.55	4151.78	3796.57
Cdc37	18017.8	13928.9	13600.3
Cdc37l1	9544.06	10816	14832.1
Cdc40	4353.92	5278.18	5939.47
Cdc42	61541.3	52615	45036.4
Cdc42bpa	23477.6	22557.6	22370.2
Cdc42bpb	17919.8	17502.3	23891.1
Cdc42bpg	167.675	166.199	416.5
Cdc42ep1	10975.5	10271.8	8163.57
Cdc42ep3	834.299	405.407	644.441
Cdc42ep4	8333.93	7205.86	6406.96
Cdc42ep5	1140.54	393.481	205.195
Cdc42se1	38039.2	42243.4	34366.1
Cdc42se2	35571.1	28577.5	21725.5
Cdc45	6107.8	1359.63	1978.18
Cdc5l	12127.2	9135.25	7294.97
Cdc6	3774.02	968.312	1423.69
Cdc7	4294.21	2049.41	3454.23
Cdc73	7563.89	6827.3	6670.73
Cdca2	9645.62	2696.04	6458.24
Cdca3	20770	5063.84	7900.17
Cdca4	4309.37	1979.35	3005.91
Cdca5	4328.03	924.662	1736.56
Cdca7	4289.34	2147.65	4103.32
Cdca7l	3729.84	1181.92	2778.66
Cdca8	18168.8	4171.72	8219.89
Cdh10	6226.85	7735.11	5284.78
Cdh11	12301.5	10874.3	7684.39
Cdh13	15098	14812.4	18239
Cdh19	8216.88	4085.99	1472.91
Cdh2	22143.5	17422	16131.8
Cdh20	7953.96	10169.6	6094.63
Cdh22	3718.59	5632.74	7918.27
Cdh24	3286.18	1112.84	1342.16
Cdh4	27223	36530.6	22198
Cdh6	20740.5	22196.4	15406.3
Cdhr1	567.69	388.746	234.671
Cdip1	11901.9	13423.8	19771
Cdipt	8519.98	7762.17	6673.15
Cdk1	31194.2	9296.2	11791.3
Cdk10	2652.14	2694.01	3878.01
Cdk11b	10416.3	8621.61	9912.9
Cdk12	6162.75	5436.85	8091.52
Cdk13	9144.36	12202.9	16023.3
Cdk14	10177.9	10358.3	6723.01
Cdk16	24234.6	22188.4	23041.8
Cdk17	14212.5	18209.4	12262.8
Cdk18	227.075	23.9964	163.524
Cdk19	15077.4	11019.2	12784.8
Cdk2	8283.81	3035.42	4650.69
Cdk20	736.455	668.171	636.093
Cdk2ap1	11503.5	9083.84	11120.4
Cdk2ap2	2815.48	2268.58	2103.13
Cdk3	127.422	121.922	216.168
Cdk4	61179.1	42656.7	39950.5
Cdk5	5375.88	4283.5	3492.48
Cdk5r1	4147.31	5424.16	8050.49
Cdk5r2	923.977	1120.72	461.317
Cdk5rap1	660.927	497.931	627.921
Cdk5rap2	28857.8	17677.4	17687.4
Cdk5rap3	4182.51	5717.5	5747.9
Cdk6	648.649	160.87	169.865
Cdk7	2284.31	2769.42	3057.11
Cdk8	7431.97	8055.16	10060.1
Cdk9	6273.87	4781.48	5985.49
Cdkal1	2144.73	2276.5	1750.27
Cdkl3	784.538	1071.59	1193.65
Cdkl5	5195.78	6614.85	4936.68
Cdkn1a	9326.86	8163.8	6306.17
Cdkn1b	23430.1	26655.8	25015.4
Cdkn1c	93.5445	176.905	1747.17
Cdkn2a	18763.3	20504.6	12176.8
Cdkn2aip	3145.82	3542.9	2644.72
Cdkn2aipnl	12649.4	8443.1	5617.49
Cdkn2b	2734.1	4058.72	1292.87
Cdkn2c	26438.8	8160.66	6849.55
Cdkn2d	9664.2	4664.26	5024.38
Cdkn3	2408.68	1078.83	973.103
Cdnf	95.8216	125.735	119.222
Cdo1	14835.7	13557.4	10251.5
Cdon	953.028	859.584	799.181
Cdpf1	1776.3	1599.73	983.814
Cdr1	227.007	188.249	662.822
Cdr2	2840.05	3863.67	1818.77
Cdr2l	19009.3	19639.6	18312.8
Cds2	20210.3	33942.9	42895.9
Cdsn	231.848	158.984	57.9696
Cdt1	6217.6	2006.56	3404.96
Cdv3	26707.1	24113.6	21977.9
Cdv3-ps	2120.93	2075.61	1712.11
Cdyl	2044.34	1926.75	2262.6
Cdyl2	590.688	868.377	789.07
Cebpa	1626.16	2568.1	1937.82
Cebpb	889.205	1016.11	884.027
Cebpd	1289.38	985.244	611.088
Cebpg	9702.83	17274.8	12421.2
Cebpz	6721.68	8094.65	7859.57
Cebpzos	1924.42	1570.56	1128.28
Cecr2	223.702	369.442	1334.03
Cela1	4721.48	2392.44	698.146
Celf1	38465.3	36125.1	39536.1
Celf2	24175.1	19766.6	24690.6
Celf3	1056.07	870.661	777.872
Celf4	1142.49	1217.62	1326.6
Celf5	1583.42	1645.74	1685.51
Celrr	795.967	963.477	415.91
Celsr2	15786.2	15069.5	21390.4
Celsr3	496.38	429.836	323.991
Cemip	1301.63	1189.75	440.18
Cemip2	2476.68	3049.58	4109.61
Cend1	2413.07	1146.27	1538.01
Cenpa	19504.6	6409.73	11548.7
Cenpb	30936.7	23550.4	19813.2
Cenpc1	7312.64	5165.08	6997.41
Cenpe	21599.4	8511.88	11200.1
Cenpf	49716	18245.3	24891.9
Cenph	2835.59	747.875	993.045
Cenpi	6140.47	1687.83	2023.53
Cenpj	2968.35	1205.2	1390.7
Cenpk	4045.01	1105.07	1315.61
Cenpl	4351.4	1474.29	1747.8
Cenpm	5851.16	1643.38	2401.18
Cenpn	5330.98	1384.44	2135.05
Cenpo	1920.17	1155.83	1281.08
Cenpp	1966.38	666.017	470.941
Cenpq	5690.32	3565.66	2306.1
Cenps	1773.1	443.708	367.866
Cenpt	4875.49	2460.49	3366.43
Cenpu	1417.44	393.296	477.151
Cenpv	7469.94	6772.77	4586.57
Cenpw	4200.46	1188	1053.8
Cenpx	5147.04	2303.37	1547.96
Cep104	4833.94	4731.2	5470.96
Cep112	385.106	175.628	193.63
Cep120	5487.34	5680.59	6240.6
Cep128	3557.62	1305.15	1378.63
Cep131	2336.99	2007.77	3088.72
Cep135	2848.79	1597.49	2281.29
Cep152	2157.14	777.808	1601.98
Cep162	3366.87	2268.53	1778.39
Cep164	3977.22	3406.7	3822.06
Cep170	31385.3	36117.5	38655.7
Cep170b	2089.18	1156.31	3988.58
Cep19	2248.68	1949.97	1466.55
Cep192	9429.23	4304.33	9071.4
Cep250	7207.23	3559.29	6048.65
Cep290	1538.39	1253.5	1029.96
Cep295	9148.19	4762.45	7643.91
Cep350	8220.61	8558.44	10688.5
Cep41	2533.78	2282.45	1483.35
Cep44	2170.48	2528.36	3204.85
Cep55	6697.72	2707.37	3383.87
Cep57	5486.74	4450.05	4472.8
Cep57l1	1585.77	1404.71	1407.22
Cep63	2932.28	2489.04	2410.59
Cep68	9424.55	7950.8	10299.6
Cep70	2094.16	2328.32	3345.43
Cep72	2089.42	1082.93	2421.97
Cep76	3463.12	2604.3	2785.22
Cep78	2059.1	1886.52	2528.07
Cep83	4490.62	5434.72	4489.07
Cep83os	1616.98	1868.04	1622.74
Cep85	4802.6	2748.48	4115.1
Cep85l	1829.63	2340.38	3115.57
Cep89	3664.61	1517.04	2296.53
Cep95	1838.19	2451.61	2584.56
Cep97	2356.76	2395.8	3432.63
Cept1	2247.55	5008.03	2869.23
Cercam	330.051	177.973	553.087
Cerk	12675.2	13408.8	9744.35
Cers1	8311.33	9844.74	7710.45
Cers2	18076.3	16386.5	14947.3
Cers3	133.968	124.488	214.61
Cers4	7314.22	7469.71	11355.4
Cers5	9276.62	9990.84	7352.45
Cers6	4320.54	4645.8	5302.38
Cetn2	3180.89	3837.05	1990.62
Cetn3	12739.3	14066.9	8226.07
Cetn4	436.042	411.938	312.903
Cfap100	712.594	570.619	664.377
Cfap20	12769.2	13489.8	13476.2
Cfap298	1604.93	1529.48	1595.12
Cfap300	662.555	874.26	866.693
Cfap36	6669.02	6874.64	3580.58
Cfap43	247.892	318.097	246.962
Cfap46	160.389	156.117	265.194
Cfap47	91.8335	171.847	216.469
Cfap74	324.166	270.116	151.192
Cfap97	4133.57	5602.24	4754.84
Cfdp1	9695.23	12212.7	7772.83
Cfl1	215507	189035	159316
Cfl2	21089.9	23709.6	17915.3
Cflar	2080.35	1912.37	1599.93
Cfp	473.682	384.033	963.781
Cgas	1312.98	571.323	349.522
Cggbp1	19208.1	17981	14183.9
Cgn	287.085	225.139	515.581
Cgnl1	1017.7	559.405	518.01
Cgref1	256.193	180.147	166.058
Cgrrf1	1784.32	1923.74	1085.2
Chac1	6082.97	9645.13	5576.57
Chac2	1297.4	1072.61	387.814
Chadl	10026.1	9260.14	7100.94
Chaf1a	14550.5	4085.51	5848.66
Chaf1b	8026.2	1924.47	2443.75
Champ1	6776.57	7302.35	9201.82
Chchd1	12549.1	11536.6	7038.49
Chchd2	31894.6	22273	13568
Chchd2-ps	230.284	160.645	80.9568
Chchd3	13633.8	12527.8	6535.67
Chchd4	2615.91	2430.1	2504.17
Chchd5	2064.42	2790.87	2838.22
Chchd6	4153.71	2356.39	2272.28
Chchd7	239.598	158.775	137.452
Chd1	7388.46	8065.33	11880.5
Chd1l	1829.32	833.582	838.673
Chd2	11056.1	15171.3	23547
Chd3	11774.4	9054.98	6500.5
Chd4	57299.2	54687.9	70440.3
Chd5	5244.8	10585.1	6674.82
Chd6	15913.8	20500.9	24541.1
Chd7	17373.1	18971.9	35699.2
Chd8	20622.9	19371	29172.1
Chd9	13024.8	17988	15878.9
Chek1	4094.3	1770.07	1821.9
Chek2	4179.14	1317.84	2146.86
Cherp	12096.6	10297.2	12782.2
Chfr	7480.91	7326.34	7488.66
Chga	684.013	312.369	292.062
Chgb	646.848	732.414	634.206
Chic1	2946.7	4173.52	3807.4
Chic2	6109.48	5688.27	5710.88
Chid1	6960.16	6921.43	5664.66
Chil1	390.36	505.409	275.583
Chka	7123.88	7428.87	8234
Chkb	4179.43	3830.58	4091.91
Chl1	6072.47	2222	2560.66
Chm	9810.09	14316.6	7624.83
Chml	4748.62	3977.57	3690.93
Chmp1a	14400.4	11739	8332.75
Chmp1b	3782.44	4645.32	2925.93
Chmp2a	10258	13416.6	9535.79
Chmp2b	4525.8	6093.5	5867.68
Chmp3	8016.78	9378.27	6174.07
Chmp4b	16439.7	16079	13075.5
Chmp4c	118.998	149.56	169.104
Chmp5	9821.44	15710.3	9463.75
Chmp6	4492.36	3514.45	2869.67
Chmp7	13644.8	13136.1	11326.2
Chn1	8686.08	6642.93	2634.76
Chn2	5662.44	10328.7	7259.28
Chordc1	5982.92	5889.21	4739.54
Chp1	15092.9	16259.3	14738.7
Chpf	14014.2	15315.9	13466
Chpf2	5870.85	7111.02	8526.44
Chpt1	11650.4	14830.8	9433.14
Chrac1	3049.63	2568.62	1866.9
Chrd	782.239	1169.75	1639.19
Chrdl1	2707.73	3031.97	1997.08
Chrm1	3020.28	4234.1	4449.38
Chrm2	389.196	238.349	103.28
Chrm3	8388.97	11748.1	5331.43
Chrm4	210.307	198.257	172.848
Chrna4	11807.3	11409	14986.8
Chrna7	288.833	413.726	408.461
Chrnb1	66.4412	150.52	955.84
Chrnb2	632.803	846.926	834.106
Chst1	1049.55	825.955	1375.72
Chst10	4654	4320.27	3998.48
Chst11	73819.1	108865	68902.1
Chst12	2658.05	2741.06	3578.01
Chst14	472.644	317.476	555.822
Chst15	1964.01	2459.09	3591.22
Chst2	14150.9	10315.2	9076.27
Chst3	4374.13	4495.6	3316.7
Chst7	3244.49	3099.93	3935.1
Chsy1	7367.83	7366.55	7003.75
Chsy3	602.905	465.533	500.131
Chtf18	4697.36	1116.98	1521.94
Chtf8	15293.4	13041.2	10231.6
Chtop	27836.7	26616.4	24747.9
Chuk	5270.02	5722.46	6486.53
Churc1	2400.47	2037.92	1759.32
Ciao1	4703.88	4139.09	3913.41
Ciao2a	5905.1	4526.08	4491.13
Ciao2b	3859.45	3957.19	3471.61
Ciapin1	5366.76	3689.42	4293.29
Ciart	588.073	798.61	1764.97
Cib1	788.491	481.824	276.676
Cib2	1630.53	1277.09	2280.58
Cic	29475.5	33125.1	32645
Cilp2	305.611	344.482	290.316
Cinp	7660.98	5144.67	5020.27
Cip2a	18077.4	5197.23	5751.71
Cipc	11174.1	11281.8	11578.7
Cir1	1870.81	3129.35	3102.22
Cirbp	6000.34	5740.22	8571.05
Cisd1	7429	6043.66	6243.43
Cisd2	7425.49	6131.81	4537.52
Cisd3	1342.82	541.276	599.619
Cish	425.309	797.158	341.131
Cit	10790.7	3331.8	7902.73
Cited1	2502.63	1544.66	1535
Cited2	2882.6	2558.98	3514.8
Ciz1	8140.49	8290.11	10521.9
Ckap2	12148.7	6003.99	9860.16
Ckap2l	22940.8	7251.39	12657.1
Ckap4	13796.9	14429.7	14837.7
Ckap5	49867.1	29731.5	42463.8
Ckb	285584	145189	128371
Cklf	1460.63	770.449	690.263
Ckmt1	836.836	1503.56	987.697
Cks1b	9265.97	2591.87	3569.26
Cks2	6949.38	2298.88	2409.16
Clasp1	21469.5	16805.8	23301.4
Clasp2	23544.6	30396.7	36824.1
Clasrp	7099.01	8197.58	18002.9
Clba1	984.74	1124.88	558.621
Clcc1	5292.99	5577.31	4930.85
Clcn1	195.757	174.542	701.559
Clcn2	1875.05	1670.99	3401.81
Clcn3	20183	34799.5	22526.8
Clcn4	16045.7	19630.4	13215.3
Clcn5	8565.93	5500.09	5688.24
Clcn6	12389.9	14494.9	11335.3
Clcn7	6631.17	5276.43	4072.11
Cldn11	6201.43	1704.98	1063.56
Cldn12	3789.61	5835.69	4110.94
Cldn34c1	2019.92	1911.68	1092.62
Cldnd1	13983.8	15296.3	13093.1
Clec11a	176.575	140.972	104.966
Clec16a	6151.18	5559.09	7612.15
Clec1a	194.441	397.293	165.39
Clec2l	4344.78	2970.08	2299.86
Clgn	2471.38	1997.63	2207.26
Clic1	23795.2	11884.9	4950.91
Clic4	47990.6	53415	41978
Clic5	22632.9	61138.9	18748.5
Clint1	12213.7	11458.6	11142.8
Clip1	6845.76	7377.56	9013.71
Clip2	35993.1	37524.9	29237
Clip3	23906.8	31076.1	32159.1
Clip4	2985.67	4368.93	6207.28
Clk1	7624.52	14926.6	12813
Clk2	4524.38	5076.33	7692.31
Clk3	8285.87	9046.4	10587.3
Clk4	5094.89	8046.03	8273.21
Clmn	2193.42	1833.4	3135.22
Clmp	667.642	411.631	392.646
Cln3	1326.6	1790.46	1295.58
Cln5	5550.27	7514.92	3356.16
Cln6	2491.65	2144.55	2875.9
Cln8	6565.84	8990.33	7099.92
Clns1a	12222.7	11468	11731
Clock	12662	14301.7	11476.5
Clp1	1124.43	963.8	906.087
Clpb	7784.76	7263.92	7729.39
Clpp	5892.96	5880.63	5106.7
Clptm1	35926	27520.4	21535.4
Clptm1l	16313	12734.4	9969.23
Clpx	3863.22	4176.83	3609.16
Clspn	10317.6	2615.74	4255.14
Clstn1	56111.3	58291.4	54684.1
Clstn2	121.625	159.406	64.3037
Clstn3	1794.61	3350.3	5911.88
Clta	16028.2	18162.3	15515.6
Cltb	20533	19331.1	17199.7
Cltc	85127	92870.1	66083.1
Clu	3093.01	3337.54	4126.82
Cluap1	1032.15	974.86	1138.25
Cluh	8720.7	6921.93	9741.67
Clvs1	191.891	131.681	34.618
Clybl	833.307	917.333	2062.42
Cmas	6471.22	5800.93	7480.36
Cmbl	218.405	207.189	42.0739
Cmc1	1477.01	1958.65	1814
Cmc2	3554.49	1296.61	1297.35
Cmc4	785.704	704.944	616.61
Cmip	6844.08	8155.09	11876.7
Cmpk1	15514.6	14151.3	8240.91
Cmpk2	1112.71	869.858	619.605
Cmss1	2361.89	1180.58	1005.64
Cmtm3	5771.92	4815.21	2230.53
Cmtm4	32517.3	31973.9	38519.6
Cmtm5	8471.36	8141.59	7047.77
Cmtm6	8489.19	12048.5	10977.4
Cmtm8	190.412	103.9	136.227
Cmtr1	7416.82	7005.82	8318.99
Cmtr2	1971.59	1831.14	1733.29
Cnbd2	1128.04	1287.99	804.053
Cnbp	48906.6	54000.4	38532.9
Cndp2	8933.17	4667.75	4300.56
Cnep1r1	5657.08	5421.73	4965.31
Cnih1	12375.7	13641.1	11796.7
Cnih2	2954.72	1770.14	2362.9
Cnih3	1470.88	1475.02	967.068
Cnih4	15085.2	12995	10564.5
Cnksr2	1313.37	1455.04	2096.12
Cnksr3	2055.43	1727.55	2302.05
Cnn2	2517.9	2050.82	1320.62
Cnn3	38633.4	38366.5	34250
Cnnm1	359.933	1187.6	2359.41
Cnnm2	1926.56	2424.08	3399.54
Cnnm3	3247.15	4271.6	5040.91
Cnnm4	2367.48	1650.59	2119.99
Cnot1	28841.7	23479.3	32783.4
Cnot10	8281.37	6139.2	8523.45
Cnot11	5633.58	4424.41	4353.5
Cnot2	7115.59	7694.72	7204.6
Cnot3	9110.81	8475.48	11226.2
Cnot4	4114.96	4500.54	5153.85
Cnot6	32736.9	29707.9	26551.6
Cnot6l	16422.8	21252.1	18667.4
Cnot7	11146.8	11633	12480.1
Cnot8	7371.97	8347.51	8730.22
Cnot9	11322.1	6538.2	7793.61
Cnp	31547.1	18711.1	32754.2
Cnppd1	4551.26	4772.22	5848.84
Cnpy1	406.648	302.172	471.072
Cnpy2	8135.81	9385.98	5806.8
Cnpy3	8289.29	7281.92	6448.58
Cnpy4	3814.23	5096.34	4618.72
Cnr1	751.627	752.181	422.606
Cnrip1	6027.93	8510.92	7392.67
Cnst	4835.47	4652.66	4561.19
Cntd1	314.789	257.818	360.947
Cntf	227.807	135.562	165.282
Cntfr	10941.9	12254.3	11884.7
Cntln	4438.16	4090.42	3689.01
Cntn1	258638	241749	165089
Cntn2	304.193	108.886	125.234
Cntn3	1457.33	1028.86	460.001
Cntn4	2415.97	3293.68	1704.36
Cntn6	940.866	546.799	219.537
Cntnap1	1711.5	1704.68	1743.57
Cntnap2	400.725	48.7778	123.745
Cntnap4	223.027	166.68	80.9488
Cntnap5b	357.68	772.288	446.606
Cntrl	6164.52	4027.63	7055.91
Cntrob	6047.9	3122.73	4293.35
Coa3	7465.36	5267.83	3895.11
Coa4	758.532	1069.4	633.68
Coa5	8788.21	10600.1	9010.01
Coa6	2556.54	2632.23	972.42
Coa7	1824.09	1953.5	1532.88
Coasy	4209.22	6152.69	4248.74
Cobl	3168.88	3266.09	1948.74
Cobll1	5103.19	5253.25	6967.36
Cog1	3968.54	3950.25	4171.41
Cog2	3522.55	3431.55	3789.19
Cog3	4936.8	6676.21	6935.49
Cog4	6648.81	7230.98	3922.56
Cog5	2923.8	4962.32	4321.47
Cog6	4247.2	5740.59	5574.31
Cog7	2808.18	2951.37	3178.94
Cog8	4664.14	4496.28	4550.15
Coil	2963.99	2240.25	2638.04
Col11a1	50689.4	47862.4	39528.5
Col11a2	3214.01	2276.04	3265.42
[truncated: 10,266 more rows]

## Sheet: log2 normalized counts
Gene	RCAS1	RCAS2	RCAS3
Aaas	12.8114	11.5811	11.8662
Aacs	13.2985	13.8534	13.1554
Aagab	12.3317	12.2733	11.5275
Aak1	15.2762	15.4117	15.3568
Aamdc	11.3448	11.4364	10.4142
Aamp	14.0569	14.0429	13.885
Aar2	12.0255	11.574	11.525
Aard	11.1611	10.5692	9.51835
Aars	15.9481	16.1282	15.7361
Aars2	11.159	10.941	11.4977
Aarsd1	12.4522	11.9294	12.0938
Aasdh	9.99048	10.5059	11.5058
Aasdhppt	11.5398	11.9738	11.5205
Aatf	11.5133	11.6976	11.7661
Aatk	14.1139	14.1933	14.1178
Abat	12.547	12.6677	13.1761
Abca1	15.1147	15.3869	14.1159
Abca2	13.9153	14.1751	14.2869
Abca3	14.4007	14.2329	14.3925
Abca5	12.0611	12.7524	12.9799
Abca6	6.82047	8.61691	6.97561
Abca7	12.269	12.3065	12.1328
Abca8a	8.37598	8.40124	5.40731
Abca8b	11.2157	11.5755	10.0089
Abcb10	11.1708	10.8497	11.6334
Abcb1b	10.013	10.0162	10.2732
Abcb4	9.61741	9.96136	10.836
Abcb6	12.341	11.7556	12.1783
Abcb7	13.1999	13.1575	12.8811
Abcb8	12.0265	12.0267	11.4849
Abcb9	9.15246	8.26816	7.40987
Abcc1	12.2409	12.1948	13.4237
Abcc10	10.2917	10.7402	11.3966
Abcc12	7.43136	7.89538	6.5459
Abcc4	11.3868	11.3262	11.4534
Abcc5	12.6935	12.9144	13.9451
Abcd1	11.8409	11.6637	11.7686
Abcd2	9.01799	8.31132	8.14198
Abcd3	13.8478	13.8279	13.8359
Abcd4	10.4052	10.4832	10.3001
Abce1	14.5731	14.6845	14.4709
Abcf1	14.0746	13.7744	14.0523
Abcf2	13.7866	13.1134	12.8636
Abcf3	12.551	12.5459	12.3674
Abcg1	14.3946	14.9145	14.688
Abcg2	11.998	12.0687	11.7578
Abcg4	11.1443	11.5623	11.7747
Abhd1	7.91339	8.52926	8.1711
Abhd10	11.1993	11.0292	11.3348
Abhd11	11.4201	11.13	11.3311
Abhd12	14.3013	13.8003	14.0693
Abhd13	13.0366	13.4117	12.8973
Abhd14a	11.4884	11.4749	11.3081
Abhd14b	8.08835	7.69459	9.00888
Abhd15	9.8901	9.29835	8.92382
Abhd16a	12.5991	12.2544	11.7814
Abhd17a	13.0353	12.8272	12.6804
Abhd17b	13.1939	13.6009	13.5023
Abhd17c	13.2405	13.2735	13.3834
Abhd18	11.3151	12.0055	12.6121
Abhd2	16.8305	17.3969	17.0086
Abhd3	9.54644	9.37872	8.95423
Abhd4	14.6052	15.4575	14.9111
Abhd5	11.9662	11.9689	10.7602
Abhd6	12.3015	12.1466	11.7191
Abhd8	12.8902	12.9848	12.1415
Abi1	13.2497	13.481	12.9577
Abi2	14.9473	15.1694	15.1675
Abi3	7.20127	7.13549	8.32791
Abitram	11.6767	11.5821	11.7244
Abl1	13.086	13.365	13.6276
Abl2	12.8977	13.5066	13.8796
Ablim1	9.42133	8.66643	9.43134
Ablim2	7.77064	7.68523	7.93993
Ablim3	8.48617	8.74537	8.34469
Abr	13.6397	13.4796	13.9014
Abracl	12.3162	11.7255	10.6719
Abraxas1	10.1273	9.8076	10.1062
Abraxas2	11.9284	12.0469	12.3444
Abt1	10.9833	11.0062	10.8357
Abtb1	10.4197	11.0305	11.5006
Abtb2	14.0941	13.8564	13.848
Acaa1a	12.3553	12.0094	12.2732
Acaa2	12.3051	11.5969	10.2834
Acaca	14.2027	14.4261	13.8762
Acacb	8.01806	6.9963	7.99835
Acad10	8.09892	8.21962	8.65729
Acad11	10.7441	11.0884	10.7669
Acad12	8.12135	8.36271	7.96034
Acad8	11.0363	10.8147	10.9623
Acad9	12.8498	12.8493	12.6547
Acadl	13.475	12.4798	10.5598
Acadm	12.279	12.1026	12.1362
Acads	10.9502	10.1323	10.8402
Acadsb	12.0795	13.0573	12.7187
Acadvl	12.8342	12.9248	12.5607
Acan	13.1842	12.0861	13.5294
Acap2	13.3901	13.4162	13.8377
Acap3	14.6256	14.6405	14.7106
Acat1	14.5781	14.5739	14.2741
Acat2	14.2336	14.626	13.7513
Acat3	8.24001	7.96131	8.62429
Acbd3	12.6961	13.4462	13.2252
Acbd4	10.2495	9.55252	9.15732
Acbd5	12.5666	13.0563	12.6458
Acbd6	12.4338	12.6828	12.8848
Accs	10.0695	10.501	10.9992
Acd	12.2396	12.0136	11.8205
Ace	8.30944	10.3703	11.0558
Acer3	10.8298	11.0763	11.4609
Ache	10.9952	11.6299	12.1558
Acin1	14.3831	14.3317	14.9261
Ackr1	6.5594	7.1325	7.05995
Ackr3	8.34321	7.91625	8.34543
Acly	15.3693	15.5455	15.2908
Aco1	13.485	13.3108	13.0954
Aco2	16.2636	15.7745	15.5429
Acot1	10.7966	9.84428	8.92843
Acot11	9.0087	9.15717	8.86464
Acot13	11.3786	12.5991	11.6328
Acot2	10.8707	11.0742	10.7184
Acot6	8.48696	9.05708	8.67206
Acot7	12.6147	11.0076	11.1344
Acot8	10.3034	10.0709	10.4083
Acot9	9.87493	9.2868	8.33941
Acox1	14.8743	14.8772	14.686
Acox3	10.9553	10.966	11.0099
Acp1	12.7262	11.891	11.7138
Acp2	13.0422	13.1917	12.7689
Acp6	11.251	11.1555	12.3099
Acrbp	7.99582	8.01956	8.83495
Acsbg1	13.0247	11.3332	11.1103
Acsf2	8.80957	8.41939	8.96672
Acsf3	10.5559	10.384	10.6503
Acsl1	11.9883	11.7133	12.2649
Acsl3	15.2455	15.8097	14.676
Acsl4	14.3888	14.1038	13.2991
Acsl5	11.2326	10.7359	10.4055
Acsl6	12.7998	13.0897	12.7766
Acss1	12.1222	12.1899	12.48
Acss2	12.9804	13.9707	12.9393
Actb	18.9742	18.2879	18.2882
Actg1	16.8447	16.389	16.293
Actl6a	13.2629	12.1861	12.2036
Actn1	12.304	11.6387	12.4087
Actn4	14.7693	14.0208	14.1187
Actr10	13.6482	13.6588	13.4486
Actr1a	15.0692	14.8131	14.8769
Actr1b	14.6878	14.1191	14.1006
Actr2	14.9258	15.3099	14.8506
Actr3	14.7636	14.7128	14.3042
Actr3b	11.0606	10.974	10.7938
Actr5	10.0239	10.163	10.9011
Actr6	11.4001	11.6274	10.9454
Actr8	12.1986	12.3072	12.6023
Acvr1	12.5944	12.2754	12.2985
Acvr1b	12.323	12.731	12.5487
Acvr2a	12.2878	12.5411	12.7488
Acvr2b	9.6138	9.68674	10.9983
Acy1	10.8471	10.5371	10.4217
Acy3	7.84329	7.55473	6.96886
Acyp1	11.1942	11.6616	11.389
Acyp2	9.73152	8.44431	6.97416
Ada	10.0782	8.51927	8.53293
Adal	11.0565	10.8386	10.3142
Adam10	14.5914	14.5051	13.9411
Adam11	10.2475	10.8804	13.4705
Adam12	16.1294	16.1318	15.5864
Adam15	13.2342	12.6854	12.8587
Adam17	13.1599	13.3998	12.9428
Adam19	13.7318	13.8885	12.8735
Adam1a	9.34303	7.7466	8.21383
Adam22	13.6723	14.0012	14.0141
Adam23	13.4208	12.6127	12.6361
Adam8	8.34157	7.77021	8.81325
Adam9	14.9948	15.4922	15.5477
Adamts1	14.5412	13.9748	12.8096
Adamts10	12.4362	12.3788	13.1635
Adamts14	8.86546	8.40867	8.78588
Adamts15	8.21869	7.38631	6.72995
Adamts17	9.15008	8.80284	9.41914
Adamts20	12.0898	11.8761	11.5688
Adamts3	11.461	11.2884	10.3949
Adamts4	11.272	11.6317	10.6612
Adamts5	10.5468	10.8794	9.62713
Adamts6	10.3409	10.844	11.0745
Adamts7	10.1356	10.1116	10.6196
Adamts8	8.83141	7.76573	7.0242
Adamts9	12.2798	12.8539	13.4137
Adamtsl1	8.06445	7.04509	7.35696
Adamtsl3	11.2026	10.4336	10.9477
Adap1	10.9748	10.5278	10.8193
Adar	12.977	13.2806	13.466
Adarb1	11.8694	12.0599	12.896
Adarb2	8.77031	10.2177	10.0444
Adat1	9.71542	9.76695	10.7125
Adat2	8.96679	9.24278	9.43897
Adat3	7.30629	4.9067	7.75723
Adck1	10.863	11.0133	11.162
Adck2	11.1154	11.3595	11.4098
Adck5	10.7605	10.2126	10.5977
Adcy1	13.0264	13.8572	14.0618
Adcy2	7.63446	7.5698	6.09965
Adcy3	12.4873	12.3599	12.771
Adcy5	12.9498	13.0651	13.6989
Adcy6	13.4027	13.4924	13.9136
Adcy7	8.24727	7.68436	7.88158
Adcy8	9.15007	9.36865	7.63976
Adcy9	10.5022	10.6572	11.1904
Adcyap1r1	13.3195	13.8266	14.1029
Add1	15.0969	14.8296	14.84
Add2	14.17	14.161	13.745
Add3	14.7059	14.1053	13.8061
Adgra1	9.87362	10.1268	9.08304
Adgra2	10.9678	10.9548	11.1914
Adgra3	15.0318	13.9486	14.6958
Adgrb1	15.3411	15.3299	15.2423
Adgrb2	15.4691	15.337	15.3146
Adgrb3	13.3148	13.4362	13.4508
Adgrd1	7.35575	8.06649	6.88637
Adgre5	9.61954	8.75825	8.2454
Adgrg1	13.9861	14.1254	14.3475
Adgrg6	9.76682	6.95362	8.24221
Adgrl1	15.3321	15.5676	16.0626
Adgrl2	12.0379	12.5879	12.6273
Adgrl3	14.8717	15.095	14.7784
Adgrv1	10.0937	9.57213	9.40667
Adh5	13.9208	14.1071	13.7786
Adhfe1	10.31	10.6381	10.8498
Adi1	11.5898	10.8152	11.0407
Adipor1	13.6721	13.6446	13.6419
Adipor2	13.8493	13.9502	13.4173
Adk	12.6232	12.0899	11.8064
Adm	10.121	11.8389	12.5586
Adnp	12.5891	12.0952	12.7891
Adnp2	12.4934	12.2483	12.4688
Ado	13.5323	13.6723	13.5613
Adora1	14.1856	14.6477	14.0908
Adora2a	9.92262	9.30982	9.36259
Adora2b	7.40047	9.07144	8.90146
Adpgk	12.2585	11.9644	12.1459
Adprh	13.6669	12.7711	13.2305
Adprhl2	12.5401	12.4664	12.2539
Adprm	10.0816	10.3825	10.1788
Adra1a	6.40559	7.26582	7.59283
Adra1b	9.68375	9.38095	7.76647
Adra2c	6.90208	8.16815	7.73792
Adrb1	9.82141	10.284	10.3963
Adrm1	12.4131	11.8668	12.0612
Adsl	12.8629	12.0811	12.4616
Adss	12.2637	12.0868	12.22
Aebp1	13.4196	12.8541	12.1771
Aebp2	13.533	13.435	13.4624
Aen	11.9956	12.0178	12.0948
Afap1	10.2258	10.9843	11.8432
Afap1l1	12.3135	12.305	12.1656
Afap1l2	14.4486	14.6866	14.6217
Afdn	13.8235	13.8677	14.3429
Aff1	12.4695	12.6697	12.5448
Aff2	10.6634	10.7512	10.3833
Aff3	11.0417	10.9591	11.4169
Aff4	15.2429	15.6812	15.6808
Afg1l	9.1075	9.10433	8.71291
Afg3l1	13.3112	12.8959	12.8545
Afg3l2	12.4756	12.6809	13.2847
Afmid	9.27127	8.69941	9.6529
Aftph	12.553	13.0245	12.7589
Aga	9.59645	9.62685	8.88586
Agap1	15.7546	15.8112	15.6918
Agap2	13.8096	14.5665	14.5356
Agap3	13.8309	14.0331	13.913
Agbl3	9.94949	10.0906	9.96539
Agbl5	10.7068	11.1233	12.306
Ager	7.56819	7.6453	9.60557
Agfg1	14.4582	14.4612	14.6928
Agfg2	11.9377	11.5904	12.1211
Aggf1	13.1184	13.4269	13.3126
Agk	10.4721	10.5061	10.7107
Agl	13.2233	13.1885	13.4805
Agmo	7.03465	8.28232	6.06712
Ago1	14.2667	14.2844	14.2481
Ago2	14.7117	14.9191	15.6621
Ago3	12.7859	13.3994	13.758
Ago4	10.8927	11.5688	11.7114
Agpat1	13.8394	13.8345	13.7255
Agpat2	8.80958	6.90447	8.12413
Agpat3	14.5177	14.5446	14.3477
Agpat4	13.0555	12.8541	12.4831
Agpat5	13.7666	13.773	13.91
Agps	12.9579	12.7217	12.7312
Agrn	15.9908	16.0953	16.3544
Agt	9.97162	10.2124	9.19857
Agtpbp1	12.5251	12.2404	12.6274
Agtr1a	8.3163	6.81066	7.37515
Agtrap	9.9222	9.36538	8.88081
Ahctf1	13.3764	13.2105	13.6546
Ahcy	12.4841	11.221	10.9943
Ahcyl1	14.4985	14.9144	15.1565
Ahcyl2	14.0326	14.4142	14.0945
Ahdc1	12.6423	13.341	13.4756
Ahi1	14.0741	14.637	14.4564
Ahnak	8.33666	7.52597	7.45536
Ahr	8.07358	7.092	6.86234
Ahsa1	13.3345	12.9379	12.9368
Ahsa2	12.5056	12.1957	12.0982
Aida	13.0653	12.571	12.3741
Aif1l	14.1008	13.664	13.86
Aifm1	11.575	11.4442	11.6875
Aifm2	9.68535	9.30414	9.39276
Aig1	11.1996	11.1773	10.6798
Aimp1	12.9194	13.5501	12.8798
Aimp2	12.0945	11.1188	11.5115
Aip	12.9999	12.7083	12.2478
Airn	8.60418	9.5251	9.61799
Ajap1	13.1815	12.3899	10.1388
Ajm1	10.2639	11.6238	12.1048
Ak1	11.3293	10.6963	10.5253
Ak2	13.5941	12.9351	13.4184
Ak3	13.2081	13.0529	12.9817
Ak4	12.9985	12.7396	13.3788
Ak5	11.6975	12.3179	12.35
Ak6	14.2495	13.9659	13.4075
Akap1	12.6475	12.5693	12.8253
Akap10	11.3797	11.4709	11.6802
Akap11	14.0912	14.2717	14.2486
Akap12	15.5435	15.1784	14.5246
Akap13	13.5535	12.9051	12.9194
Akap17b	10.6063	10.926	11.2573
Akap5	9.34024	10.0699	10.7851
Akap6	12.9252	13.2475	13.5311
Akap7	12.6611	12.714	12.6301
Akap8	13.2861	13.1488	13.9112
Akap8l	12.3428	12.8635	13.8567
Akap9	13.5733	14.0906	14.1418
Akip1	10.232	9.96405	9.95537
Akirin1	13.274	13.5601	13.3658
Akirin2	12.6457	12.7279	12.8211
Akna	11.5597	12.5607	12.2428
Akr1a1	15.6755	15.6135	15.151
Akr1b10	11.0616	11.3407	10.9617
Akr1b3	12.4298	11.7663	12.1227
Akr1c13	9.00341	8.41713	7.02953
Akr1e1	12.0822	12.3378	12.1391
Akr7a5	11.3394	10.9886	11.0528
Akt1	15.0074	14.5108	14.4623
Akt1s1	13.3591	13.5417	13.3302
Akt2	14.3299	14.0963	13.7534
Akt2-ps	12.2147	12.0689	11.6139
Akt3	14.2467	14.8654	14.2486
Aktip	12.8897	13.259	13.0448
Alad	11.123	10.4094	10.7394
Alas1	11.666	11.9375	11.7544
Alcam	14.3025	14.5966	14.4703
Aldh16a1	11.8962	10.6554	10.3296
Aldh18a1	14.7775	15.1348	14.8567
Aldh1a3	8.83525	6.3604	7.09485
Aldh1b1	9.85564	9.84702	10.2871
Aldh1l2	13.8715	15.3303	14.7198
Aldh2	11.8811	11.7765	12.7318
Aldh3a2	12.9875	12.9941	12.5508
Aldh3b1	9.56013	9.28825	9.81419
Aldh3b2	7.15507	7.24835	7.47863
Aldh4a1	11.0983	11.2917	11.7252
Aldh5a1	12.8552	13.1171	13.6396
Aldh6a1	12.0187	12.924	13.2343
Aldh7a1	12.6185	12.4524	12.7443
Aldh9a1	13.1479	12.671	12.4024
Aldoa	16.4157	16.5068	17.5154
Aldoart1	10.1914	10.1734	11.71
Aldoc	14.8025	15.0113	14.5726
Alg1	11.3762	11.3316	11.0458
Alg10b	14.5831	14.4489	14.1942
Alg11	12.3162	12.9444	12.6533
Alg12	10.9993	10.6875	10.4962
Alg13	12.2284	11.5653	12.0375
Alg14	11.431	11.2789	11.0739
Alg2	13.6656	14.0327	14.0945
Alg3	11.4233	11.3505	11.46
Alg5	12.0299	12.3957	11.593
Alg6	11.3618	11.0922	11.1387
Alg8	11.6876	10.2451	10.8837
Alg9	12.1918	12.1394	12.2684
Alkbh1	11.2485	11.6799	12.4366
Alkbh2	8.60004	8.36126	8.52158
Alkbh3	11.1878	11.2523	11.8263
Alkbh4	9.75101	9.88016	10.3014
Alkbh5	14.1619	14.4214	14.7144
Alkbh6	11.3399	11.2585	11.112
Alkbh7	9.75168	9.4185	9.4612
Alkbh8	12.4128	12.8257	12.7413
Alms1	11.9687	11.6557	12.1599
Alpl	11.6482	10.8944	11.1788
Als2	12.7859	12.2184	11.8489
Als2cl	10.8225	10.3061	10.7659
Alyref	14.0505	13.0387	12.9159
Alyref2	9.33808	10.0135	9.04723
Amacr	9.90384	10.154	9.4305
Ambra1	12.824	12.732	13.2725
Amd1	13.3346	12.5107	12.8548
Amd2	11.7427	10.9859	11.5951
Amdhd2	10.3377	10.4685	10.0031
Amd-ps3	11.3145	10.6081	11.0251
Amer1	12.1172	11.9458	12.7107
Amer2	12.7897	13.4554	13.7764
Amfr	14.8077	14.7748	14.3086
Amigo1	9.99722	10.6397	11.022
Amigo2	7.6222	7.1033	6.56393
Amigo3	9.02336	8.62441	8.56073
Ammecr1	11.348	10.7834	11.1521
Ammecr1l	12.6867	12.7175	12.7214
Amn1	10.6087	10.9832	11.2467
Amot	11.1545	9.96842	10.4254
Amotl1	13.8498	14.6354	14.016
Amotl2	12.8424	13.321	13.8744
Ampd2	12.1616	12.3234	12.5721
Ampd3	9.82804	9.08769	8.89593
Amph	13.4174	13.7137	13.6007
Amt	11.2531	10.8774	11.9953
Amy1	7.83269	8.75312	9.39052
Amz1	10.1559	9.24974	10.1052
Amz2	13.1009	13.4298	13.248
Anapc1	15.0413	14.4218	14.5786
Anapc10	11.9264	11.6489	10.8346
Anapc11	13.6208	13.2449	12.8223
Anapc13	12.4934	12.232	11.9837
Anapc15	12.419	11.9914	11.6799
Anapc15-ps	7.90111	7.62446	7.45036
Anapc16	12.8711	12.9559	12.7289
Anapc2	13.6169	13.3235	13.4332
Anapc4	12.9804	13.1023	12.717
Anapc5	15.0583	14.1977	14.3122
Anapc7	12.8607	12.4151	12.7535
Angel1	11.0344	10.9486	11.0012
Angel2	12.5821	12.4091	12.0112
Angpt1	7.98237	7.70554	5.86372
Angptl1	7.89063	7.5673	7.21238
Angptl2	7.18884	5.6839	8.06468
Angptl6	10.0784	10.4521	9.76625
Ank	13.6645	13.9915	14.0359
Ank1	11.0312	11.1553	11.0452
Ank2	14.9162	15.0502	14.8636
Ank3	14.1199	14.3341	14.6934
Ankfy1	13.9848	14.1654	13.8629
Ankhd1	13.0358	13.1478	13.4025
Ankib1	13.7098	13.8978	13.7182
Ankle1	10.4377	8.37372	9.12385
Ankle2	12.782	12.7856	12.959
Ankmy2	12.0921	12.3009	12.1705
Ankra2	11.9558	12.5787	12.3271
Ankrd10	12.6721	12.6611	13.0177
Ankrd11	15.3029	15.5379	16.1345
Ankrd12	12.7136	13.6217	13.513
Ankrd13a	14.0623	13.7074	13.9472
Ankrd13b	13.4306	13.1857	13.8781
Ankrd13c	13.4558	13.4612	13.1185
Ankrd13d	9.37989	9.42715	10.2994
Ankrd16	10.881	10.8328	11.9047
Ankrd17	14.7056	15.0274	15.0874
Ankrd23	9.6292	9.70509	10.1737
Ankrd24	10.7176	10.958	11.1319
Ankrd26	11.5781	11.6434	12.1429
Ankrd27	11.7818	12.2148	12.5529
Ankrd28	14.196	14.5432	14.5091
Ankrd29	10.4553	10.0339	9.93503
Ankrd33b	10.1708	10.4016	10.4521
Ankrd34a	9.3082	9.52437	10.1009
Ankrd34b	8.66811	9.00855	9.80146
Ankrd35	6.96192	6.85914	7.13492
Ankrd37	9.63051	9.9688	10.7691
Ankrd39	10.6148	10.5171	10.5656
Ankrd40	14.5608	14.4058	14.1545
Ankrd42	8.66739	8.61848	8.65103
Ankrd44	11.7814	11.4731	11.2782
Ankrd45	6.93871	6.98239	7.04408
Ankrd46	13.9642	14.1836	13.7431
Ankrd49	11.7866	11.9996	11.8317
Ankrd50	13.3951	13.4091	13.392
Ankrd52	13.4437	13.3422	14.0539
Ankrd54	12.1239	11.3078	11.1047
Ankrd6	10.7655	10.5852	10.7175
Ankrd9	8.77694	7.628	7.91972
Anks1	11.5824	11.7309	12.0322
Anks1b	15.6547	15.8298	14.9991
Anks3	11.0603	10.8424	11.4376
Anks6	10.8964	10.8973	10.8052
Ankzf1	10.6816	10.9981	12.0568
Anln	13.7869	12.2146	13.16
Ano10	12.4038	12.6422	12.247
Ano3	9.89288	9.72887	9.30336
Ano4	7.19915	7.17469	6.84745
Ano6	13.6216	13.5226	13.5465
Ano8	12.7714	13.3563	13.0296
Anp32a	14.946	15.0075	14.9735
Anp32b	15.0802	14.3438	14.4234
Anp32b-ps1	9.1679	8.55326	9.01529
Anp32e	15.7606	15.5317	15.7252
Anp32-ps	8.63255	9.00695	9.09719
Antxr1	14.0358	13.6035	13.181
Antxr2	9.18553	8.95047	8.71872
Anxa11	8.48844	6.70648	7.99373
Anxa2	11.9646	8.99232	10.3962
Anxa5	9.86051	9.60173	8.02871
Anxa6	12.5506	11.3649	10.5275
Anxa7	9.64335	8.47815	9.60505
Aoc2	8.91845	8.93446	9.99232
Aopep	11.0661	10.5179	10.0979
Aox1	9.02555	7.58352	7.35911
Ap1ar	12.5213	12.3529	12.6129
Ap1b1	13.0645	12.691	12.6724
Ap1g1	13.9659	14.068	14.214
Ap1g2	8.43475	7.8368	8.61206
Ap1m1	13.2913	13.1932	12.8073
Ap1s1	14.2728	13.6979	12.9339
Ap1s2	11.1554	11.0599	9.54012
Ap2a1	14.1226	13.9062	13.9362
Ap2a2	14.2402	14.0706	14.2905
Ap2b1	15.2743	15.2316	15.1731
Ap2m1	15.2038	14.8297	14.6653
Ap2s1	13.8069	13.4139	13.3132
Ap3b1	13.2065	13.4046	13.031
Ap3b2	11.9179	12.0656	11.2545
Ap3d1	14.1623	14.0992	14.0656
Ap3m1	13.8935	14.5432	13.8455
Ap3m1-ps	10.9514	11.7648	11.2513
Ap3m2	12.5286	12.5074	12.3535
Ap3s1	12.2747	12.6263	12.3894
Ap3s1-ps1	10.4473	10.6826	9.93636
Ap3s1-ps2	10.1915	10.5903	10.4206
Ap3s2	13.3129	13.5398	13.5681
Ap4b1	11.2994	11.416	11.6793
Ap4e1	11.1084	11.3651	11.8228
Ap4m1	11.9527	11.5936	11.6348
Ap4s1	10.7605	11.0015	10.5546
Ap5b1	8.57382	8.76303	7.72078
Ap5m1	12.1804	12.4385	12.398
Ap5s1	10.4028	10.4674	10.6534
Ap5z1	12.3701	12.432	12.2246
Apaf1	12.1969	12.1584	12.3034
Apba1	12.6971	13.0942	13.0948
Apba2	13.4894	13.6712	13.9373
Apba3	12.0402	12.2395	12.4161
Apbb1	13.6428	13.7074	13.8376
Apbb2	12.0604	11.9298	12.2394
Apbb3	10.1996	10.2484	11.4151
Apc	15.2384	15.3181	15.6538
Apc2	14.2417	13.8518	13.662
Apcdd1	11.6543	11.6135	11.9059
Apeh	11.7838	11.0161	11.0149
Apex1	13.2946	13.1191	12.6996
Apex2	10.5554	10.4464	10.4057
Aph1a	13.6643	13.7064	13.1396
Aph1b	12.3331	11.9231	12.6193
Aph1c	8.62594	10.6327	9.9728
Api5	14.0326	13.8887	13.8928
Apip	11.6483	10.9448	10.7362
Aplf	10.6341	10.7547	10.7051
Apln	10.6984	10.7161	11.5776
Aplp1	14.9711	15.0963	15.0574
Aplp2	16.1963	16.2704	16.1978
Apmap	13.0425	12.7945	12.4244
Apobec1	9.71856	10.1621	8.25936
Apobec3	8.65245	8.12553	7.94242
Apod	7.46657	6.90082	6.61055
Apoe	15.4926	15.4928	15.0732
Apold1	9.33958	9.45246	9.72786
Apoo	9.79209	9.6233	9.41715
Apool	9.8108	9.88201	9.18373
Apoo-ps	10.8774	10.799	10.632
Apopt1	11.7251	11.7892	11.8055
App	17.2311	17.3482	17.0461
Appbp2	14.1693	14.2384	14.2686
Appl1	13.8185	14.2302	13.9047
Appl2	13.3355	13.4905	14.1961
Aprt	13.1193	12.4441	12.7502
Aptx	11.2053	11.5809	11.5523
Aqp11	9.42706	9.54925	10.0918
Aqp5	7.59573	7.69118	8.10527
Aqr	13.214	12.818	13.2527
Ar	7.90169	6.66082	7.45578
Araf	12.9214	13.095	13.4931
Arap1	12.8699	12.9901	12.6978
Arap2	13.1174	13.1959	10.7154
Arc	11.319	12.8158	12.4157
Arcn1	15.0408	15.4358	15.0116
Arel1	13.2249	13.4868	13.5018
Arf1	15.9246	16.2598	15.742
Arf2	12.9144	12.4329	12.3542
Arf3	15.3786	15.9239	15.5609
Arf4	14.8246	15.153	14.758
Arf5	14.2046	14.0392	13.5245
Arf6	13.7832	13.5805	13.0895
Arfgap1	13.357	13.5665	13.2142
Arfgap2	12.9951	12.6914	12.4019
Arfgap3	13.3936	13.0532	12.5126
Arfgef1	13.3118	13.6473	13.9648
Arfgef2	12.1876	11.8994	12.3723
Arfgef3	11.0252	11.5158	12.0569
Arfip1	13.2073	13.6885	12.7665
Arfip2	12.7933	12.9501	13.1319
Arfrp1	11.7958	11.7104	12.1093
Arglu1	13.804	13.7745	14.6102
Arhgap1	13.1868	13.4686	13.2199
Arhgap10	11.7869	11.1167	11.1959
Arhgap11a	14.683	12.8059	13.9801
Arhgap12	12.7694	13.2961	13.0589
Arhgap17	11.4695	11.6927	11.8777
Arhgap18	11.9511	11.8517	11.1202
Arhgap19	13.5936	12.2068	13.2803
Arhgap20	12.5849	12.7233	13.1265
Arhgap21	14.2351	14.3835	14.6428
Arhgap22	9.22422	7.95447	9.20085
Arhgap23	12.2887	12.1678	12.2531
Arhgap24	9.2822	9.46894	8.746
Arhgap26	10.0367	10.1502	10.631
Arhgap27	7.64913	7.37027	8.18408
Arhgap29	8.18174	6.99567	8.14325
Arhgap31	14.9995	15.5511	15.8523
Arhgap32	13.869	13.9647	14.0405
Arhgap33	14.0231	13.5523	14.1777
Arhgap35	15.4765	15.6027	15.7724
Arhgap39	14.4194	14.6658	13.888
Arhgap42	10.7735	9.86137	10.0406
Arhgap44	11.4655	11.8066	11.9547
Arhgap5	13.1421	13.6599	13.25
Arhgap6	9.67225	8.7298	7.1493
Arhgdia	16.5501	16.2288	16.0151
Arhgdig	10.6622	9.29531	10.3008
Arhgef1	12.3715	12.4624	13.0658
Arhgef10	12.185	12.356	12.6747
Arhgef10l	13.8222	13.3724	13.2219
Arhgef11	13.65	13.5489	13.74
Arhgef12	14.5638	14.7189	14.6342
Arhgef17	11.8586	11.7078	12.3935
Arhgef18	11.7006	11.7861	11.9983
Arhgef19	10.2855	9.65114	8.55732
Arhgef2	15.018	15.1686	15.3438
Arhgef25	11.2079	11.4214	12.1857
Arhgef26	13.7846	13.779	13.7292
Arhgef28	9.65243	9.27427	9.86546
Arhgef3	12.3694	12.3691	11.9564
Arhgef39	11.7751	10.0177	11.5596
Arhgef4	12.1231	11.9591	12.6645
Arhgef40	14.0273	13.8786	14.0157
Arhgef6	7.07221	6.9934	9.73828
Arhgef7	14.6837	14.5094	14.4226
Arhgef9	14.5246	14.6764	14.4063
Arid1a	14.5507	14.4558	14.8568
Arid1b	13.5393	13.5869	13.5216
Arid2	14.0178	14.0662	14.3139
Arid3a	8.74186	9.55499	9.48744
Arid3b	7.53759	7.05003	5.6078
Arid4a	12.4504	12.6823	12.9057
Arid4b	12.9349	13.2566	13.43
Arid5a	12.2792	12.1074	11.5579
Arid5b	11.7679	11.5553	11.5345
Arih1	13.3515	13.5754	13.7426
Arih2	12.984	12.6405	13.0143
Arl1	13.8116	14.3475	13.7747
Arl10	11.2427	11.6669	11.5637
Arl13b	10.9491	11.0792	11.0038
Arl14ep	13.123	13.9698	13.7895
Arl15	12.1208	12.4669	12.1564
Arl16	10.5907	10.8149	10.4739
Arl2	13.1893	12.7425	12.3454
Arl2bp	14.9033	14.4834	14.4643
Arl3	12.7348	13.3088	13.3604
Arl4a	13.2842	13.4106	12.803
Arl4c	12.326	12.6691	13.1084
Arl4d	8.47719	9.50039	9.00206
Arl5a	15.4905	15.4165	14.5405
Arl5b	12.1804	12.7601	12.3639
Arl5c	9.50069	7.75158	8.97972
Arl6	10.9961	10.6824	9.57733
Arl6ip1	16.64	16.8359	16.0334
Arl6ip4	12.1635	11.7572	11.5507
Arl6ip5	13.3695	13.5863	13.4569
Arl6ip6	12.5624	12.3819	11.8671
Arl8a	14.4369	14.6488	14.4645
Arl8b	14.1437	14.2525	13.8077
Armc1	13.1508	13.2719	12.726
Armc10	11.2649	10.9646	11.3766
Armc5	12.0282	11.8298	11.4301
Armc6	12.2849	11.8741	11.5439
Armc7	9.47453	9.38801	8.99007
Armc8	12.42	12.5199	12.6058
Armc9	10.4984	9.86297	9.62164
Armcx1	11.6694	12.1472	11.8872
Armcx2	13.8712	13.681	13.6852
Armcx3	14.2456	14.7254	14.2394
Armcx4	14.1835	14.1609	14.369
Armcx5	10.5979	10.8133	11.3854
Armcx6	11.3127	10.9818	11.2183
Armh3	11.2006	10.9727	11.1827
Armh4	14.8381	14.7859	14.69
Armt1	11.5445	11.5536	12.0598
Arnt	12.5891	12.6318	13.2873
Arnt2	14.9924	15.0846	14.4854
Arntl	9.07262	9.36931	9.59542
Arntl2	8.28311	7.63286	9.3831
Arpc1a	14.7618	14.7331	14.2235
Arpc1b	15.5154	14.8383	13.722
Arpc2	14.515	14.8059	14.4758
Arpc3	14.2056	13.9202	13.3757
Arpc4	14.2575	13.8789	13.522
Arpc5	14.1713	14.4335	13.9809
Arpc5l	13.6593	13.9493	13.4134
Arpin	12.5919	12.2375	11.2029
Arpp19	14.3683	14.0954	13.7249
Arrb1	14.1045	14.3972	14.411
Arrb2	12.6479	12.4543	12.6488
Arrdc1	8.89541	8.31082	8.82028
Arrdc2	9.80062	10.8548	11.0421
Arrdc3	13.6948	13.4118	13.8562
Arrdc4	10.8425	12.289	13.4005
Arsa	12.1025	12.3803	12.0753
Arsb	13.7836	14.1667	14.2212
Arsg	10.0006	10.1491	10.6682
Arsk	10.1221	10.5298	10.4109
Arv1	9.33216	9.51112	9.78797
Arvcf	12.5526	11.7351	12.7233
Arx	7.93358	8.17997	7.28706
Arxes1	12.9625	13.2193	12.8051
Arxes2	14.0974	14.239	13.4408
Asah1	13.8207	15.0249	14.3254
Asah2	9.23636	10.2514	10.0155
Asap1	13.677	13.5947	13.453
Asap2	12.4116	12.1819	12.4834
Asap3	10.9512	10.2962	11.2581
Asb1	12.4885	12.815	13.0702
Asb13	12.0261	11.7356	11.6537
Asb18	5.60234	7.52246	8.0601
Asb3	10.8407	11.4855	10.552
Asb6	12.0717	11.7287	11.6218
Asb7	11.9412	12.1276	12.4016
Asb8	11.8801	11.7045	12.0945
Ascc1	11.0806	11.2695	11.2358
Ascc2	12.6495	12.3322	12.489
Ascc3	12.0492	12.3299	11.9607
Ascl1	12.8322	13.0218	13.2459
Asf1a	11.6549	11.407	11.1382
Asf1b	12.9521	10.8238	10.8913
Ash1l	14.03	14.1934	14.4363
Ash2l	13.2861	12.9338	13.2366
Asic1	13.3889	14.1833	14.5538
Asic2	11.2749	12.0111	11.6437
Asic4	12.232	13.4618	13.2425
Asl	10.1936	9.8981	10.5324
Asna1	13.8343	13.2083	12.6648
Asns	14.8488	15.4308	14.9731
Asnsd1	12.4924	13.0757	12.6421
Aspdh	8.1042	8.34226	8.96714
Asph	12.453	12.7033	13.4942
Asphd2	12.2919	11.9043	11.8248
Aspm	15.0441	13.634	14.0538
Aspscr1	12.8207	12.5413	12.3168
Asrgl1	15.8345	15.812	15.7831
Aste1	10.0919	9.445	9.62264
Astn1	15.4829	15.8309	15.4957
Astn2	13.7803	13.5863	13.2629
Asxl1	13.5255	13.1643	14.0125
Asxl2	12.9744	13.0991	13.4094
Asxl3	10.7442	11.2879	11.4065
Atad1	14.0009	14.8083	14.0993
Atad2	14.4854	12.8224	13.1454
Atad2b	11.932	12.1419	12.389
Atad3a	12.3718	12.2386	13.3806
Atad3aos	5.95921	7.06238	6.86918
Atad5	13.003	11.5874	12.3394
Atat1	13.1427	13.3517	13.4628
Atcay	14.4411	14.4871	14.5642
Atcayos	7.00241	8.03401	9.10694
Ate1	12.5525	12.8697	13.1218
Atf1	11.9904	11.5768	11.7308
Atf1-ps	9.02664	8.60218	8.71605
Atf2	12.725	12.9794	12.9783
Atf3	8.79353	9.09189	7.72451
Atf4	15.6488	16.3314	15.1959
Atf5	14.4737	15.5662	13.8727
Atf6	13.2643	13.6064	13.6238
Atf6b	13.1473	12.762	12.5843
Atf7	13.0337	13.5443	13.4642
Atf7ip	14.0134	14.3397	14.7478
Atg10	8.53282	8.77683	8.16842
Atg101	11.8617	11.8278	11.0603
Atg12	12.9015	13.0808	13.1712
Atg13	12.1397	12.2361	12.663
Atg14	10.5769	10.6444	10.3926
Atg16l1	11.928	11.7214	12.397
Atg16l2	10.813	11.4849	11.6517
Atg2a	11.7853	11.6388	11.8938
Atg2b	12.6799	13.0327	13.8068
Atg3	13.0075	12.6586	12.2212
Atg4a	9.55968	10.1231	10.2934
Atg4a-ps	9.23893	9.92848	9.56779
Atg4b	12.6778	12.7178	12.9477
Atg4c	11.0368	11.2625	11.3187
Atg4d	12.3374	11.631	11.8312
Atg5	12.0919	12.0852	11.2737
Atg7	12.2074	12.3337	12.2932
Atg9a	13.309	13.7341	13.865
Atic	13.0657	12.706	13.0375
Atl1	11.2316	11.1246	11.0155
Atl2	13.0138	12.7222	13.0962
Atl3	13.6603	13.4548	13.2355
Atm	12.7711	12.5957	12.4285
Atmin	12.0991	12.5019	12.6954
Atn1	14.226	14.3449	14.6781
Atox1	12.2251	11.825	11.6377
Atp10a	10.1996	8.65412	8.00791
Atp10b	12.0019	12.0118	12.2517
Atp10d	7.55596	7.04361	8.50319
Atp11a	13.4679	13.8359	13.9945
Atp11b	12.5381	12.9383	13.82
Atp11c	12.1808	12.0786	12.1239
Atp13a1	13.2195	12.9279	13.1183
Atp13a2	13.3204	13.203	13.2864
Atp13a3	14.3833	14.6653	14.6859
Atp1a1	16.7778	16.4301	15.5886
Atp1a2	14.0487	14.7534	16.5654
Atp1a3	13.4011	13.9871	15.0771
Atp1b1	14.07	14.5327	14.1152
Atp1b2	15.7576	16.1806	16.1519
Atp1b3	13.5321	13.2497	13.14
Atp23	9.4565	9.57797	11.0231
Atp2a2	15.6946	15.8319	15.8726
Atp2b1	13.8891	14.1955	14.0046
Atp2b2	10.064	9.99949	10.019
Atp2b3	7.30722	7.71031	7.79317
Atp2b4	13.5746	13.0747	13.5312
Atp2c1	13.6316	13.7927	13.6064
Atp4a	8.38903	8.56012	9.35256
Atp5a1	16.6822	16.4524	16.6148
Atp5b	17.4076	17.0315	17.0336
Atp5c1	15.0311	15.1104	14.8555
Atp5c1-ps	7.71788	7.87687	7.7646
Atp5d	14.3225	14.55	14.4746
Atp5e	13.5959	13.175	13.3526
Atp5f1	15.0149	14.7572	14.576
Atp5g1	12.1276	11.7196	11.8094
Atp5g2	8.53867	8.64318	8.96113
Atp5g3	14.8074	14.2509	14.1672
Atp5h	13.3622	13.0633	12.8033
Atp5j	13.8253	13.7738	13.4702
Atp5j2	14.4342	14.1101	13.2546
Atp5k	13.8239	13.2408	12.9189
Atp5k-ps2	8.69621	7.98108	8.06219
Atp5l	14.3051	13.9124	13.1073
Atp5md	13.2035	12.9828	12.0099
Atp5mpl	12.0845	12.173	11.6147
Atp5o	14.2376	13.9863	14.1701
Atp6ap1	15.0054	15.2725	14.8012
Atp6ap2	13.7638	14.0391	13.1813
Atp6v0a1	14.3517	14.2312	14.0186
Atp6v0a2	13.5544	13.292	13.1861
Atp6v0b	14.602	14.5321	13.6069
Atp6v0c	15.0009	14.8577	14.3558
Atp6v0c-ps2	13.0215	12.777	12.3839
Atp6v0d1	13.772	13.7893	13.4139
Atp6v0e	14.8101	14.3955	13.0708
Atp6v0e2	14.9877	14.9332	14.753
Atp6v1a	14.8957	14.9055	14.7131
Atp6v1b2	14.2113	14.4358	14.2098
Atp6v1c1	12.9168	12.9169	12.3312
Atp6v1d	13.1347	13.7948	12.5624
Atp6v1e1	13.706	13.9093	13.3342
Atp6v1f	12.5968	12.9459	12.4057
Atp6v1g1	14.4368	14.8941	14.0364
Atp6v1g2	11.3736	11.5575	11.0584
Atp6v1h	13.5343	13.7489	13.1676
Atp7a	11.1547	11.4645	11.4478
Atp7b	9.68916	9.70749	11.0873
Atp8a1	13.5966	14.0002	13.6556
Atp8a2	8.99813	9.26095	9.47965
Atp8b2	12.5147	12.9135	13.3465
Atp9a	14.8662	15.003	14.9696
Atp9b	12.4256	12.2614	12.8168
Atpaf1	10.8929	10.8479	11.0046
Atpaf2	11.7225	11.0612	11.3575
Atpif1	14.1804	14.5841	14.2179
Atpsckmt	10.935	10.8126	10.9957
Atr	12.0676	11.9779	12.7921
Atraid	12.7621	13.0193	13.2598
Atrip	11.7885	11.54	12.0184
Atrn	13.6785	13.8575	13.8663
Atrnl1	12.7433	12.4742	12.2023
Atrx	14.9155	14.9269	15.067
Atxn1	11.054	11.5401	11.9803
Atxn10	15.0729	15.264	14.8701
Atxn1l	13.3692	13.6045	13.6328
Atxn2	13.492	13.6289	14.214
Atxn2l	14.9152	15.1775	15.8601
Atxn3	11.7966	12.2817	12.272
Atxn7	11.1228	11.2922	11.6647
Atxn7l1	9.26334	8.57633	8.6026
Atxn7l2	10.4503	10.3195	11.6014
Atxn7l3	13.1947	13.2352	13.2616
Atxn7l3b	14.864	15.2046	15.0407
Auh	11.2496	11.3333	11.9712
Aunip	10.093	7.63163	8.97901
Aup1	13.1095	13.0469	12.8282
Aurka	13.6897	11.4723	12.5111
Aurkaip1	13.2356	12.9943	12.3415
Aurkb	13.9309	11.6703	12.8022
Auts2	11.449	11.0983	11.5512
Aven	10.089	9.21137	8.71827
Avil	7.39347	8.09302	7.37586
Avl9	12.596	13.1892	13.2012
Avpi1	10.5061	9.94663	9.59183
Axin1	13.0086	12.812	12.9114
Axin2	11.1348	11.1073	11.3237
Axl	13.4231	12.9674	12.7919
Azi2	13.0145	13.3807	12.9431
Azin1	15.0449	15.1227	14.5189
Azin2	10.7696	10.2128	9.99087
B2m	14.2077	14.9119	13.9514
B3galnt1	12.4363	12.1806	12.0079
B3galnt2	10.1213	10.4408	11.3687
B3galt1	11.9486	12.1447	11.4913
B3galt2	9.36767	9.34487	9.30003
B3galt4	8.39489	8.65223	9.20322
B3galt5	10.0036	8.0267	8.92673
B3galt6	10.9382	11.1088	10.0986
B3gat1	14.0866	14.3203	14.7237
B3gat2	14.0973	14.5571	14.4922
B3gat3	13.0829	13.0092	12.3475
B3glct	12.196	11.5892	11.3343
B3gnt2	8.36415	8.13382	8.69013
B3gnt4	7.63595	7.38929	6.13377
B3gnt5	12.5047	12.1807	11.885
B3gnt8	7.91576	8.0709	8.95389
B3gnt9	7.89333	7.46367	8.3137
B3gntl1	10.0831	10.9256	10.9376
B4galnt1	12.0382	12.3826	12.452
B4galnt4	11.753	12.1177	12.3379
B4galt1	10.0075	8.89593	9.23429
B4galt2	13.2458	13.2118	13.1891
B4galt3	12.6362	12.9132	13.2168
B4galt4	11.3968	11.4938	11.6119
B4galt5	12.2779	12.8734	12.1487
B4galt6	13.0716	13.2234	13.3283
B4galt7	10.9229	11.4658	11.5589
B4gat1	12.4633	12.4679	12.3564
B9d1	9.91417	10.4672	11.4976
B9d1os	9.83697	10.2717	11.249
B9d2	10.5731	9.79383	9.19931
Baalc	9.44748	8.34942	7.39741
Babam1	13.0869	12.8727	12.4424
Babam2	12.4606	12.627	12.7213
Bace1	13.8176	14.0593	14.0812
Bace2	7.64644	6.69909	6.9553
Bach1	12.5577	12.8604	13.0967
Bach2	11.5293	11.696	12.2534
Bad	12.0252	11.7223	11.053
Bag1	13.1978	12.9493	12.5285
Bag2	10.9427	10.2413	10.7705
Bag3	12.4257	10.9577	10.5534
Bag4	12.2335	12.3707	12.4765
Bag5	12.052	12.3964	12.1199
Bag6	15.4722	15.2283	15.3741
Bahcc1	13.7523	13.9956	14.6942
Bahd1	12.2093	12.2856	12.6501
Baiap2	12.5259	12.605	12.996
Baiap2l2	7.00083	5.61196	7.6197
Baiap3	6.267	7.06791	7.54776
Bak1	13.7757	13.5892	13.3706
Bambi	9.87472	9.59662	8.92468
Bambi-ps1	7.50951	7.36638	6.76534
Banf1	14.388	13.7911	13.6472
Banp	11.749	12.2446	11.9447
Bap1	14.1401	13.8072	13.8024
Bard1	11.9515	10.3009	10.9503
Barx1	9.55848	8.7152	7.62609
Basp1	16.8091	16.9036	16.6903
Bax	13.4587	13.3226	12.6119
Baz1a	11.3184	11.0733	11.4438
Baz1b	15.076	14.4682	14.6625
Baz2a	13.7236	14.0468	14.8673
Baz2b	11.494	11.4353	11.8851
Bbc3	10.1718	11.5795	11.3467
Bbip1	12.899	13.1488	12.1456
Bbof1	7.67584	7.82075	8.94555
Bbs1	11.073	10.5722	10.7531
Bbs10	8.75939	9.5402	9.42093
Bbs12	9.85881	10.207	9.80628
Bbs2	9.98256	10.1899	10.3925
Bbs4	10.8452	10.9827	10.5072
Bbs5	8.07876	8.36213	8.39335
Bbs7	11.4362	11.0933	10.954
Bbs9	11.0789	11.2484	11.2379
Bbx	12.5596	12.7477	13.1679
Bc1	12.4066	12.0157	11.9088
Bcam	10.8448	10.3361	10.2862
Bcan	17.2508	17.731	17.2536
Bcap29	11.4905	12.0954	12.0003
Bcap31	12.9358	12.8675	12.7084
Bcar1	12.5634	12.3873	12.8133
Bcas1	15.983	15.6317	15.6236
Bcas1os1	7.63641	7.57979	7.79518
Bcas2	13.1736	13.0351	13.1023
Bcas3	10.9619	11.2197	11.5792
Bcat1	14.4028	14.3417	14.6945
Bcat2	10.5465	9.94884	10.3699
Bccip	12.5815	12.7295	12.5378
Bcdin3d	10.7736	10.5245	10.6445
Bche	10.5866	9.7205	11.0769
Bckdha	12.0413	12.4465	12.5506
Bckdhb	11.3715	10.8697	10.9458
Bckdk	12.8494	12.3816	12.475
Bcl10	12.4362	12.3536	12.025
Bcl11b	10.4862	11.0631	11.5485
Bcl2	12.0123	11.9676	11.7433
Bcl2l1	13.0538	12.8274	12.0522
Bcl2l11	10.4449	10.2757	10.8952
Bcl2l12	7.99175	6.88646	7.57058
Bcl2l13	14.0751	14.1758	14.3185
Bcl2l2	12.7176	13.1954	12.9854
Bcl6	10.6259	10.6376	12.3245
Bcl6b	10.1006	9.78725	9.07793
Bcl7a	13.0796	13.0653	13.7442
Bcl7b	12.3469	12.1719	11.8738
Bcl7c	13.2316	13.2518	13.1356
Bcl9	12.5606	12.6066	13.0423
Bcl9l	13.0914	13.1919	13.5443
Bclaf1	14.8058	14.6031	14.6007
Bclaf3	11.2165	11.1978	11.4606
Bco2	7.37446	7.3444	6.64119
Bcor	12.2989	12.4528	12.802
Bcorl1	11.7209	11.7664	12.2184
Bcr	12.7588	12.995	13.1788
Bcs1l	11.4019	11.2725	11.1026
Bdh1	10.8022	9.70162	10.0674
Bdnf	8.36307	8.66716	9.47436
Bdp1	12.4206	12.7675	12.989
Bean1	8.70119	7.67021	8.7634
Becn1	13.6798	13.4107	13.1837
Begain	9.72624	10.1316	10.6946
Bend3	11.1618	11.091	11.4852
Bend4	11.2885	11.4813	11.9602
Bend5	10.3651	10.4419	10.6932
Bend6	11.6757	12.199	11.6715
Bend7	9.72226	10.2276	10.2284
Bet1	11.1435	11.8864	11.1714
Bet1l	11.4806	12.6359	11.8723
Bex1	11.4647	11.4709	11.7402
Bex2	14.1385	14.3442	13.6114
Bex3	14.8514	14.6215	14.4128
Bex4	11.8255	12.2469	12.1032
Bfar	11.9548	12.2487	12.0877
Bfsp2	9.20716	9.23636	9.59202
Bhlhb9	13.9439	14.4565	13.5971
Bhlhe22	7.11467	8.99467	8.3326
Bhlhe40	12.8673	13.939	14.2398
Bhlhe41	10.9928	11.8301	12.2896
Bicc1	10.5582	10.2865	10.9464
Bicd1	12.8095	13.0525	12.8017
Bicd2	13.6754	13.3691	13.5497
Bicdl1	10.8107	10.4419	10.4973
Bicra	11.9844	12.1643	12.8484
Bicral	11.9789	12.4942	13.097
Bid	9.86549	10.3537	9.97371
Bin1	14.2668	13.7177	13.5683
Bin3	10.8278	10.4924	10.3194
Birc2	11.5568	12.1047	11.8144
Birc5	13.7459	11.5113	12.4273
Birc6	14.5548	14.4385	14.9959
Bivm	11.9371	11.7728	11.584
Blcap	11.8923	12.5287	12.8044
Blm	12.5364	11.0748	11.8651
Blmh	13.6878	13.2553	13.0801
Bloc1s1	12.2407	12.1607	10.8747
Bloc1s2	11.7007	11.9775	11.6357
Bloc1s2-ps	10.1953	10.3658	10.0277
Bloc1s3	10.7171	10.7598	10.3032
Bloc1s4	10.4875	10.6022	10.1934
Bloc1s5	11.159	11.4602	10.9383
Bloc1s6	11.9272	12.097	12.2459
Blvra	11.6927	11.2604	11.1802
Blvrb	10.8494	10.8073	10.4485
Blzf1	11.4347	12.1081	11.81
Bmf	9.32455	9.52675	9.07416
Bmi1	14.2781	14.3734	13.4621
Bmp1	13.8219	13.359	13.3011
Bmp2	9.46729	9.52821	9.2467
Bmp2k	10.9629	10.9978	10.8806
Bmp4	7.65368	8.19736	9.62481
Bmp7	15.4181	15.8956	15.7578
Bmper	10.3063	9.30985	8.38863
Bmpr1a	14.7707	14.7813	14.2254
Bmpr1b	7.93259	5.98591	7.78708
Bmpr2	14.4445	14.6495	14.5506
Bms1	12.5718	12.3429	12.7635
Bmt2	12.2687	12.6932	12.4097
Bmyc	11.4859	11.6927	11.8284
Bnip1	11.1288	10.8911	11.7785
Bnip2	13.2862	13.1941	13.043
Bnip3	13.4546	13.4965	14.5561
Bnip3l	14.0813	14.4671	14.5092
Bnip3l-ps	11.8285	12.3726	12.4593
Boc	10.0024	10.0147	10.8425
Bod1	13.2393	12.8296	12.5218
Bod1l	13.2715	13.7844	14.0908
Bok	12.1169	11.1199	11.7512
Bola1	11.41	11.1547	10.9209
Bola2	12.2875	11.8476	11.613
Bola3	10.9509	10.8712	10.5838
Bop1	13.4349	12.7504	12.5561
Bora	12.2343	10.8785	12.2884
Borcs5	11.0542	10.8531	11.3762
Borcs6	11.2538	11.7091	11.5464
Borcs7	9.87601	9.64497	9.45127
Borcs8	10.7374	10.9383	10.2165
Bpgm	13.756	13.6139	13.4697
Bphl	10.4011	10.2618	10.4467
Bpnt1	13.439	12.6469	13.2819
Bptf	14.4569	14.6089	14.8575
Braf	12.9645	13.3369	13.8934
Brap	12.6657	12.5536	12.8246
Brat1	12.1613	12.3091	12.3407
Brca1	13.1161	11.283	11.8065
Brca2	12.3361	11.2214	12.2686
Brcc3	11.8605	11.5491	11.333
Brd1	13.5221	13.6008	13.7373
Brd2	15.3786	15.478	15.6954
Brd3	14.0022	13.8837	14.3893
Brd3os	10.6575	11.3033	10.7909
Brd4	14.1638	14.186	14.6425
Brd7	13.0642	13.2974	13.4637
Brd8	14.0443	13.5478	14.121
Brd9	12.7908	12.7286	13.0932
Brdt	10.2441	10.5373	10.4187
Brf1	11.9029	11.8982	12.1148
Brf2	10.1642	10.1074	10.022
Bri3	12.2439	12.3705	11.7894
Bri3bp	13.9702	14.4226	14.5891
Bricd5	11.6157	12.1696	11.7
Brinp1	13.3906	13.3284	13.294
Brinp2	13.6362	13.9504	14.084
Brinp3	13.5803	13.2105	13.4398
Brip1	11.9216	10.0213	10.5224
Brip1os	14.58	13.3621	13.1013
Brix1	12.3259	12.4055	12.1381
Brk1	14.0565	14.0703	13.7146
Brms1	11.1878	10.2322	10.052
Brms1l	12.5366	12.01	12.12
Brox	13.1211	13.4291	13.1975
Brpf1	12.7603	12.4661	12.9427
Brpf3	12.1298	11.3654	11.6117
Brsk1	12.6808	13.2584	13.2805
Brsk2	12.4606	12.7572	13.4221
Brwd1	13.0937	13.4706	13.8946
Brwd3	12.3758	12.6888	13.0613
Bscl2	13.3333	12.7565	12.3063
Bsdc1	12.6513	13.1105	13.3714
Bsg	16.2444	16.1417	16.8527
Bsn	10.8171	11.4801	11.7205
Btaf1	12.5506	12.5061	12.6653
Btbd1	13.9886	14.6241	14.0493
Btbd10	12.0122	11.7138	11.5806
Btbd11	10.8292	10.9757	11.6266
Btbd17	10.2457	9.58345	9.06829
Btbd19	9.21789	8.94252	9.22176
Btbd2	12.6831	12.5863	12.9967
Btbd3	12.5584	12.4147	12.3684
Btbd6	10.2476	9.76258	10.6126
Btbd7	13.1212	13.3521	13.5993
Btbd8	12.0321	12.2469	12.1309
Btbd9	12.629	12.6571	12.4175
Btd	12.1471	11.6531	10.8305
Btf3	14.3958	14.5897	14.6149
Btf3l4	12.9388	13.1231	12.7651
Btg1	12.8083	12.9744	12.7891
Btg2	9.44037	8.91445	9.23141
Btg3	9.28812	9.55948	9.64305
Btrc	12.7703	12.8932	12.8129
Bub1	13.655	11.5761	11.9868
Bub1b	14.1602	12.1507	12.9963
Bub3	14.6857	13.6023	13.6147
Bud13	10.7568	10.44	10.995
Bud23	12.0124	11.5585	11.7014
Bud31	13.642	13.7046	12.6287
Bves	8.30296	7.31713	7.26683
Bysl	12.752	12.1424	12.4981
Bzw1	15.6648	15.7865	14.8437
Bzw2	14.5822	14.5618	14.4709
C1d	12.5084	12.4829	11.5522
C1galt1	13.0892	13.1838	12.5491
C1galt1c1	12.396	12.4292	10.7964
C1qbp	13.238	12.9504	13.2676
C1ql1	12.5319	13.2008	13.6307
C1ql2	11.006	10.9778	10.3705
C1ql3	10.4785	10.6283	9.86277
C1ql4	6.94736	7.38845	7.52015
C1qtnf12	7.47056	6.00441	8.51051
C1qtnf4	8.08724	7.97325	7.49934
C1qtnf5	11.59	12.2747	11.2714
C1qtnf6	12.8716	13.2773	12.2803
C2cd2	11.7269	11.7696	11.4745
C2cd2l	12.4981	12.762	12.7356
C2cd3	12.8387	12.0025	11.8789
C2cd4c	9.17874	9.17374	9.45804
C2cd5	12.1778	11.7022	12.4072
C4b	11.5904	10.9832	10.1018
C8g	6.54345	7.30528	7.59496
C9orf72	11.0789	11.5829	11.8323
Caap1	10.3964	9.90729	9.91858
Cab39	14.3944	14.7543	14.1669
Cab39l	12.2097	11.8866	11.3091
Cabin1	13.1051	12.8912	13.1673
Cables1	10.5986	10.3532	10.764
Cables2	11.0483	10.8186	11.5661
Cabp1	9.45125	11.3816	11.4267
Cabp7	8.13338	9.13426	8.57287
Cacfd1	12.2638	12.4712	12.5637
Cachd1	12.1543	11.9902	11.8377
Cacna1a	12.2978	12.3382	13.0054
Cacna1b	10.9363	10.8257	10.5017
Cacna1c	12.9454	13.0618	13.3451
Cacna1d	11.414	11.7453	12.2835
Cacna1e	9.90005	10.5958	10.8798
Cacna1g	11.1218	10.714	10.9426
Cacna1h	13.0171	13.4668	14.3076
Cacna1i	8.36906	9.18195	10.1892
Cacna2d1	12.3777	12.1413	12.2696
Cacna2d2	12.2464	13.0336	13.0218
Cacna2d3	9.1225	9.22483	8.65706
Cacnb1	10.6538	10.6812	11.7584
Cacnb2	8.94233	9.20145	9.43869
Cacnb3	13.0881	12.6012	12.8477
Cacnb4	12.6822	13.0545	12.562
Cacng3	8.85695	9.21115	7.85404
Cacng4	15.7989	15.7206	15.7741
Cacng5	9.66668	6.88248	7.77146
Cacng7	15.1662	15.6307	15.4976
Cacng8	10.975	11.3689	11.2304
Cactin	12.1626	11.6083	11.9844
Cacul1	13.6371	13.6622	13.4054
Cacybp	14.3397	14.1085	13.3404
Cad	13.7117	13.0674	13.7263
Cadm1	13.7908	13.4968	13.2482
Cadm2	14.2142	15.0735	14.9866
Cadm3	12.382	12.5467	12.144
Cadm4	15.8243	16.0346	16.0969
Cadps	12.7949	12.1419	11.3472
Cadps2	8.07826	8.61497	6.83391
Cage1	6.50248	7.03845	7.77495
Calb2	8.6657	9.64459	10.729
Calcoco1	12.5879	13.2876	13.4527
Calcrl	13.4816	13.5885	12.7427
Cald1	13.898	14.0848	13.8149
Calm1	16.3959	16.2995	15.6785
Calm2	16.2889	16.4096	15.3457
Calm3	16.7819	16.4837	15.9709
Caln1	9.01124	8.36437	8.5998
Calr	16.6641	15.8763	16.097
Calr3	8.01873	8.08523	8.56354
Calu	15.5154	16.5705	15.4533
Caly	8.36785	9.52075	10.7436
Camk1	14.2831	14.2341	13.8998
Camk1d	12.2753	12.4951	12.612
Camk1g	11.2863	11.7021	11.6867
Camk2b	14.8635	14.9311	15.0544
Camk2d	12.8333	12.8822	12.6207
Camk2g	12.7715	12.7189	13.6246
Camk2n1	13.8727	13.9427	12.8408
Camk2n2	11.2845	11.1405	11.2412
Camk4	9.21275	9.43116	9.82499
Camkk1	10.3636	10.1302	11.018
Camkk2	12.7487	13.3111	13.315
Camkmt	9.57532	9.43527	8.57435
Camkv	8.75099	9.11169	10.689
Caml	11.6048	11.6512	11.7744
Camsap1	12.9021	13.0031	13.7896
Camsap2	14.669	14.7731	14.8346
Camsap3	9.26918	9.98833	10.9636
Camta1	12.7659	12.6986	13.2046
Camta2	12.0461	12.4369	12.582
Cand1	14.3328	13.9842	14.3775
Cand2	12.7059	11.8694	12.0946
Cant1	13.1003	13.0162	12.9589
Canx	16.5678	16.6336	16.3454
Cap1	14.9524	14.7487	14.4872
Cap2	12.0367	12.5513	12.0559
Capn10	11.9494	11.9515	11.5208
Capn15	11.876	11.8347	12.6412
Capn2	13.2498	12.989	12.7011
Capn5	11.826	11.7763	11.9331
Capn6	12.8961	13.1809	11.9517
Capn7	13.0161	13.3507	13.238
Capns1	15.2493	14.9361	14.4249
Caprin1	16.0388	15.8384	15.5839
Caprin2	11.2021	11.1491	11.9106
Capza1	13.9884	14.0305	13.3976
Capza2	14.5086	14.6624	14.0167
Capzb	14.8022	14.4309	14.3654
Car10	10.3289	9.70947	9.48599
Car11	10.5241	11.0399	11.5829
Car15	6.9161	7.05949	6.86223
Car2	9.97032	10.8572	9.6779
Car5b	7.44614	7.1991	6.95778
Car7	7.31928	6.97978	7.50563
Car8	12.0683	11.5519	12.1644
Card10	7.91339	7.60564	7.36005
Card19	10.2496	9.98604	10.1069
Card6	7.09722	7.19139	7.10642
Carf	10.7195	11.152	11.386
Carhsp1	13.397	12.4089	13.1769
Carm1	13.2171	12.9089	13.4351
Carmil1	12.3805	12.292	12.1876
Carmil3	11.6737	12.2552	12.5847
Carnmt1	12.6653	12.8575	12.5392
Carns1	8.09593	7.66725	7.4387
Cars	13.3839	13.7337	13.8372
Cars2	11.077	10.2983	10.2508
Casc1	7.35348	6.3928	7.91177
Casc3	13.3826	13.2984	13.6315
Casc4	14.0854	14.47	13.9143
Casd1	10.6926	10.7838	10.1581
Cask	15.3125	14.9697	14.6737
Caskin1	13.234	13.8389	14.4615
Caskin2	13.0255	12.982	13.0135
Casp12	9.49505	9.32862	7.01626
Casp2	12.6706	12.291	12.3644
Casp3	13.4661	12.9311	12.7203
Casp4	8.40631	9.28971	5.74029
Casp6	10.0333	9.18177	9.18698
Casp7	12.5624	12.1087	12.1421
Casp8ap2	12.8753	11.9751	12.0779
Casp9	11.8451	12.4492	12.0191
Cass4	6.97287	7.35957	7.16148
Castor2	12.7959	12.9035	13.3736
Cat	13.8748	13.8438	13.4208
Catsper2	8.23059	7.74183	8.76563
Catspere2	8.11571	8.16157	7.89517
Cav1	7.63125	7.17524	9.65648
Cav2	12.9095	13.2682	12.1422
Cavin1	9.26843	6.60707	7.98473
Cavin3	10.4561	9.92562	8.00108
Cbarp	13.2104	13.6589	13.4266
Cbfa2t2	11.9328	11.9056	12.04
Cbfa2t2-ps1	7.64342	8.0597	7.77773
Cbfb	14.5199	14.6964	14.0623
Cbl	14.587	14.82	14.8494
Cblb	10.3555	10.9678	11.7149
Cbll1	11.6533	11.8202	12.0304
Cbln1	12.5413	11.8578	12.1564
Cbr1	11.541	11.3942	11.5498
Cbr3	11.8841	11.5598	10.7294
Cbr4	10.6135	11.1423	11.0692
Cbwd1	10.7445	10.7127	10.5244
Cbx1	13.4178	13.1943	13.3292
Cbx2	11.5493	10.9397	11.5495
Cbx3	14.835	14.9303	14.5441
Cbx3-ps5	13.1724	13.3456	12.7931
Cbx3-ps7	7.32479	7.35603	8.09899
Cbx4	13.1475	13.422	13.6713
Cbx5	16.4112	15.9404	15.9738
Cbx6	14.9582	14.7516	14.4086
Cbx7	11.0963	10.7472	11.799
Cbx8	11.4357	11.6366	11.475
Cby1	13.0795	12.52	11.9601
Cc2d1a	11.7777	11.2698	11.486
Cc2d1b	12.1372	11.8845	12.2389
Cc2d2a	12.2501	12.3593	12.4539
Ccar1	13.8931	13.5978	13.6773
Ccar2	13.5816	13.5322	13.6788
Ccbe1	10.4201	10.5562	10.4114
Ccdc106	11.4262	10.8324	10.1202
Ccdc107	11.9148	11.7493	11.5891
Ccdc112	10.7737	10.1714	10.8413
Ccdc115	11.8954	11.8976	11.8346
Ccdc117	11.4117	11.7756	11.8708
Ccdc12	11.381	11.0996	10.6511
Ccdc120	9.99909	10.014	9.71628
Ccdc122	8.31926	7.37102	6.77876
Ccdc124	13.0823	12.9529	12.297
Ccdc126	9.87498	10.236	9.59757
Ccdc127	13.2816	13.4703	13.6014
Ccdc13	9.53067	8.36471	6.12465
Ccdc130	10.6897	10.825	11.0307
Ccdc134	12.6722	12.6125	12.5759
Ccdc136	7.79367	8.81947	9.92359
Ccdc137	11.9837	11.745	11.6193
Ccdc138	8.31197	7.4138	7.8474
Ccdc14	10.5743	9.63793	10.6165
Ccdc141	9.97248	9.29566	10.2093
Ccdc142	7.4574	7.62992	8.23648
Ccdc149	10.9543	11.2551	10.8684
Ccdc15	10.2763	10.2013	10.5849
Ccdc157	11.069	11.0283	10.4658
Ccdc159	8.4316	7.96103	8.63883
Ccdc163	9.558	9.86941	10.82
Ccdc166	9.36494	9.99048	9.39805
Ccdc167	11.7128	12.1216	11.9669
Ccdc171	7.91507	8.50115	8.83799
Ccdc173	7.70437	8.11028	7.45385
Ccdc174	11.2406	11.4939	11.3781
Ccdc177	9.09658	9.30036	9.73869
Ccdc18	10.464	9.83879	10.052
Ccdc181	10.201	10.3037	10.0075
Ccdc184	9.53861	8.59849	8.55043
Ccdc186	12.4578	13.0833	13.1107
Ccdc189	8.57782	8.59353	8.37556
Ccdc191	8.60548	8.7495	9.61436
Ccdc22	11.9457	11.2442	10.3281
Ccdc24	8.57746	8.88949	9.10568
Ccdc25	11.9426	11.7277	11.4032
Ccdc28a	8.83257	9.7381	9.49221
Ccdc28b	12.2418	12.6391	12.2714
Ccdc30	7.50696	6.91036	6.89248
Ccdc32	11.6087	11.4942	11.2791
Ccdc34	12.6587	11.3885	11.8896
Ccdc38	7.31604	7.74408	8.28652
Ccdc39	8.50833	8.58008	8.93445
Ccdc40	7.26367	6.79275	7.04711
Ccdc43	12.144	12.0863	12.0599
Ccdc47	14.2652	14.9807	14.7635
Ccdc50	13.9525	13.9258	14.1495
Ccdc50-ps	8.95554	8.9152	8.87965
Ccdc51	10.357	9.7256	9.4156
Ccdc57	9.04986	8.234	9.55379
Ccdc58	10.7633	10.8638	11.3739
Ccdc59	12.4955	12.469	12.5672
Ccdc6	13.3451	13.5036	14.0506
Ccdc61	11.0052	10.5819	10.6851
Ccdc62	7.81209	7.53747	8.97572
Ccdc66	11.4769	11.5326	11.4968
Ccdc71	12.5462	12.4195	12.0024
Ccdc71l	10.9284	10.9833	10.7398
Ccdc73	8.65394	8.8282	9.13817
Ccdc74a	7.42777	6.79058	7.5998
Ccdc77	11.3487	10.8077	11.2421
Ccdc78	9.18118	7.49646	7.88088
Ccdc82	12.1356	11.6464	12.1605
Ccdc84	10.4887	10.1036	10.7649
Ccdc85a	10.2787	11.0095	10.4993
Ccdc85b	11.9884	12.9831	12.6246
Ccdc85c	12.4656	12.0921	12.8564
Ccdc86	11.1196	10.7545	11.0729
Ccdc88a	14.8112	14.6989	14.2553
Ccdc88c	12.0228	11.6692	13.7286
Ccdc9	11.4218	11.5167	11.7172
Ccdc90b	11.3908	12.0105	11.1592
Ccdc91	11.8987	11.7458	10.9773
Ccdc92	11.5384	11.1328	11.1619
Ccdc92b	7.62529	7.80313	6.81928
Ccdc93	12.1101	12.524	12.8957
Ccdc96	8.07109	6.94015	5.81255
Ccdc97	12.4404	12.4594	12.2677
Ccdc9b	9.38996	9.91941	9.72358
Cchcr1	11.017	8.97574	9.51967
Ccl25	11.2057	11.8412	12.2682
Ccl28	5.35092	7.03817	8.14374
Ccm2	13.0058	12.7164	12.1088
Ccn1	10.8641	10.0808	10.9819
Ccna1	7.22025	6.84566	7.72255
Ccna2	15.221	13.4402	13.956
Ccnb1	14.5412	12.7886	13.3803
Ccnb1-ps	13.0286	11.2726	11.985
Ccnb2	12.996	11.5526	12.2148
Ccnb2-ps	8.68906	9.75737	8.79293
Ccnc	12.1718	11.8606	11.2341
Ccnd1	18.6638	18.5858	17.4446
Ccnd2	17.4992	17.6171	16.4407
Ccnd3	14.7832	14.1016	14.5065
Ccnd3-ps	7.75454	6.96856	7.55382
Ccndbp1	11.6526	11.6732	11.7826
Ccne1	11.3722	9.19963	10.459
Ccne2	13.1798	11.2404	10.8916
Ccnf	13.3211	11.4049	12.1845
Ccng1	12.2521	13.0562	12.2041
Ccng2	12.7228	12.6109	12.9977
Ccnh	12.4358	12.5619	12.3314
Ccni	15.184	15.7306	15.6301
Ccnj	10.8338	10.6784	11.0688
Ccnjl	9.94163	9.66617	9.82516
Ccnk	12.9105	12.894	13.2885
Ccnl1	12.6036	12.8237	13.0833
Ccnl2	13.3468	13.5323	14.7266
Ccnq	11.4111	11.3581	11.2672
Ccnt1	13.0146	13.312	13.7198
Ccnt2	12.9802	13.0923	13.8266
Ccny	13.7384	14.1525	14.099
Ccnyl1	11.1914	10.7293	10.8695
Ccp110	12.5645	11.7304	12.0545
Ccpg1	12.5843	13.5158	13.0513
Ccpg1os	8.19897	9.05748	8.55205
Ccs	10.9173	10.5136	10.5524
Ccsap	10.6022	9.79777	9.90278
Ccser1	10.2935	10.9992	10.7283
Ccser2	13.4996	13.6429	13.5613
Cct2	15.1742	15.1681	15.3984
Cct3	15.0093	15.006	14.2833
Cct4	14.2328	14.5918	14.6061
Cct5	15.5459	15.742	15.446
Cct6a	15.1114	14.5983	14.5196
Cct7	15.1592	14.9626	14.9733
Cct8	14.9652	14.7622	14.6947
Ccz1	12.5911	12.1904	12.1277
Cd109	9.88095	7.14002	8.35831
Cd151	12.8476	11.5102	10.1975
Cd163	9.42855	9.43197	8.3137
Cd164	14.2549	14.7269	14.2519
Cd1d1	9.11897	9.39601	8.46641
Cd200	14.3775	13.9276	13.2671
Cd248	9.94633	9.90251	9.61675
Cd24a	12.7854	12.7725	11.528
Cd276	14.1114	14.4393	13.8656
Cd2ap	12.421	12.5827	12.942
Cd2bp2	13.5807	13.4607	13.4085
Cd302	10.9908	11.3129	11.0831
Cd320	10.9955	10.8459	10.5889
Cd38	7.10144	7.56631	5.32044
Cd3eap	11.9073	11.6592	11.6356
Cd44	12.8358	11.792	9.98219
Cd46	8.20418	8.42058	8.58767
Cd47	14.2236	14.0444	14.2506
Cd63	14.3888	14.4235	13.3755
Cd63-ps	13.5274	13.6327	12.5283
Cd68	7.53783	6.84501	7.66615
Cd72	7.47656	7.24001	7.20206
Cd81	16.6071	16.5537	15.9881
Cd82	9.63175	7.29756	8.61507
Cd83	10.356	11.0384	10.793
Cd9	15.2169	15.0759	14.4325
Cd93	13.5872	14.1326	12.3629
Cd99l2	12.8276	12.6381	12.396
Cd9-ps	7.39073	7.46636	7.6073
Cdadc1	11.2165	11.5709	11.2809
Cdan1	12.2919	11.8327	12.3575
Cdc123	13.1583	12.7382	12.6943
Cdc14a	11.2638	11.45	11.6051
Cdc14b	11.3448	11.3785	12.0104
Cdc16	13.9094	14.1161	13.9443
Cdc20	14.6	12.3658	13.5182
Cdc23	13.9633	13.3582	13.5667
Cdc25a	12.2771	11.3047	12.1837
Cdc25b	13.4434	12.579	13.3065
Cdc25c	12.4945	11.0242	11.928
Cdc26	12.3461	12.5068	12.1347
Cdc27	14.1527	13.7373	13.7959
Cdc34	12.5787	12.0195	11.8905
Cdc37	14.1371	13.7658	13.7314
Cdc37l1	13.2204	13.4009	13.8564
Cdc40	12.0881	12.3658	12.5361
Cdc42	15.9093	15.6832	15.4588
Cdc42bpa	14.519	14.4613	14.4493
Cdc42bpb	14.1293	14.0953	14.5442
Cdc42bpg	7.38953	7.37677	8.70217
Cdc42ep1	13.422	13.3264	12.995
Cdc42ep3	9.70442	8.66323	9.3319
Cdc42ep4	13.0248	12.815	12.6454
Cdc42ep5	10.1555	8.62015	7.68085
Cdc42se1	15.2152	15.3664	15.0687
Cdc42se2	15.1184	14.8026	14.4071
Cdc45	12.5764	10.409	10.95
Cdc5l	13.566	13.1572	12.8327
Cdc6	11.8819	9.91933	10.4754
Cdc7	12.0682	11.001	11.7541
Cdc73	12.8849	12.7371	12.7036
Cdca2	13.2357	11.3966	12.6569
Cdca3	14.3422	12.306	12.9477
Cdca4	12.0733	10.9508	11.5536
Cdca5	12.0795	9.85278	10.762
Cdca7	12.0665	11.0685	12.0026
Cdca7l	11.8649	10.2069	11.4402
Cdca8	14.1492	12.0264	13.0049
Cdh10	12.6043	12.9172	12.3676
Cdh11	13.5865	13.4086	12.9077
Cdh13	13.8821	13.8545	14.1547
Cdh19	13.0044	11.9965	10.5245
Cdh2	14.4346	14.0886	13.9776
Cdh20	12.9575	13.312	12.5733
Cdh22	11.8605	12.4596	12.951
Cdh24	11.6822	10.12	10.3903
Cdh4	14.7325	15.1568	14.4381
Cdh6	14.3402	14.438	13.9112
Cdhr1	9.14896	8.60268	7.8745
Cdip1	13.5389	13.7125	14.2711
Cdipt	13.0566	12.9222	12.7042
Cdk1	14.929	13.1824	13.5254
Cdk10	11.3729	11.3955	11.9211
Cdk11b	13.3466	13.0737	13.2751
Cdk12	12.5894	12.4086	12.9822
Cdk13	13.1587	13.5749	13.9679
Cdk14	13.3132	13.3385	12.7149
Cdk16	14.5648	14.4375	14.492
Cdk17	13.7949	14.1524	13.582
Cdk18	7.82702	4.58474	7.35336
Cdk19	13.8801	13.4277	13.6421
Cdk2	13.0161	11.5677	12.1832
Cdk20	9.52445	9.38407	9.31309
Cdk2ap1	13.4898	13.1491	13.4409
Cdk2ap2	11.4592	11.1476	11.0383
Cdk3	6.99348	6.92981	7.75601
Cdk4	15.9008	15.3805	15.2859
Cdk5	12.3923	12.0646	11.77
Cdk5r1	12.018	12.4052	12.9749
Cdk5r2	9.85171	10.1302	8.84962
Cdk5rap1	9.36835	8.9598	9.29444
Cdk5rap2	14.8167	14.1096	14.1104
Cdk5rap3	12.0302	12.4812	12.4888
Cdk6	9.3413	7.32975	7.40824
Cdk7	11.1575	11.4354	11.578
Cdk8	12.8595	12.9757	13.2964
Cdk9	12.6151	12.2232	12.5473
Cdkal1	11.0666	11.1526	10.7734
Cdkl3	9.6157	10.0655	10.2212
Cdkl5	12.3431	12.6915	12.2693
Cdkn1a	13.1872	12.995	12.6225
Cdkn1b	14.5161	14.7022	14.6105
Cdkn1c	6.54758	7.46683	10.7708
Cdkn2a	14.1956	14.3237	13.5718
Cdkn2aip	11.6192	11.7907	11.3689
Cdkn2aipnl	13.6268	13.0436	12.4557
Cdkn2b	11.4169	11.9868	10.3364
Cdkn2c	14.6904	12.9945	12.7418
Cdkn2d	13.2384	12.1874	12.2947
Cdkn3	11.234	10.0753	9.92645
Cdnf	6.58228	6.97424	6.89751
Cdo1	13.8568	13.7268	13.3235
Cdon	9.89637	9.74749	9.64238
Cdpf1	10.7947	10.6436	9.94224
Cdr1	7.82659	7.5565	9.37248
Cdr2	11.4717	11.9158	10.8287
Cdr2l	14.2144	14.2615	14.1606
Cds2	14.3028	15.0508	15.3886
Cdsn	7.85704	7.31274	5.85722
Cdt1	12.6021	10.9705	11.7334
Cdv3	14.7049	14.5576	14.4238
Cdv3-ps	11.0505	11.0193	10.7416
Cdyl	10.9974	10.912	11.1438
Cdyl2	9.20625	9.76218	9.62401
Cebpa	10.6673	11.3265	10.9202
Cebpb	9.79637	9.98884	9.78795
Cebpd	10.3325	9.94434	9.25524
Cebpg	13.2442	14.0764	13.6005
Cebpz	12.7146	12.9828	12.9402
Cebpzos	10.9102	10.6171	10.1399
Cecr2	7.80543	8.5292	10.3816
Cela1	12.205	11.2243	9.44739
Celf1	15.2313	15.1407	15.2709
Celf2	14.5612	14.2708	14.5917
Celf3	10.0445	9.76597	9.60339
Celf4	10.158	10.2498	10.3735
Celf5	10.6288	10.6845	10.719
Celrr	9.63656	9.91211	8.70013
Celsr2	13.9464	13.8793	14.3847
Celsr3	8.9553	8.74764	8.33981
Cemip	10.3461	10.2164	8.78195
Cemip2	11.2742	11.5744	12.0048
Cend1	11.2367	10.1627	10.5869
Cenpa	14.2515	12.646	13.4954
Cenpb	14.917	14.5235	14.2742
Cenpc1	12.8362	12.3346	12.7726
Cenpe	14.3987	13.0553	13.4512
Cenpf	15.6014	14.1552	14.6034
Cenph	11.4694	9.54665	9.95571
Cenpi	12.5841	10.721	10.9827
Cenpj	11.5354	10.2351	10.4416
Cenpk	11.9819	10.1099	10.3615
Cenpl	12.0873	10.5258	10.7713
Cenpm	12.5145	10.6825	11.2295
Cenpn	12.3802	10.4351	11.0601
Cenpo	10.907	10.1747	10.3231
Cenpp	10.9413	9.37941	8.8794
Cenpq	12.4743	11.8	11.1712
Cenps	10.7921	8.79347	8.52304
Cenpt	12.2513	11.2647	11.717
Cenpu	10.4691	8.61947	8.8983
Cenpv	12.8669	12.7255	12.1632
Cenpw	12.0363	10.2143	10.0414
Cenpx	12.3295	11.1695	10.5962
Cep104	12.239	12.208	12.4176
Cep112	8.58911	7.45638	7.59716
Cep120	12.4219	12.4718	12.6075
Cep128	11.7967	10.35	10.429
Cep131	11.1904	10.9714	11.5928
Cep135	11.4761	10.6416	11.1556
Cep152	11.0749	9.60327	10.6456
Cep162	11.7172	11.1475	10.7964
Cep164	11.9575	11.7342	11.9001
Cep170	14.9378	15.1404	15.2384
Cep170b	11.0287	10.1753	11.9617
Cep19	11.1349	10.9292	10.5182
Cep192	13.2029	12.0716	13.1471
Cep250	12.8152	11.7974	12.5624
Cep290	10.5872	10.2917	10.0084
Cep295	13.1593	12.2175	12.9001
Cep350	13.005	13.0631	13.3838
Cep41	11.3071	11.1564	10.5346
Cep44	11.0838	11.304	11.646
Cep55	12.7095	11.4027	11.7245
Cep57	12.4217	12.1196	12.127
Cep57l1	10.631	10.4561	10.4586
Cep63	11.5178	11.2814	11.2352
Cep68	13.2022	12.9569	13.3303
Cep70	11.0322	11.1851	11.708
Cep72	11.0289	10.0807	11.242
Cep76	11.7579	11.3467	11.4436
Cep78	11.0078	10.8815	11.3038
Cep83	12.1327	12.408	12.1322
Cep83os	10.6591	10.8673	10.6642
Cep85	12.2296	11.4244	12.0067
Cep85l	10.8373	11.1925	11.6053
Cep89	11.8394	10.567	11.1652
Cep95	10.8441	11.2595	11.3357
Cep97	11.2026	11.2263	11.7451
Cept1	11.1341	12.29	11.4864
Cercam	8.36655	7.47552	9.11136
Cerk	13.6297	13.7109	13.2504
Cers1	13.0209	13.2651	12.9126
Cers2	14.1418	14.0002	13.8676
Cers3	7.06574	6.95987	7.74557
Cers4	12.8365	12.8668	13.4711
Cers5	13.1794	13.2864	12.844
Cers6	12.077	12.1817	12.3724
Cetn2	11.6352	11.9058	10.959
Cetn3	13.637	13.78	13.006
Cetn4	8.76832	8.68628	8.28957
Cfap100	9.47694	9.15638	9.37586
Cfap20	13.6404	13.7196	13.7181
Cfap298	10.6483	10.5788	10.6394
Cfap300	9.3719	9.77192	9.75938
Cfap36	12.7033	12.7471	11.806
Cfap43	7.95357	8.31332	7.94814
Cfap46	7.32543	7.28649	8.0509
Cfap47	6.52095	7.42498	7.75802
Cfap74	8.34059	8.07744	7.24023
Cfap97	12.0132	12.4518	12.2152
Cfdp1	13.2431	13.5761	12.9242
Cfl1	17.7174	17.5283	17.2815
Cfl2	14.3643	14.5332	14.1289
Cflar	11.0226	10.9011	10.6438
Cfp	8.88778	8.58509	9.91256
Cgas	10.3586	9.15816	8.44924
Cggbp1	14.2294	14.1342	13.792
Cgn	8.16533	7.81467	9.01005
Cgnl1	9.9911	9.12775	9.01684
Cgref1	8.00109	7.49303	7.37554
Cgrrf1	10.8012	10.9097	10.0837
Chac1	12.5706	13.2356	12.4452
Chac2	10.3414	10.0669	8.59922
Chadl	13.2915	13.1768	12.7938
Chaf1a	13.8288	11.9963	12.5139
Chaf1b	12.9705	10.9102	11.2549
Champ1	12.7263	12.8341	13.1677
Chchd1	13.6153	13.4939	12.7811
Chchd2	14.961	14.443	13.7279
Chchd2-ps	7.84727	7.32773	6.33908
Chchd3	13.7349	13.6129	12.6741
Chchd4	11.3531	11.2468	11.2901
Chchd5	11.0115	11.4465	11.4708
Chchd6	12.0202	11.2024	11.1499
Chchd7	7.90447	7.31084	7.10278
Chd1	12.8511	12.9775	13.5363
Chd1l	10.8371	9.70318	9.71196
Chd2	13.4326	13.8891	14.5233
Chd3	13.5234	13.1445	12.6663
Chd4	15.8062	15.7389	16.1041
Chd5	12.3567	13.3698	12.7045
Chd6	13.958	14.3234	14.5829
Chd7	14.0846	14.2116	15.1236
Chd8	14.332	14.2416	14.8323
Chd9	13.669	14.1347	13.9548
Chek1	11.9994	10.7896	10.8312
Chek2	12.029	10.364	11.068
Cherp	13.5623	13.33	13.6418
Chfr	12.869	12.8389	12.8705
Chga	9.41788	8.28711	8.19013
Chgb	9.33728	9.51651	9.30881
Chic1	11.5249	12.027	11.8946
Chic2	12.5768	12.4738	12.4795
Chid1	12.7649	12.7569	12.4678
Chil1	8.60866	8.98131	8.10634
Chka	12.7984	12.8589	13.0074
Chkb	12.0291	11.9033	11.9986
Chl1	12.5681	11.1176	11.3223
Chm	13.2601	13.8054	12.8965
Chml	12.2133	11.9577	11.8498
Chmp1a	13.8138	13.519	13.0246
Chmp1b	11.8851	12.1816	11.5147
Chmp2a	13.3245	13.7117	13.2191
Chmp2b	12.144	12.5731	12.5186
Chmp3	12.9688	13.1951	12.592
Chmp4b	14.0049	13.9729	13.6746
Chmp4c	6.8948	7.22459	7.40176
Chmp5	13.2617	13.9394	13.2082
Chmp6	12.1333	11.7791	11.4867
Chmp7	13.7361	13.6812	13.4674
Chn1	13.0845	12.6976	11.3635
Chn2	12.4672	13.3344	12.8256
Chordc1	12.5466	12.5239	12.2105
Chp1	13.8816	13.989	13.8473
Chpf	13.7746	13.9027	13.717
Chpf2	12.5194	12.7958	13.0577
Chpt1	13.5081	13.8563	13.2035
Chrac1	11.5744	11.3268	10.8664
Chrd	9.61147	10.192	10.6788
Chrdl1	11.4029	11.566	10.9637
Chrm1	11.5605	12.0478	12.1194
Chrm2	8.60435	7.89693	6.69042
Chrm3	13.0343	13.5201	12.3803
Chrm4	7.71636	7.63123	7.43336
Chrna4	13.5274	13.4779	13.8714
Chrna7	8.17409	8.69253	8.67405
Chrnb1	6.05401	7.23381	9.90062
Chrnb2	9.30561	9.72609	9.70409
Chst1	10.0355	9.68992	10.426
Chst10	12.1843	12.0769	11.9652
Chst11	16.1717	16.7322	16.0723
Chst12	11.3762	11.4205	11.8049
Chst14	8.88461	8.3105	9.11848
Chst15	10.9396	11.2639	11.8103
Chst2	13.7886	13.3325	13.1479
Chst3	12.0948	12.1343	11.6955
Chst7	11.6638	11.598	11.9422
Chsy1	12.847	12.8468	12.7739
Chsy3	9.23579	8.86274	8.96616
Chtf18	12.1976	10.1254	10.5717
Chtf8	13.9006	13.6708	13.3207
Chtop	14.7647	14.7	14.595
Chuk	12.3636	12.4824	12.6632
Churc1	11.2291	10.9929	10.7808
Ciao1	12.1996	12.0151	11.9342
Ciao2a	12.5277	12.144	12.1329
Ciao2b	11.9142	11.9503	11.7614
Ciapin1	12.3898	11.8492	12.0679
Ciart	9.19985	9.64135	10.7854
Cib1	9.62295	8.91236	8.11206
Cib2	10.6711	10.3186	11.1552
Cic	14.8472	15.0156	14.9946
Cilp2	8.25555	8.42829	8.18148
Cinp	12.9033	12.3289	12.2935
Cip2a	14.1419	12.3435	12.4898
Cipc	13.4479	13.4617	13.4992
Cir1	10.8694	11.6116	11.5991
Cirbp	12.5508	12.4869	13.0653
Cisd1	12.859	12.5612	12.6081
Cisd2	12.8583	12.5821	12.1477
Cisd3	10.391	9.08022	9.2279
Cish	8.73237	9.63872	8.41418
Cit	13.3975	11.7021	12.9481
Cited1	11.2892	10.5931	10.584
Cited2	11.4932	11.3214	11.7792
Ciz1	12.9909	13.0172	13.3611
Ckap2	13.5685	12.5517	13.2674
Ckap2l	14.4856	12.824	13.6277
Ckap4	13.7521	13.8168	13.857
Ckap5	15.6058	14.8597	15.3739
Ckb	18.1236	17.1476	16.97
Cklf	10.5124	9.58956	9.431
Ckmt1	9.7088	10.5542	9.94792
Cks1b	13.1777	11.3398	11.8014
Cks2	12.7627	11.1667	11.2343
Clasp1	14.39	14.0367	14.5081
Clasp2	14.5231	14.8916	15.1684
Clasrp	12.7934	13.001	14.1359
Clba1	9.9436	10.1356	9.12573
Clcc1	12.3699	12.4454	12.2676
Clcn1	7.61292	7.44743	9.45442
Clcn2	10.8727	10.7065	11.7321
Clcn3	14.3009	15.0868	14.4594
Clcn4	13.9699	14.2608	13.6899
Clcn5	13.0644	12.4252	12.4738
Clcn6	13.5969	13.8233	13.4685
Clcn7	12.695	12.3653	11.9916
Cldn11	12.5984	10.7355	10.0547
Cldn12	11.8878	12.5107	12.0053
Cldn34c1	10.9801	10.9006	10.0936
Cldnd1	13.7715	13.9009	13.6765
Clec11a	7.46414	7.13926	6.71378
Clec16a	12.5866	12.4406	12.8941
Clec1a	7.60319	8.63406	7.36973
Clec2l	12.0851	11.5363	11.1673
Clgn	11.2711	10.9641	11.108
Clic1	14.5384	13.5368	12.2735
Clic4	15.5505	15.705	15.3573
Clic5	14.4661	15.8998	14.1945
Clint1	13.5762	13.4841	13.4438
Clip1	12.741	12.8489	13.1379
Clip2	15.1354	15.1956	14.8355
Clip3	14.5451	14.9235	14.9729
Clip4	11.5438	12.0931	12.5997
Clk1	12.8964	13.8656	13.6453
Clk2	12.1435	12.3096	12.9092
Clk3	13.0164	13.1431	13.3701
Clk4	12.3148	12.9741	13.0142
Clmn	11.099	10.8403	11.6144
Clmp	9.38293	8.68521	8.61709
Cln3	10.3735	10.8061	10.3394
Cln5	12.4383	12.8755	11.7126
Cln6	11.2829	11.0665	11.4898
Cln8	12.6808	13.1342	12.7936
Clns1a	13.5773	13.4853	13.518
Clock	13.6282	13.8039	13.4864
Clp1	10.135	9.91259	9.82351
Clpb	12.9264	12.8265	12.9161
Clpp	12.5248	12.5218	12.3182
Clptm1	15.1327	14.7482	14.3944
Clptm1l	13.9937	13.6364	13.2833
Clpx	11.9156	12.0282	11.8174
Clspn	13.3328	11.353	12.055
Clstn1	15.776	15.831	15.7388
Clstn2	6.92629	7.31657	6.00683
Clstn3	10.8095	11.7101	12.5294
Clta	13.9683	14.1487	13.9214
Cltb	14.3257	14.2386	14.0701
Cltc	16.3773	16.5029	16.012
Clu	11.5948	11.7046	12.0108
Cluap1	10.0114	9.92905	10.1526
Cluh	13.0902	12.757	13.25
Clvs1	7.58414	7.04091	5.11345
Clybl	9.7027	9.8413	11.0101
Cmas	12.6598	12.5021	12.8689
Cmbl	7.77086	7.69481	5.39485
Cmc1	10.5285	10.9356	10.825
Cmc2	11.7954	10.3405	10.3414
Cmc4	9.61784	9.46136	9.26821
Cmip	12.7406	12.9935	13.5358
Cmpk1	13.9213	13.7886	13.0086
Cmpk2	10.1199	9.76464	9.27521
Cmss1	11.2057	10.2053	9.97389
Cmtm3	12.4948	12.2334	11.1232
Cmtm4	14.9889	14.9646	15.2333
Cmtm5	13.0484	12.9911	12.783
Cmtm6	13.0514	13.5566	13.4222
Cmtm8	7.57298	6.69905	7.08986
Cmtr1	12.8566	12.7743	13.0222
Cmtr2	10.9451	10.8385	10.7593
Cnbd2	10.1396	10.3309	9.65115
Cnbp	15.5777	15.7207	15.2338
Cndp2	13.125	12.1885	12.0703
Cnep1r1	12.4658	12.4045	12.2777
Cnih1	13.5952	13.7357	13.5261
Cnih2	11.5288	10.7896	11.2063
Cnih3	10.5225	10.5265	9.91747
Cnih4	13.8808	13.6657	13.3669
Cnksr2	10.3591	10.5068	11.0335
Cnksr3	11.0052	10.7545	11.1687
Cnn2	11.298	11.002	10.367
Cnn3	15.2376	15.2276	15.0638
Cnnm1	8.49159	10.2138	11.2042
Cnnm2	10.9118	11.2432	11.7311
Cnnm3	11.665	12.0606	12.2995
Cnnm4	11.2091	10.6888	11.0498
Cnot1	14.8159	14.5191	15.0007
Cnot10	13.0157	12.5838	13.0572
Cnot11	12.4598	12.1113	12.088
Cnot2	12.7968	12.9097	12.8147
Cnot3	13.1534	13.0491	13.4546
Cnot4	12.0067	12.1359	12.3314
Cnot6	14.9986	14.8586	14.6965
Cnot6l	14.0034	14.3753	14.1882
Cnot7	13.4443	13.5059	13.6073
Cnot8	12.8478	13.0271	13.0918
Cnot9	13.4669	12.6747	12.9281
Cnp	14.9452	14.1916	14.9994
Cnppd1	12.152	12.2204	12.5139
Cnpy1	8.66764	8.23923	8.8798
Cnpy2	12.9901	13.1963	12.5035
Cnpy3	13.017	12.8301	12.6548
Cnpy4	11.8972	12.3152	12.1733
Cnr1	9.55387	9.55494	8.72317
Cnrip1	12.5574	13.0551	12.8519
Cnst	12.2394	12.1838	12.1552
Cntd1	8.29824	8.01021	8.49564
Cntf	7.83167	7.0828	7.36879
Cntfr	13.4176	13.581	13.5368
Cntln	12.1157	11.998	11.849
Cntn1	17.9806	17.8832	17.3329
Cntn2	8.24884	6.76667	6.96849
Cntn3	10.5091	10.0068	8.84549
Cntn4	11.2384	11.6855	10.735
Cntn6	9.87785	9.09487	7.77832
Cntnap1	10.741	10.7353	10.7678
Cntnap2	8.64647	5.60815	6.95123
Cntnap4	7.80108	7.38093	6.33894
Cntnap5b	8.48252	9.59299	8.80286
Cntrl	12.5898	11.9757	12.7846
Cntrob	12.5622	11.6086	12.0679
Coa3	12.866	12.363	11.9274
Coa4	9.56707	10.0626	9.30761
Coa5	13.1014	13.3718	13.1373
Coa6	11.32	11.3621	9.92544
Coa7	10.833	10.9318	10.582
Coasy	12.0393	12.587	12.0528
Cobl	11.6298	11.6733	10.9283
Cobll1	12.3172	12.359	12.7664
Cog1	11.9544	11.9477	12.0263
Cog2	11.7824	11.7446	11.8877
Cog3	12.2694	12.7048	12.7598
Cog4	12.6989	12.82	11.9376
Cog5	11.5136	12.2768	12.0773
Cog6	12.0523	12.487	12.4446
Cog7	11.4554	11.5272	11.6343
Cog8	12.1874	12.1345	12.1517
Coil	11.5333	11.1294	11.3653
Col11a1	15.6294	15.5466	15.2706
Col11a2	11.6502	11.1523	11.6731
[truncated: 10,266 more rows]
