# Supplementary material for: Therapeutic efficacy of dendritic cell vaccination in a novel syngeneic mouse model of diffuse hemispheric glioma, H3 G34-mutant
Source: J Neurooncol. 2026 Apr 2;177(2):88. doi: 10.1007/s11060-026-05545-z (PMC13046641; doi:10.1007/s11060-026-05545-z)
Supplement: Supplementary file 6 — Supplementary Material 6 [file 11060_2026_5545_MOESM6_ESM.xlsx]

## Sheet: Tumor filtered CPM<1
Gene	Untreated			Treated
	RCAS2_1	RCAS2_2	RCAS2_3	RCAS2_4	RCAS2_5	RCAS2_6
Aaas	1604	2659	1993	1526	1387	1473
Aacs	1958	2764	2319	1814	1744	2086
Aagab	1798	1942	1881	1625	1533	1738
Aak1	15675	13900	11401	11832	12304	12346
Aamdc	594	501	487	552	469	539
Aamp	5025	4902	5185	4701	4284	5309
Aar2	1434	1390	1325	1266	1114	1465
Aard	1332	780	1386	1046	839	1390
Aars	10927	14033	11272	10063	10190	8799
Aars2	825	914	795	595	653	755
Aasdh	698	831	621	673	677	582
Aasdhppt	1117	960	1014	873	919	911
Aass	108	51	92	48	60	107
Aatf	907	1226	1207	824	816	920
Aatk	9923	9200	8638	7864	7666	9364
Abat	6965	3362	5572	3655	4057	6944
Abca1	6430	6835	3750	8889	6294	4408
Abca13	225	229	89	368	138	154
Abca2	7825	5492	6524	7558	5904	8897
Abca3	6512	6072	5231	8410	5665	5143
Abca4	244	222	196	211	114	168
Abca5	1666	1270	1311	1385	1437	1617
Abca6	173	82	76	258	127	317
Abca7	2265	2096	2087	2576	2418	1827
Abca8a	267	124	140	214	224	695
Abca8b	1337	950	837	1826	1076	1439
Abca9	515	256	365	265	300	315
Abcb10	865	859	923	664	706	952
Abcb1a	494	375	457	423	495	473
Abcb1b	414	711	463	520	456	647
Abcb4	389	276	245	668	330	472
Abcb6	74	83	117	66	59	76
Abcb7	2237	2698	2276	2131	1742	2030
Abcb8	1340	1470	1311	1143	998	1583
Abcb9	786	205	422	219	282	555
Abcc1	2075	2787	2505	2901	1687	1913
Abcc10	631	549	546	634	451	533
Abcc12	145	80	36	235	66	83
Abcc3	742	889	536	748	688	367
Abcc4	1052	1718	1328	1440	1369	1105
Abcc5	6089	5135	5814	4594	5475	3996
Abcc8	174	39	132	45	48	254
Abcc9	1657	1222	644	2625	2038	2238
Abcd1	1036	1374	1386	1218	1322	891
Abcd2	598	405	458	251	440	699
Abcd3	3885	4310	3644	4099	3552	4148
Abcd4	547	679	643	444	421	395
Abce1	6559	8350	7174	6156	5548	5631
Abcf1	4587	5865	5263	3860	4281	4434
Abcf2	3477	4221	3283	2877	2794	3823
Abcf3	2212	2222	2137	2035	1890	2196
Abcg1	5238	4860	2794	6427	3335	3541
Abcg2	1862	2191	1925	2124	1766	2035
Abcg3	167	143	114	188	158	35
Abcg4	1047	736	622	670	566	914
Abhd1	168	151	89	115	91	102
Abhd10	594	712	749	520	468	664
Abhd11	826	1180	1132	882	839	1202
Abhd12	12057	10296	9078	12374	10021	12679
Abhd13	2039	2361	1596	2012	1693	2038
Abhd14a	969	947	1063	698	984	1138
Abhd14b	207	185	269	189	211	244
Abhd15	160	250	202	220	253	193
Abhd16a	2520	2313	2443	2449	2455	2768
Abhd17a	3272	3039	3095	2681	3137	3912
Abhd17b	2066	2949	2276	2589	2104	2571
Abhd17c	3044	3056	2915	3132	2258	3087
Abhd18	612	1192	906	586	524	487
Abhd2	50892	48227	28353	69456	41592	41042
Abhd3	1001	466	713	1106	931	1052
Abhd4	6357	6434	6263	8167	7423	7592
Abhd5	952	1090	844	903	863	883
Abhd6	1220	571	942	594	881	1017
Abhd8	4048	2439	2169	2087	2514	4432
Abi1	3684	3553	3286	3132	2896	3407
Abi2	7941	7613	6600	6932	6025	7690
Abi3	543	765	635	498	778	316
Abi3bp	479	42	219	110	443	217
Abitram	1323	1692	1460	1099	1249	1342
Abl1	2968	3473	2727	3865	2630	3026
Abl2	4134	3846	3636	3357	3529	3033
Ablim1	3083	1985	1968	1716	2417	2558
Ablim2	1852	548	1346	326	904	1664
Ablim3	1526	724	915	637	694	949
Abr	10306	6284	6469	6066	8036	8793
Abracl	620	1073	776	610	692	507
Abraxas1	282	345	255	215	191	253
Abraxas2	1725	1767	1514	1532	1418	1385
Abt1	652	696	685	504	534	666
Abtb1	926	722	786	754	664	873
Abtb2	4321	6525	4280	5726	3835	4696
Acaa1a	1174	751	868	547	1430	1454
Acaa2	601	1063	1018	737	692	1043
Acaca	1633	1756	1626	1685	1438	1637
Acacb	1505	2969	2276	2982	1129	1716
Acad10	74	78	98	96	89	83
Acad11	819	593	491	491	721	686
Acad12	112	81	97	60	103	115
Acad8	837	800	891	715	676	881
Acad9	1625	1711	1535	1554	1238	1517
Acadl	1683	3540	3317	2042	2620	2277
Acadm	1263	1249	1305	1099	1054	1145
Acads	691	1001	1145	838	1017	1018
Acadsb	2009	1458	1579	2220	1716	1987
Acadvl	2256	2377	2753	2327	2778	2475
Acan	9725	12329	10361	20156	25553	13165
Acap1	173	146	156	200	195	93
Acap2	3760	4105	3625	3604	3189	3599
Acap3	6426	6574	5596	6310	4786	5800
Acat1	4029	5633	5812	4245	3242	5485
Acat2	1310	1705	1680	1296	798	1273
Acbd3	2178	2851	2334	2017	2687	2338
Acbd4	470	310	401	359	313	559
Acbd5	2244	1913	1909	2129	1751	2104
Acbd6	2182	2803	2432	1776	1893	2294
Accs	414	426	360	707	315	513
Acd	1424	2049	1700	1449	1292	1684
Ace	672	766	645	685	387	704
Acer2	160	191	261	66	270	169
Acer3	880	795	852	967	758	684
Ache	1870	577	1050	992	967	1498
Acin1	8393	10688	9862	7070	7315	6223
Ackr1	695	334	514	141	535	355
Ackr2	166	163	106	177	125	150
Ackr3	413	312	293	210	569	302
Acly	8776	10253	8808	7922	7456	9030
Aco1	2905	3851	3173	3349	2518	3073
Aco2	14625	16113	15127	15331	12140	17356
Acod1	133	800	321	163	424	4
Acot1	382	291	187	293	364	224
Acot11	886	472	857	378	518	1201
Acot13	758	727	663	535	621	715
Acot2	293	393	299	339	156	222
Acot6	171	48	89	58	74	109
Acot7	4654	3868	4234	2305	4440	4523
Acot8	498	475	464	398	412	391
Acot9	484	572	496	383	561	363
Acox1	9202	8445	7629	9606	7630	8699
Acox3	1225	1283	1283	1288	1081	1349
Acp1	395	320	363	248	241	283
Acp2	3492	3467	3068	3559	2632	3083
Acp5	962	1292	505	813	653	113
Acp6	918	1079	1145	909	727	727
Acrbp	170	115	178	100	118	83
Acsbg1	5463	5293	4861	4118	4769	6090
Acsf2	268	204	221	443	239	248
Acsf3	617	729	579	575	501	640
Acsl1	1305	1400	1218	1287	1041	1642
Acsl3	6723	4854	4705	6656	5711	6003
Acsl4	2700	2918	2281	2781	2638	2367
Acsl5	3315	4648	3913	3127	4072	2623
Acsl6	4835	2412	3208	2233	3040	3815
Acss1	1548	1598	1776	1515	1326	1588
Acss2	1400	1104	1138	969	880	1123
Acss3	46	71	79	47	28	60
Acta2	632	1622	1395	569	1903	962
Actb	64082	115840	94594	62014	55913	63880
Actg1	76	114	98	88	79	52
Actl6a	1627	2726	2512	1662	1576	2126
Actl6b	740	135	472	93	295	614
Actn1	3961	3378	2921	2412	4470	2271
Actn4	9247	10723	8240	9141	10557	8074
Actr10	3296	3695	3376	2759	2213	2883
Actr1a	7630	8729	8194	6660	6065	7516
Actr1b	7218	6740	6454	5116	5836	7441
Actr2	8106	9277	8109	7028	7651	7137
Actr3	3961	4779	4676	3368	3865	3499
Actr3b	1294	714	819	691	801	1336
Actr5	366	445	453	388	311	319
Actr6	526	633	541	540	486	556
Actr8	1810	2089	1931	1504	1619	1988
Acvr1	2458	2255	1803	2197	2476	2116
Acvr1b	3606	2584	2713	2299	2501	2932
Acvr1c	817	46	151	106	498	228
Acvr2a	1470	1514	1321	1383	979	1465
Acvr2b	430	433	357	377	286	335
Acvrl1	946	1391	1017	874	1283	681
Acy1	405	400	456	340	284	447
Acy3	46	31	47	61	40	71
Acyp1	393	461	380	289	293	318
Acyp2	231	183	176	113	165	246
Ada	131	264	284	151	160	169
Adal	910	854	769	891	693	676
Adam10	5642	7278	5239	6337	6112	6319
Adam11	2135	1106	1320	1225	1243	2196
Adam12	7229	7941	6130	11397	5984	7624
Adam15	3616	3718	4162	3264	4629	4612
Adam17	3075	4411	3456	3070	2992	2122
Adam18	118	148	79	68	126	107
Adam19	2423	2364	1894	1739	3240	1627
Adam1a	189	123	148	133	109	115
Adam22	6494	4854	3843	5154	4051	6187
Adam23	6590	5331	5207	7514	9736	13435
Adam5	40	57	45	39	64	42
Adam8	359	1378	741	370	678	226
Adam9	10874	13405	10878	15487	10106	9229
Adamdec1	353	167	40	430	103	4
Adamts1	3963	6334	3886	5665	6574	6748
Adamts10	2141	2619	2524	1815	2104	1885
Adamts12	326	349	171	931	581	731
Adamts14	149	312	211	333	392	245
Adamts15	225	169	253	275	238	271
Adamts17	809	584	432	1382	894	1122
Adamts19	122	29	99	129	102	100
Adamts2	222	384	281	71	450	444
Adamts20	2327	2063	1654	3238	3542	4504
Adamts3	1011	1029	684	1412	936	804
Adamts4	1172	1653	1182	1107	1834	1109
Adamts5	564	440	288	561	663	628
Adamts6	752	725	528	1574	773	528
Adamts7	178	437	205	351	240	296
Adamts8	241	269	197	199	240	218
Adamts9	902	2395	1166	1796	1182	1121
Adamtsl1	209	155	161	197	154	227
Adamtsl2	410	381	245	311	359	288
Adamtsl3	1446	1420	459	2382	1188	1388
Adamtsl4	263	385	455	189	761	295
Adamtsl5	120	66	75	33	81	103
Adap1	2693	1062	1325	558	1522	1943
Adap2	316	517	414	359	558	251
Adar	4685	4839	4859	3804	5664	3469
Adarb1	5770	2581	3919	1910	4465	3736
Adarb2	770	223	619	1096	549	829
Adat1	401	420	428	302	281	280
Adat2	195	218	187	174	143	174
Adck1	777	820	773	654	542	628
Adck2	548	531	522	510	463	562
Adck5	573	575	649	523	504	541
Adcy1	11415	3015	3739	3205	4714	9139
Adcy2	2064	265	664	313	775	1450
Adcy3	2776	2700	2296	2592	2030	2117
Adcy4	243	319	219	237	332	135
Adcy5	9111	3407	6111	4115	3384	5463
Adcy6	3962	5824	5042	4079	4470	3744
Adcy7	770	994	818	716	972	414
Adcy8	713	259	305	837	619	865
Adcy9	1110	701	663	741	671	1194
Adcyap1	306	116	41	11	1293	137
Adcyap1r1	5478	4298	4159	2713	3177	5544
Add1	10932	12119	7563	8169	8198	10846
Add2	8322	4737	5235	4131	3895	6476
Add3	5729	6576	4333	5321	3931	5464
Adgb	70	141	81	120	108	47
Adgra1	1083	510	620	575	779	1142
Adgra2	1301	1309	987	1283	1636	1150
Adgra3	8368	6423	4899	17541	6298	9773
Adgrb1	19430	16325	15399	18312	14345	15176
Adgrb2	15028	11881	10762	10818	10454	13245
Adgrb3	2867	2718	2238	3512	2175	3584
Adgrd1	233	108	166	210	336	68
Adgre1	1025	1768	1329	1001	1253	506
Adgre5	705	876	740	923	1129	980
Adgrf5	1672	2471	1599	2158	1964	1331
Adgrg1	5454	5506	6296	5529	5992	6564
Adgrg2	93	147	38	72	198	172
Adgrg3	52	71	58	48	49	36
Adgrg5	133	177	181	145	268	7
Adgrg6	104	115	132	81	130	135
Adgrl1	20011	13459	12452	14942	13372	14446
Adgrl2	1769	964	1129	885	1142	1687
Adgrl3	7743	9676	5619	12279	7300	11025
Adgrl4	2318	3048	2180	2444	2440	1540
Adgrv1	645	234	195	601	723	669
Adh5	2835	3847	3426	3073	2678	3136
Adhfe1	465	394	770	414	340	538
Adi1	1138	1439	1293	1096	776	897
Adipor1	5006	5498	5685	4824	5894	5617
Adipor2	3764	4575	4336	3927	3451	4064
Adk	2113	2558	2520	2060	1900	2913
Adm	329	394	348	346	613	227
Adnp	552	688	425	641	463	500
Adnp2	1416	1729	1428	1770	1310	1442
Ado	3962	4471	4013	3648	3164	4019
Adora1	6999	4595	3696	6647	5232	6294
Adora2a	817	217	798	315	269	694
Adora2b	113	56	73	48	68	92
Adora3	51	69	101	33	82	30
Adpgk	1395	1956	1735	1489	1724	1854
Adprh	2706	3277	3017	2499	2350	3370
Adprhl2	1168	1229	1035	956	920	1160
Adprm	483	448	443	453	421	388
Adra1a	320	49	147	44	325	121
Adra1b	470	147	161	159	196	307
Adra1d	265	25	43	53	137	212
Adra2a	241	206	299	132	203	444
Adra2c	651	63	221	111	121	377
Adrb1	608	481	475	329	516	514
Adrb2	62	43	46	38	41	42
Adrm1	516	531	606	441	503	521
Adsl	1426	2244	1959	1486	1329	1786
Adss	2369	2598	2539	1917	1881	2312
Adssl1	342	309	351	137	437	398
Aebp1	1319	3948	1132	1461	3762	4947
Aebp2	4227	5128	4672	4504	4040	4163
Aen	907	918	914	761	783	773
Afap1	1158	1446	913	949	1504	952
Afap1l1	1411	2851	1611	2058	1641	2350
Afap1l2	6348	8622	7471	7879	6264	6161
Afdn	4151	4163	3151	4024	3484	3783
Aff1	2112	3027	2183	2470	2941	1802
Aff2	436	444	205	423	270	374
Aff3	1243	649	622	559	974	1025
Aff4	10757	11536	8490	12062	9528	11000
Afg1l	409	355	342	205	327	302
Afg3l1	2666	3886	2866	3184	2407	2952
Afg3l2	2595	2739	2679	2074	2166	2487
Afmid	53	66	43	51	46	41
Aftph	3133	2886	2650	2271	2563	2400
Aga	340	466	434	330	453	527
Agap1	16660	20044	13526	20938	14136	13981
Agap2	25241	10332	14989	14482	13761	16281
Agap3	7141	5766	5336	4217	4960	7322
Agbl2	77	158	79	45	30	89
Agbl3	342	348	285	355	280	534
Agbl4	76	46	62	28	36	131
Agbl5	502	732	397	509	476	545
Ager	51	75	72	59	72	56
Agfg1	8746	11192	8287	10112	9076	8622
Agfg2	1193	1065	1063	828	1121	1190
Aggf1	2847	3069	2636	2389	2331	2483
Agk	336	342	265	202	240	307
Agl	3365	4344	3324	3460	3082	2594
Agmo	162	95	116	166	109	188
Ago1	5400	6307	5464	5882	4870	5420
Ago2	10442	13856	11944	10579	10814	8127
Ago3	4166	4114	3278	3459	3889	3193
Ago4	1048	1004	950	1053	1098	690
Agpat1	4321	4332	4104	2972	3709	3264
Agpat2	131	198	149	178	187	148
Agpat3	9201	6978	7371	7430	8024	9684
Agpat4	2034	2475	2164	1660	2218	2211
Agpat5	3605	4499	3344	3137	3346	3824
Agps	2254	2826	2332	2189	2041	2112
Agrn	17322	18210	12834	24430	20706	18210
Agt	540	279	631	301	682	1581
Agtpbp1	4610	3286	3013	2148	3047	3389
Agtr1a	69	130	76	119	89	123
Agtrap	481	603	621	379	704	484
Ahctf1	3535	4236	3473	3403	2856	3062
Ahcy	184	253	288	160	140	184
Ahcyl1	10593	9515	9774	7718	8036	10663
Ahcyl2	3885	2911	3471	2535	2813	4040
Ahdc1	3727	2962	2486	2922	2607	2763
Ahi1	5487	4905	6114	3786	4272	6256
Ahnak	2213	2842	2487	1700	5437	1691
Ahnak2	175	196	82	80	331	107
Ahr	214	223	213	201	283	127
Ahsa1	3078	3876	3659	2013	2594	2123
Ahsa2	1676	1991	2066	1264	1920	1305
Aida	1243	1499	1573	1302	1478	1209
Aif1	763	1051	1081	642	968	197
Aif1l	3607	3993	4022	5020	2713	3706
Aifm1	1001	1295	1257	896	942	1064
Aifm2	235	287	346	256	234	226
Aifm3	536	222	520	179	114	1018
Aig1	1177	1169	1116	748	1115	1066
Aim2	208	258	248	253	243	85
Aimp1	1668	2247	2115	1454	1376	1441
Aimp2	1107	1602	1370	889	892	1193
Aip	1658	1976	1862	1382	1621	2348
Airn	182	222	138	233	202	189
Ajap1	4452	848	3423	3121	2647	4847
Ajm1	2434	1131	1549	1310	1204	2175
Ajuba	185	200	191	191	213	216
Ak1	1788	663	918	674	1237	1503
Ak2	2299	4307	4094	2196	3071	2153
Ak3	4163	4709	4151	3675	4095	4653
Ak4	1196	2685	2298	1021	1546	1381
Ak5	3120	1572	1120	1807	1805	2570
Ak6	602	955	903	478	631	565
Ak7	44	55	34	42	4	50
Akap1	1832	2066	2061	1677	1422	2058
Akap10	1206	1291	1052	1011	980	1132
Akap11	7169	5837	5418	5044	4605	6430
Akap12	8447	7759	6634	10284	6019	8360
Akap13	5938	7907	6228	8654	7338	5494
Akap17b	672	489	623	509	552	443
Akap5	1590	300	858	356	487	870
Akap6	5783	3337	3620	2531	3580	3683
Akap7	879	727	722	930	478	998
Akap8	3633	4069	4581	3372	2646	3127
Akap8l	2980	2780	3195	2169	2080	2131
Akap9	5930	6929	4955	5377	4887	5059
Akip1	256	226	177	264	209	212
Akirin1	1528	1508	1390	1375	1399	1179
Akirin2	2894	2868	2811	2062	2533	2587
Akna	1145	1735	1379	1172	1187	773
Akr1a1	11838	14634	14987	11874	12920	14021
Akr1b10	1077	1154	1117	995	1130	710
Akr1b3	386	593	540	367	393	396
Akr1b8	125	181	159	58	172	122
Akr1c14	80	120	82	65	53	27
Akr1e1	1297	1507	1249	1011	1185	1257
Akr7a5	739	783	864	619	636	989
Akt1	9048	13094	8328	9386	7278	8383
Akt1s1	3408	3077	3242	3322	2988	3575
Akt2	3009	3060	2607	3100	2255	2538
Akt3	6185	7836	4774	5890	5871	5808
Aktip	3072	2500	2520	2291	1989	2963
Alad	782	882	789	738	590	838
Alas1	1338	1461	1558	1259	1521	1467
Alcam	4953	5788	5020	5563	3454	5995
Aldh16a1	966	1254	1287	1121	830	1009
Aldh18a1	4357	7389	6245	4541	5509	4738
Aldh1a1	1280	1310	1225	1584	1279	2494
Aldh1a2	291	232	282	85	444	355
Aldh1a3	224	176	98	247	385	175
Aldh1b1	191	257	132	121	220	168
Aldh1l1	1793	778	1703	619	1233	1542
Aldh1l2	4480	6978	3970	4220	4696	3709
Aldh2	3027	2566	2967	2625	3321	4030
Aldh3a2	2317	2407	1981	2459	1694	2095
Aldh3b1	264	359	341	266	318	310
Aldh4a1	535	494	616	446	400	508
Aldh5a1	2907	2366	2484	2286	1761	2984
Aldh6a1	1704	1365	1395	1752	1188	1851
Aldh7a1	2441	2435	2407	1989	1759	2394
Aldh9a1	1496	2546	2220	1709	1613	1887
Aldoa	33345	42799	34978	20993	27710	22853
Aldoc	17096	13190	12968	17059	13715	22424
Alg1	1017	1202	1107	925	943	1166
Alg10b	4967	7163	5639	5684	4273	6038
Alg11	1333	1518	1111	1234	1000	1391
Alg12	577	752	716	495	618	597
Alg13	926	1354	1077	1057	904	857
Alg14	853	1013	791	672	716	728
Alg2	3734	3920	3288	3249	3132	4489
Alg3	770	982	904	887	740	980
Alg5	1057	1265	1303	1162	1125	1436
Alg6	822	1470	1094	1060	1238	1306
Alg8	1006	1180	1125	890	746	740
Alg9	1232	1740	1595	1209	1226	1386
Alk	193	73	141	58	96	146
Alkbh1	754	992	1069	623	628	465
Alkbh2	227	308	286	184	238	265
Alkbh3	589	481	676	725	406	612
Alkbh4	313	399	344	308	335	344
Alkbh5	5048	9415	7003	5240	6400	5329
Alkbh6	790	738	538	836	566	836
Alkbh7	242	199	221	182	161	236
Alkbh8	1726	1575	1365	1410	1347	1406
Alms1	920	1513	931	898	730	776
Alox5	41	64	72	17	68	55
Alox5ap	186	571	526	178	477	151
Alpk1	228	199	189	350	328	132
Alpl	727	1196	1006	822	728	1071
Als2	2052	2255	1840	1894	1913	2093
Als2cl	820	674	567	1178	886	745
Alx4	512	66	42	375	176	159
Alyref	3074	4650	3825	2889	2698	3448
Alyref2	258	283	191	184	167	198
Amacr	373	465	350	359	366	390
Ambra1	2664	3201	2804	2641	2382	2609
Amd1	532	500	625	320	382	494
Amdhd2	518	672	543	513	460	581
Amer1	1050	1573	1154	1124	1061	991
Amer2	3029	2193	1910	1803	1889	2571
Amer3	367	73	155	65	146	396
Amfr	7321	7461	6506	7818	6295	8262
Amigo1	1717	351	707	269	588	1220
Amigo2	213	141	198	114	65	284
Amigo3	121	125	100	101	152	112
Ammecr1	511	973	805	608	701	807
Ammecr1l	1893	2649	1946	2113	2000	1858
Amn1	536	621	575	414	435	475
Amot	911	586	745	688	646	830
Amotl1	4607	6122	4732	5028	5081	4072
Amotl2	2599	4275	3556	3197	3291	2542
Ampd2	2741	2478	2631	1677	2268	2359
Ampd3	3133	2843	2919	3634	4781	2414
Amph	5761	4642	3703	3903	3787	4661
Amt	917	634	858	746	871	1031
Amy1	242	182	316	177	125	276
Amz1	3626	4782	3481	2828	4486	3786
Amz2	1877	2168	2194	1367	1621	1718
Anapc1	8494	10850	8667	9001	7661	8090
Anapc10	556	682	511	546	560	519
Anapc11	2427	2475	2323	1708	2056	2361
Anapc13	1187	1309	1142	1037	870	1212
Anapc15	1026	1071	850	919	721	793
Anapc16	1958	2254	2501	1696	1719	2006
Anapc2	3340	3410	3189	2984	2662	3148
Anapc4	2606	3606	2980	2785	2513	2833
Anapc5	8478	12708	11132	8142	7967	10624
Anapc7	1717	2415	1913	1743	1438	2130
Ang	91	124	107	65	124	65
Angel1	424	474	437	350	281	391
Angel2	2109	2012	2221	1938	1663	2215
Angpt1	499	193	337	494	741	530
Angpt2	2515	3880	1862	2909	3166	1766
Angptl1	261	241	186	666	217	343
Angptl2	236	336	276	315	745	572
Angptl4	181	657	505	159	824	263
Angptl6	275	305	258	156	209	213
Ank	7773	6133	4329	7875	5812	7535
Ank1	1620	735	837	835	805	1531
Ank2	15558	9676	9741	8955	12288	12152
Ank3	13185	9422	8865	10208	8570	9148
Ankfn1	48	43	53	23	49	96
Ankfy1	5227	6967	5519	5279	5501	4176
Ankhd1	2294	2972	2205	2477	1900	1777
Ankib1	3990	4965	3234	4175	3648	5017
Ankle1	463	650	486	295	316	332
Ankle2	2226	2918	2249	2257	2085	2195
Ankmy2	1507	1603	1269	1243	778	991
Ankra2	1340	1086	1075	1452	1053	1333
Ankrd10	2254	2686	2796	2126	2014	1900
Ankrd11	15711	18632	14299	18470	12663	13609
Ankrd12	4004	3138	3000	2913	2819	2445
Ankrd13a	4431	7236	5547	5382	4606	5457
Ankrd13b	3545	2717	3221	2733	2566	3166
Ankrd13c	4014	3652	3069	2938	3421	3045
Ankrd13d	642	328	554	325	415	626
Ankrd16	1044	1212	1219	1423	718	996
Ankrd17	8837	10156	7285	9538	8984	9196
Ankrd24	524	436	547	361	310	523
Ankrd26	1280	1279	1278	952	859	1048
Ankrd27	1775	1976	1719	1653	1600	1482
Ankrd28	9340	13344	10462	11543	11166	9832
Ankrd29	653	511	438	279	424	497
Ankrd33b	1767	509	698	640	1410	1097
Ankrd34a	918	238	320	220	569	669
Ankrd34b	687	438	333	481	373	627
Ankrd34c	105	45	94	21	262	101
Ankrd35	153	66	97	85	58	151
Ankrd37	305	674	589	269	211	189
Ankrd39	313	381	367	329	327	380
Ankrd40	5832	6420	5626	5502	5147	6427
Ankrd42	297	150	138	175	179	233
Ankrd44	1249	1749	1305	1665	1123	1045
Ankrd45	941	147	460	143	326	652
Ankrd46	6172	5196	3984	4647	4379	5912
Ankrd49	884	1048	808	902	710	864
Ankrd50	3326	3227	2456	3160	3488	2950
Ankrd52	3643	4208	3885	3647	3558	3274
Ankrd54	1093	1413	1486	1110	1131	1250
Ankrd6	2050	1710	1399	2434	1239	1250
Ankrd63	1044	59	685	114	113	469
Ankrd9	215	129	138	126	143	183
Anks1	1778	1951	1762	1451	2055	1714
Anks1b	16078	11137	11822	16752	9372	15798
Anks3	1264	1155	1336	1039	993	1000
Anks6	681	856	614	730	582	740
Ankzf1	714	872	868	541	554	531
Anln	2757	4389	3342	2119	2115	2791
Ano1	176	152	124	213	143	228
Ano10	1407	1777	1410	1422	1438	1433
Ano3	2830	353	917	525	616	1201
Ano4	366	92	262	133	216	306
Ano6	4948	7042	6309	5708	5828	5317
Ano8	2702	2854	2862	2419	2455	2695
Anp32a	7389	8811	7983	4989	5211	4899
Anp32b	3808	7321	6209	3580	3625	4295
Anp32e	12333	16295	14213	11246	9599	10767
Anpep	292	978	427	417	528	279
Antxr1	2944	4398	2928	4482	3860	4405
Antxr2	476	867	631	676	656	536
Anxa1	526	1235	690	483	1019	409
Anxa11	378	332	223	246	482	349
Anxa2	2050	4715	4609	1818	4286	2864
Anxa3	1218	1330	1289	863	1448	780
Anxa4	337	638	493	314	547	163
Anxa5	2312	2641	2308	1678	3134	2406
Anxa6	2961	1967	2137	2095	2819	2652
Anxa7	1414	1220	1199	720	1274	1448
Anxa9	53	75	102	35	58	33
Aoah	86	267	174	129	155	21
Aoc2	157	160	222	77	145	95
Aopep	1673	1926	1642	1614	1953	1686
Aox1	453	535	340	548	562	403
Ap1ar	2035	1745	1871	1424	1474	1917
Ap1b1	4200	3428	3408	2668	3260	4104
Ap1g1	6313	7723	5961	6054	5575	5581
Ap1g2	130	195	257	114	168	136
Ap1m1	3107	4182	3892	3213	3017	3923
Ap1s1	4882	4074	4076	2621	3781	4433
Ap1s2	1333	896	1018	984	1363	1041
Ap2a1	8873	6836	6558	6796	6232	7530
Ap2a2	9058	7313	6746	6161	6904	6606
Ap2b1	12632	10989	9596	8531	9841	8904
Ap2m1	1814	1676	1533	1558	1407	1517
Ap2s1	4077	3826	3703	2922	3305	3655
Ap3b1	3309	3918	3005	3069	2966	2776
Ap3b2	2776	1008	1514	1352	1207	1802
Ap3d1	6838	7018	6566	5582	5560	5326
Ap3m1	2121	2728	2293	2188	1936	1941
Ap3m2	2635	1660	1909	1599	1855	2480
Ap3s1	713	804	680	634	668	545
Ap3s2	3536	3342	3040	3549	2537	3897
Ap4b1	128	132	138	92	95	107
Ap4e1	812	1138	795	800	775	662
Ap4m1	1211	1676	1323	1055	1158	1128
Ap4s1	901	816	981	767	527	696
Ap5b1	203	283	223	215	235	202
Ap5m1	1407	1773	1335	1419	1330	1288
Ap5s1	478	398	406	460	384	456
Ap5z1	1808	2433	1794	2163	1513	2208
Apaf1	1372	2038	1521	1471	1512	1282
Apba1	4652	3080	3201	2756	3899	3938
Apba2	5327	3320	2611	4325	3525	3830
Apba3	1260	2010	1655	1269	1568	1406
Apbb1	8211	4390	4718	4601	5270	6457
Apbb1ip	500	809	727	471	676	498
Apbb2	2100	2419	1779	2272	1987	2184
Apbb3	851	734	919	713	644	825
Apc	14350	13282	10010	12408	9572	10321
Apc2	8251	6523	5797	9729	5391	7084
Apcdd1	3435	3763	2234	3924	3181	3639
Apeh	1043	1147	1305	1093	1127	1124
Apex1	1964	2549	2448	1762	1473	2281
Apex2	566	687	680	475	537	513
Aph1a	282	452	440	407	364	414
Aph1b	673	536	452	489	394	622
Aph1c	168	182	141	159	101	175
Api5	4165	4951	4552	3858	3680	3992
Apip	590	768	682	509	477	492
Aplf	413	472	402	377	287	344
Apln	4597	6635	4104	4322	4240	3174
Aplnr	300	399	301	531	352	432
Aplp1	20657	7235	12765	12939	12443	18621
Aplp2	21222	18708	14419	24604	17305	22777
Apmap	2308	2432	2419	2148	2080	2938
Apobec1	445	946	646	686	797	247
Apobec3	1523	2550	2339	1673	2480	688
Apobr	141	342	230	170	276	66
Apoc1	117	91	106	70	105	94
Apod	4800	10146	9236	3484	4975	11832
Apoe	61071	49618	41288	61845	45832	48687
Apol10b	80	161	133	126	261	10
Apol6	292	312	668	800	2190	9
Apol9a	48	154	115	98	173	7
Apold1	685	860	608	652	884	566
Apoo	77	95	57	55	84	95
Apool	202	389	320	242	248	222
Apopt1	851	1040	699	738	560	706
App	48720	45714	36104	51082	49292	54979
Appbp2	4973	5463	4775	5334	4370	5079
Appl1	4553	4364	3935	3846	3272	3908
Appl2	4184	6187	4774	4233	3801	3553
Aprt	1735	2404	2592	1643	1784	2063
Aptx	817	775	819	721	691	774
Aqp1	191	82	108	90	254	127
Aqp11	220	179	148	154	127	301
Aqp4	6785	3660	5104	3331	8571	8407
Aqp5	159	150	31	195	117	57
Aqr	3005	3789	3054	3092	2441	2651
Ar	358	109	221	95	119	449
Araf	3183	2732	3038	2411	2423	2865
Arap1	4019	5368	4238	4275	4010	2836
Arap2	2030	2618	1450	1750	1829	2901
Arap3	895	1013	689	892	946	606
Arc	2089	386	653	399	3606	603
Arcn1	6014	8154	6936	5621	6287	6207
Arel1	4298	4270	3991	4075	3354	3117
Arf1	8144	10334	9361	7176	8874	9873
Arf2	2043	2151	1957	2027	1708	2078
Arf3	23166	17116	18789	15434	16953	18892
Arf4	7656	10696	9555	7134	8914	8202
Arf5	4566	4794	4913	3634	4468	4726
Arf6	3321	4489	3344	3676	2898	2387
Arfgap1	4201	4417	3552	4146	4062	4477
Arfgap2	1995	2094	1831	1920	1667	1873
Arfgap3	3577	4841	3953	4103	4236	4426
Arfgef1	4550	4758	3787	3792	4098	3949
Arfgef2	2412	1924	2048	1772	2100	2007
Arfgef3	3011	1179	1353	971	1937	2213
Arfip1	333	400	399	403	347	371
Arfip2	2564	2181	2237	2234	2256	2551
Arfrp1	1360	1428	1470	1141	955	1117
Arglu1	5731	6004	5689	6282	4793	5031
Arhgap1	2573	2614	2358	2385	2168	2359
Arhgap10	1101	1519	1035	1147	1180	1302
Arhgap11a	3648	6032	4066	3913	2685	3466
Arhgap12	2517	2783	2325	2635	2055	2340
Arhgap15	161	182	135	139	188	125
Arhgap17	1444	1939	1554	1840	1672	1244
Arhgap18	1474	1913	1463	1564	1268	1626
Arhgap19	1282	2750	2222	1331	1007	1335
Arhgap20	2205	1848	1642	2250	1500	2307
Arhgap21	8115	8160	6660	8660	6031	6872
Arhgap22	881	1523	1078	1315	1140	912
Arhgap23	4584	4369	3790	3898	3649	3931
Arhgap24	478	523	376	536	614	756
Arhgap25	343	450	350	293	359	260
Arhgap26	1395	727	1020	663	792	1511
Arhgap27	642	844	715	659	708	547
Arhgap28	72	117	59	96	94	72
Arhgap29	1164	1253	847	1034	1123	941
Arhgap30	533	967	832	598	882	197
Arhgap31	12700	18472	12263	17194	13030	13118
Arhgap32	7339	5337	4886	5424	4399	6717
Arhgap33	5524	3940	3956	3763	2656	3407
Arhgap35	14515	17318	11947	16677	11982	12919
Arhgap39	5648	5364	5030	6789	3477	4439
Arhgap4	348	433	403	234	372	128
Arhgap42	535	371	288	557	715	708
Arhgap44	2882	1104	1360	1381	1768	2507
Arhgap45	776	1133	961	587	1038	353
Arhgap5	3086	2166	2101	2434	2275	2599
Arhgap6	361	241	338	228	500	367
Arhgap9	202	326	271	207	277	104
Arhgdia	17114	26910	23381	16888	17576	18890
Arhgdib	1209	1938	1719	1170	1941	1051
Arhgdig	1037	694	756	691	682	1124
Arhgef1	3316	4123	3675	3417	3444	2786
Arhgef10	2343	3137	2376	2156	2562	2639
Arhgef10l	3200	4234	3154	3526	2899	3572
Arhgef11	3604	4491	3597	4100	3231	3690
Arhgef12	12540	12997	9724	11775	12837	10432
Arhgef15	511	398	431	319	307	433
Arhgef17	4311	2249	2697	2623	2830	4132
Arhgef18	1784	1716	1705	1687	1615	1591
Arhgef19	967	1182	654	879	1010	924
Arhgef2	6619	7740	5751	6114	5840	4856
Arhgef25	2692	1623	1796	2090	1832	3006
Arhgef26	2668	3072	2301	2988	2267	2979
Arhgef28	852	452	482	851	449	819
Arhgef3	2447	3526	2564	1795	3177	2482
Arhgef37	60	79	75	32	80	94
Arhgef39	828	1437	1201	586	686	596
Arhgef4	3238	2699	3179	1785	2082	3586
Arhgef40	5773	6441	5499	6279	6484	5620
Arhgef5	321	378	310	411	340	239
Arhgef6	497	533	524	423	519	411
Arhgef7	8500	10140	7501	8677	7396	8390
Arhgef9	8233	5335	5795	5943	4924	7484
Arid1a	8926	10912	8468	8572	7630	6924
Arid1b	4715	4640	3691	4670	3962	3837
Arid2	5050	6929	4968	5986	4646	4967
Arid3a	323	416	373	260	425	222
Arid3b	275	191	179	193	175	140
Arid4a	1961	2010	1984	1748	1220	1207
Arid4b	2771	2788	2470	2972	2194	2525
Arid5a	1440	1697	1687	1638	2494	1300
Arid5b	2113	2643	2400	2124	3332	1825
Arih1	4741	5240	4475	3833	4518	3767
Arih2	1502	1934	1743	1537	1353	1635
Arl1	2305	2620	2166	2088	2299	2511
Arl10	550	717	540	666	555	725
Arl11	135	225	187	148	161	91
Arl13b	648	972	753	609	717	664
Arl14ep	2340	2718	2322	2259	1733	1697
Arl15	1556	1399	1222	1487	1023	1300
Arl16	488	432	454	396	367	481
Arl2	1375	1561	1680	1193	1493	1515
Arl2bp	12077	16816	17326	16576	8804	17033
Arl3	2227	2294	2400	1452	1875	1985
Arl4a	1852	2072	1862	1907	1037	1356
Arl4c	2067	2559	2097	1845	1570	2056
Arl4d	399	50	187	66	239	144
Arl5a	8283	8193	3827	9455	3871	5140
Arl5b	1403	1868	1485	1416	1318	1545
Arl5c	110	171	136	98	139	63
Arl6	556	546	611	354	424	587
Arl6ip1	19223	18208	15327	15402	12505	13632
Arl6ip4	1017	1189	1139	963	805	1174
Arl6ip5	3676	3226	3290	2855	3370	3299
Arl6ip6	721	1085	839	778	568	745
Arl8a	6850	7156	6152	5841	5859	7102
Arl8b	6320	6163	5435	4754	5294	5799
Armc1	2890	2965	2264	2250	2324	2758
Armc10	626	889	808	607	676	799
Armc2	202	181	131	178	190	166
Armc5	932	1019	1050	1081	906	917
Armc6	1321	1328	1173	1010	1063	1156
Armc7	315	357	296	308	263	239
Armc8	2167	1984	1877	1610	1474	1866
Armc9	791	766	699	469	724	737
Armcx1	1039	760	767	831	730	1073
Armcx2	2805	3282	2709	2386	2625	2697
Armcx3	462	360	291	595	376	378
Armcx4	5550	6230	4610	5785	5352	5092
Armcx5	375	298	296	348	236	459
Armcx6	148	127	75	228	115	141
Armh3	680	766	740	726	562	776
Armh4	7960	9541	7842	11518	9222	12432
Armt1	948	1245	1099	895	860	984
Arnt	2210	3058	2762	2065	2324	1973
Arnt2	12539	7703	7346	13759	6633	9213
Arntl	637	365	479	485	613	529
Arntl2	144	156	151	82	131	150
Arpc1a	6994	9700	7906	7156	6733	9423
Arpc1b	6359	14172	10575	7289	10303	9633
Arpc2	7753	9191	8344	6719	7488	7442
Arpc3	4632	6004	5027	4086	4779	4890
Arpc4	3649	4747	4208	3270	3423	3911
Arpc5	4582	5323	5384	4389	4913	4491
Arpc5l	2551	2574	2496	1950	1880	2236
Arpin	1356	1679	1426	1361	1087	1470
Arpp19	6697	4510	4801	4318	4303	4896
Arpp21	6290	549	3757	534	4577	3612
Arrb1	11903	8950	8095	7443	7821	8116
Arrb2	2358	3036	3022	2070	2541	2186
Arrdc1	279	309	404	235	280	207
Arrdc2	358	368	491	344	344	426
Arrdc3	2874	3805	2672	3055	2164	2525
Arrdc4	941	1059	1025	1242	1222	1026
Arsa	1767	1790	1254	1806	1555	1455
Arsb	6805	8365	7348	9037	6022	8787
Arsg	350	311	340	379	173	497
Arsk	597	609	516	609	597	662
Art3	409	379	250	573	548	224
Arv1	323	458	408	362	284	344
Arvcf	1485	2055	1436	1483	1647	1960
Arx	394	82	212	63	146	251
Arxes1	549	530	488	423	400	553
Arxes2	1198	988	1138	963	892	1207
As3mt	430	299	347	207	336	354
Asah1	3570	4905	3977	4152	4048	3618
Asah2	505	578	537	586	589	529
Asap1	5050	6506	4620	4870	4432	3975
Asap2	1776	2149	1823	1950	1357	1427
Asap3	1565	1572	1816	1967	2189	1041
Asb1	1588	1727	1473	1507	1359	1820
Asb13	1286	1028	1209	1258	1150	1345
Asb2	281	211	142	213	181	81
Asb3	570	644	590	546	472	608
Asb4	63	79	141	34	59	82
Asb6	1136	1238	1095	897	924	969
Asb7	1256	1352	1093	1422	1077	1199
Asb8	1717	1804	1932	1658	1578	1727
Ascc1	586	728	711	586	566	674
Ascc2	2707	3200	2925	2706	2790	2104
Ascc3	1615	2348	1565	1603	1778	1344
Ascl1	2234	2897	2037	2561	1266	2411
Asf1a	833	973	871	818	714	816
Asf1b	804	1392	1176	696	726	886
Ash1l	6888	6887	5216	6343	5414	5451
Ash2l	2837	3703	3229	2690	2177	2733
Asic1	4590	3922	3033	4280	2663	3970
Asic2	3089	2441	2339	2836	2921	3134
Asic4	1906	1628	960	1967	1108	1475
Asl	588	717	639	598	522	483
Asna1	3014	4100	3199	2680	2765	3488
Asns	4103	6021	5229	3537	3567	3503
Asnsd1	274	383	416	246	263	213
Aspa	191	118	235	88	43	254
Aspdh	181	138	186	164	86	100
Aspg	484	319	476	222	666	431
Asph	2087	2209	2024	1748	1707	2513
Asphd1	241	44	134	39	163	162
Asphd2	2633	1868	1723	1551	1784	2825
Aspm	5127	7786	5066	4845	3694	3607
Aspn	128	112	52	230	231	175
Aspscr1	1648	1957	1857	1615	1597	1910
Asrgl1	11183	13145	12020	14335	8685	13808
Ass1	279	302	264	130	406	267
Aste1	366	436	421	373	302	290
Astn1	11780	11772	8757	13184	10204	11344
Astn2	3734	4605	3419	5583	4451	4768
Asxl1	3508	4195	3537	4278	3321	3564
Asxl2	1916	2968	2288	2271	1441	1371
Asxl3	726	1220	414	493	411	546
Atad1	4589	4908	4368	4475	4045	4066
Atad2	4167	6693	4772	4299	3258	2988
Atad2b	1309	2084	1485	1516	1014	833
Atad3a	1626	2055	2167	1585	1394	1894
Atad5	1372	2345	1621	1548	975	1151
Atat1	3789	4698	3139	3785	3237	3018
Atcay	6297	5699	5535	5585	4447	6056
Ate1	2703	2475	2490	2648	1991	2360
Atf1	689	1161	1126	796	761	840
Atf2	2770	2333	2196	2096	1948	2280
Atf3	411	907	754	327	1023	267
Atf4	8026	10290	11033	7723	7988	7228
Atf5	4312	5035	4717	4467	3828	2699
Atf6	3642	3454	2818	3102	3236	3165
Atf6b	2700	2930	2566	2335	2763	2677
Atf7	2908	4294	3180	3695	3176	2884
Atf7ip	6442	7403	5375	6983	5824	5928
Atg10	200	180	183	172	176	227
Atg101	1089	1110	1081	1028	934	982
Atg12	2433	2218	2100	2003	1707	1836
Atg13	2304	2096	2132	2206	1861	2807
Atg14	724	764	637	592	557	719
Atg16l1	2052	1731	1963	1536	1561	1541
Atg16l2	1368	1157	1122	1065	1156	781
Atg2a	1941	1841	1874	1768	1593	1673
Atg2b	3040	3991	2150	2638	2043	1868
Atg3	1568	2359	1831	1442	1536	1810
Atg4a	184	215	176	178	166	157
Atg4b	1945	2050	2011	1601	1537	1874
Atg4c	844	873	737	698	805	1019
Atg4d	1248	1450	1473	1099	1145	1245
Atg5	1140	1342	1200	1024	1097	1189
Atg7	953	1083	876	953	744	1008
Atg9a	1877	1831	1543	1794	1575	2029
Atic	2835	3765	3922	2736	2571	3164
Atl1	1685	661	972	645	857	1324
Atl2	2109	2197	2105	1627	1718	1999
Atl3	4102	4919	4462	4690	4442	4091
Atm	2011	2680	1820	2612	1693	1725
Atmin	2685	2472	2203	2113	2199	2537
Atn1	499	642	558	469	421	545
Atoh8	150	120	149	70	244	160
Atox1	1281	1587	1444	1283	1296	1547
Atp10a	670	1009	1035	636	1060	599
Atp10b	871	2013	1143	1887	731	1501
Atp10d	191	285	210	210	299	200
Atp11a	3991	5227	4553	4259	4342	3735
Atp11b	3162	3586	3464	2612	3119	2430
Atp11c	1331	1726	1370	1634	1329	1370
Atp13a1	3290	4084	3536	3482	3229	3437
Atp13a2	5082	4765	4952	4473	4312	5047
Atp13a3	6024	7597	5297	7462	5140	6395
Atp13a4	236	154	224	87	131	284
Atp13a5	415	101	204	396	296	604
Atp1a1	26058	29154	22450	27765	26665	31544
Atp1a2	43477	35541	28041	40211	37560	37983
Atp1a3	37930	8188	19020	7709	20210	29086
Atp1b1	23275	5727	11002	7867	14978	19026
Atp1b2	36256	40606	27169	37408	40768	39002
Atp1b3	5080	4950	4846	4723	5286	5549
Atp23	221	249	292	193	192	332
Atp2a2	23692	21726	17232	17744	21259	23320
Atp2a3	267	154	212	269	171	410
Atp2b1	12581	5419	6395	6574	7039	8820
Atp2b2	9059	1593	4291	1351	2615	7292
Atp2b3	1238	360	607	404	476	1358
Atp2b4	7005	2917	3482	3959	6157	5089
Atp2c1	6175	5424	4874	4571	5385	4578
Atp4a	48	82	79	105	30	83
Atp5a1	25844	31461	30546	23298	20622	28134
Atp5b	33536	39334	36718	29872	27392	35755
Atp5c1	6233	7678	7316	5730	5235	6702
Atp5d	6206	6204	6498	4348	6239	6249
Atp5e	3097	3240	3189	2420	2738	3019
Atp5f1	4438	5174	4973	3638	3759	4382
Atp5g1	326	222	237	203	246	212
Atp5g2	69	66	72	82	59	64
Atp5g3	5798	6705	7248	5138	4912	6527
Atp5h	1509	1514	1526	1079	1125	1330
Atp5j	3163	3351	3431	2916	2593	3428
Atp5j2	3463	4005	3390	2783	2972	3659
Atp5k	2179	2448	2000	1724	1750	2488
Atp5l	159	178	182	184	112	129
Atp5md	307	324	384	220	244	226
Atp5mpl	2168	2498	1745	1708	1547	1499
Atp5o	2505	2820	2774	2145	2017	2644
Atp6ap1	8881	7874	7448	7372	8213	9411
Atp6ap2	4894	3498	3434	3252	4543	4237
Atp6v0a1	10802	6316	6757	5218	7649	8980
Atp6v0a2	6147	7821	7338	5463	7930	5869
Atp6v0b	6638	5928	5980	4198	6070	5331
Atp6v0c	1375	654	860	479	1057	953
Atp6v0c-ps2	370	471	351	431	387	423
Atp6v0d1	5727	5571	5130	3836	4562	5589
Atp6v0e	3718	4965	5364	4014	6423	5223
Atp6v0e2	9085	9324	8988	7478	6469	9231
Atp6v1a	10325	8921	8204	7149	7753	9313
Atp6v1b2	13479	7465	8265	5634	8694	9513
Atp6v1c1	4857	4310	3429	2819	4008	4221
Atp6v1d	4022	3261	3421	2383	2481	2826
Atp6v1e1	5726	4111	4276	3284	4380	5302
Atp6v1f	1241	1155	1246	900	1057	1146
Atp6v1g1	1458	1709	1753	1334	1351	1403
Atp6v1g2	5344	1078	2053	932	2283	4245
Atp6v1h	4301	3579	3512	3064	3787	3658
Atp7a	961	1292	831	1227	1056	754
Atp7b	247	336	408	261	212	171
Atp8a1	12529	7951	6329	10410	9338	9254
Atp8a2	1623	560	857	401	1104	1191
Atp8b1	169	292	191	200	479	291
Atp8b2	3317	3012	3078	2625	2890	2844
Atp8b4	38	144	112	66	135	5
Atp9a	11229	7192	7769	9075	7668	10934
Atp9b	2525	2570	2318	2488	2232	2492
Atpaf1	406	217	331	181	240	418
Atpaf2	725	882	829	588	607	777
Atpif1	3633	3688	3683	3240	2960	3549
Atpsckmt	681	795	538	619	560	583
Atr	1410	2149	1390	1617	1133	1282
Atraid	2366	2201	2116	2519	1676	2982
Atrip	758	918	812	685	651	794
Atrn	6611	5155	4273	6631	5714	6774
Atrnl1	2861	2214	1382	1930	2250	2482
Atrx	9916	9228	7293	10109	7618	7458
Atxn1	2633	1428	1529	1686	1635	1592
Atxn10	10404	12125	10315	9761	8661	10705
Atxn1l	3184	3858	2912	3499	3383	3483
Atxn2	4660	5726	4202	4223	4364	4620
Atxn2l	10289	12666	11108	9949	8747	7381
Atxn3	1350	1351	853	1117	794	865
Atxn7	1210	1239	1135	1291	1133	1038
Atxn7l1	557	322	440	226	347	363
Atxn7l2	652	869	747	647	481	681
Atxn7l3	5408	3833	4117	3528	4087	5287
Atxn7l3b	8482	7969	7347	7479	5945	7672
Auh	1097	1237	1300	809	1121	1315
Aunip	130	327	251	144	137	167
Aup1	2566	3111	3062	2299	2730	2482
Aurka	1569	2987	2377	1256	1562	1659
Aurkaip1	1753	1763	1872	1366	1504	1876
Aurkb	1551	3031	2545	1514	1368	1797
Auts2	1709	942	1325	935	755	1461
Aven	425	589	544	309	286	455
Avl9	2420	2466	1929	2333	2170	2037
Avpi1	324	131	293	176	338	304
Axin1	1869	2345	2187	2119	1728	2304
Axin2	1073	1505	1119	1364	906	1156
Axl	7635	12808	10236	9799	14108	8617
Azi2	2570	3038	2555	2261	2824	2247
Azin1	8649	9312	6367	8681	8591	7768
Azin2	639	749	714	519	1105	702
B2m	50286	70184	62251	63974	65785	7601
B3galnt1	1002	1011	933	831	911	1295
B3galnt2	827	804	1051	745	767	703
B3galt1	1462	1201	1016	1010	956	1140
B3galt2	389	218	204	217	197	556
B3galt4	102	81	95	126	166	163
B3galt5	793	851	1000	537	372	1618
B3galt6	717	830	596	569	649	846
B3gat1	6198	5923	5601	6324	3805	6849
B3gat2	5480	6438	3911	7062	4152	5859
B3gat3	2465	2151	2255	1544	2115	2689
B3glct	1406	2122	1477	1775	1307	2041
B3gnt3	158	282	206	198	389	163
B3gnt4	84	58	42	131	83	107
B3gnt5	572	1354	316	690	837	651
B3gnt7	110	110	64	58	150	88
B3gnt8	146	126	72	80	119	50
B3gnt9	143	195	195	131	222	277
B3gntl1	455	468	396	457	445	438
B4galnt1	3033	1589	1568	1835	2079	2104
B4galnt3	54	43	25	92	32	52
B4galnt4	2370	1504	1510	1847	1808	2145
B4galt1	758	1325	1297	812	1311	603
B4galt2	2917	2909	2878	3117	2173	3361
B4galt3	1765	2284	2002	1624	1792	1809
B4galt4	671	644	628	625	643	798
B4galt5	2335	2093	2053	2297	2688	2174
B4galt6	5221	3565	3457	3723	3946	4758
B4galt7	615	623	640	505	580	630
B9d1	116	46	130	49	59	116
B9d1os	780	604	558	883	407	300
B9d2	533	451	555	474	432	569
Baalc	3055	756	1277	541	2146	2423
Babam1	2428	2392	2307	2013	1942	2729
Babam2	1244	1889	1420	1324	1124	1646
Bace1	4049	3158	2787	3506	3284	3920
Bace2	113	122	130	103	218	147
Bach1	1865	2634	1831	2315	2466	1852
Bach2	1010	972	809	1354	750	881
Bach2os	65	120	76	49	85	8
Bad	760	811	1013	641	708	911
Bag1	3478	3413	4043	2163	3302	3399
Bag2	271	464	312	284	375	427
Bag3	2348	2743	3217	3328	1933	1947
Bag4	1765	1458	1451	1268	1165	2076
Bag5	1388	1211	867	954	786	1022
Bag6	11381	14099	12642	10874	9490	11115
Bahcc1	3683	6569	4061	5038	3207	3150
Bahd1	1945	1436	1601	1413	1656	1300
Baiap2	6915	2028	3913	2192	2649	4193
Baiap2l2	65	42	56	41	37	69
Baiap3	324	588	969	199	116	871
Bak1	2678	4334	3779	3060	3444	2686
Bambi	418	526	365	437	413	397
Bambi-ps1	50	89	82	45	87	72
Banf1	3174	4722	4641	2658	2747	3907
Banp	1789	1548	1625	887	1479	901
Bap1	4536	4760	4027	3961	4140	5023
Bard1	813	1393	1013	823	611	631
Barx1	209	249	264	269	321	323
Basp1	27612	31357	16729	23088	18245	20533
Batf	48	105	77	43	85	23
Batf2	304	646	681	546	962	14
Batf3	118	170	147	85	179	73
Bax	1771	2281	2120	1786	1709	1786
Baz1a	709	1389	1087	752	782	395
Baz1b	9995	16381	9932	8894	8480	8180
Baz2a	4091	4790	4246	4466	3996	3295
Baz2b	1178	1514	1144	1138	1015	951
Bbc3	611	537	549	615	478	638
Bbip1	1385	1615	1548	1266	1292	1334
Bbof1	140	154	133	56	72	83
Bbs1	1235	891	998	681	806	1154
Bbs10	200	202	193	169	129	156
Bbs12	357	454	403	288	407	384
Bbs2	600	580	658	426	455	552
Bbs4	791	553	633	464	406	729
Bbs5	279	123	214	107	237	186
Bbs7	680	749	698	566	505	656
Bbs9	757	812	827	642	659	872
Bbx	1819	2664	2158	1905	2124	1875
Bc1	26391	9888	14755	3572	15244	25700
Bcam	923	887	635	984	648	631
Bcan	35841	31547	24183	46296	28255	36728
Bcap29	821	880	888	687	571	933
Bcap31	2212	2353	2404	1761	2274	2078
Bcar1	3102	4415	3474	2740	3555	3227
Bcar3	350	221	287	174	201	331
Bcas1	21781	25591	26212	26216	20238	28706
Bcas1os1	138	160	147	178	130	179
Bcas2	2553	3144	3095	2286	2063	2609
Bcas3	1390	1168	1133	1359	1081	1589
Bcat1	3476	5739	8617	2774	3288	3678
Bcat2	594	645	647	521	640	440
Bccip	1989	2066	1965	2000	1639	1790
Bcdin3d	386	527	433	353	322	364
Bche	107	419	146	234	139	466
Bckdha	1841	1565	1556	2150	1487	2336
Bckdhb	784	872	791	663	712	793
Bckdk	1974	2235	2022	2287	1660	2446
Bcl10	1430	1933	1475	1454	1379	1504
Bcl11a	1312	136	612	225	354	1023
Bcl11b	2435	409	1382	505	536	1267
Bcl2	1469	1395	1318	1321	1346	1099
Bcl2a1b	40	87	64	48	57	12
Bcl2l1	2512	2452	3224	1827	2875	2911
Bcl2l11	802	914	739	1097	788	733
Bcl2l12	169	188	194	121	181	140
Bcl2l13	4077	5020	3826	4538	3428	4294
Bcl2l2	2452	2032	2127	1792	1967	2432
Bcl3	654	1357	599	534	1823	587
Bcl6	1073	1420	1395	854	2070	983
Bcl6b	451	696	539	681	530	474
Bcl7a	2952	2852	2396	2912	1822	3056
Bcl7b	1335	1591	1278	1353	1117	1711
Bcl7c	2201	2101	1885	2938	1532	2273
Bcl9	2082	2547	2214	2343	2205	2100
Bcl9l	3250	3780	2960	3307	2963	2812
Bclaf1	6225	7163	6397	6849	5059	6012
Bclaf3	631	753	596	639	512	509
Bco2	191	150	200	141	154	138
Bcor	2173	2585	2133	1572	2094	1632
Bcorl1	1093	1122	1125	1069	996	883
Bcr	5642	3668	4574	3000	3682	4053
Bcs1l	736	893	753	508	667	745
Bdh1	953	849	909	879	792	1141
Bdkrb2	98	62	70	84	204	113
Bdnf	904	23	53	76	3766	143
Bdp1	2102	2403	1739	1785	1817	1477
Bean1	177	68	115	51	156	164
Becn1	4113	5205	5014	3785	4456	4982
Begain	1945	617	1386	541	1044	1771
Bend3	567	824	516	610	475	648
Bend4	827	1112	882	696	716	832
Bend5	326	591	413	404	302	279
Bend6	1576	1110	1204	988	1050	2341
Bend7	175	128	128	107	103	124
Bet1	692	642	785	595	702	642
Bet1l	802	554	626	649	664	689
Bex1	423	475	603	283	274	541
Bex2	2470	1874	2085	1191	1361	2169
Bex3	3870	3957	3669	2576	2782	3485
Bex4	83	111	136	56	51	85
Bfar	1471	1554	1514	1189	1383	1415
Bfsp2	618	877	659	674	1000	747
Bgn	6538	8186	4285	7156	20135	10239
Bhlhb9	2830	2578	2848	2373	2282	2712
Bhlhe22	452	160	251	240	452	726
Bhlhe40	4079	8144	5086	3898	3886	3183
Bhlhe41	2127	2941	2611	1768	2311	1605
Bicc1	913	1162	1014	1205	1247	1370
Bicd1	1616	1715	1260	1746	1063	1388
Bicd2	3668	3685	3343	2561	3538	2897
Bicdl1	1087	669	898	654	674	889
Bicra	1787	1934	1693	1963	1482	1438
Bicral	2239	2122	1856	1781	1835	1983
Bid	407	454	409	402	438	311
Bin1	7112	7183	7424	4502	5294	6740
Bin2	620	910	766	554	987	356
Bin3	554	881	739	631	718	618
Birc2	1558	1602	1606	1424	1896	1077
Birc3	271	408	281	282	479	145
Birc5	1559	2730	2517	1285	1332	1454
Birc6	8601	9903	7024	9225	7292	6914
Bivm	896	1138	887	901	881	1006
Blcap	1882	1186	1517	1224	1405	1561
Blm	1111	1469	945	1226	707	868
Blmh	2825	3586	3535	2479	2490	2757
Blnk	422	263	236	138	209	148
Bloc1s1	68	69	75	67	48	74
Bloc1s2	190	212	244	171	167	173
Bloc1s3	606	543	447	567	457	451
Bloc1s4	565	710	552	517	623	604
Bloc1s5	638	716	684	606	494	714
Bloc1s6	1159	1251	1094	1044	1096	1024
Blvra	927	1097	1096	859	738	790
Blvrb	674	603	573	622	686	532
Blzf1	865	1081	1008	866	887	938
Bmf	533	675	452	669	938	506
Bmi1	3711	4681	3388	4409	2984	3580
Bmp1	5041	6404	5512	6355	6784	6269
Bmp2	292	261	134	210	477	298
Bmp2k	1346	2126	1886	1470	2200	1290
Bmp4	269	228	333	315	319	455
Bmp5	108	53	83	317	126	119
Bmp6	292	290	269	186	164	212
Bmp7	5384	9815	4621	6555	5718	6710
Bmper	535	570	435	569	376	811
Bmpr1a	4593	5520	4321	5021	4363	5014
Bmpr1b	553	166	355	149	274	406
Bmpr2	8454	7960	5393	6863	8113	7346
Bms1	2222	3099	2485	2298	2103	1963
Bmt2	1394	1702	1316	1478	1359	1325
Bmyc	1352	775	913	806	824	1176
Bnip1	625	825	779	540	517	613
Bnip2	2828	3623	3280	2843	2715	2402
Bnip3	982	2702	2160	1053	855	749
Bnip3l	2872	3911	3371	2575	2342	2715
Boc	621	656	486	917	702	602
Bod1	2130	2203	2112	1788	1872	2289
Bod1l	4659	5688	3451	3907	3667	3966
Bok	1131	601	1013	628	933	1159
Bola1	387	486	483	384	316	581
Bola2	1109	1124	1271	1021	946	1100
Bola3	498	515	540	401	409	462
Bop1	3462	4421	3934	3268	3164	3321
Bora	728	1568	1398	600	597	626
Borcs5	666	586	612	736	604	798
Borcs6	904	753	860	797	852	875
Borcs7	431	503	492	334	311	547
Borcs8	544	613	601	426	459	518
Bpgm	3658	3874	4049	4725	3476	4956
Bphl	404	408	503	322	310	527
Bpnt1	1924	1830	2076	1492	1744	1890
Bptf	8813	10313	8088	9400	7301	7590
Braf	3908	3202	2916	3220	3334	3315
Brap	2546	2929	2295	2249	2320	2686
Brat1	1638	2143	1704	1917	1750	1722
Brca1	1768	2639	2071	1816	1327	1388
Brca2	775	1671	811	1055	631	1037
Brcc3	852	1015	935	818	700	831
Brd1	3554	4721	3797	4243	3175	3578
Brd2	11980	14926	11305	13144	11379	12038
Brd3	3888	4207	4151	3746	2808	3851
Brd3os	509	386	411	266	422	547
Brd4	6253	7912	6804	5666	5947	5775
Brd7	2858	3821	2986	2657	2292	2640
Brd8	4069	5917	5005	4573	3203	3839
Brd9	2887	2704	2716	2341	2072	2169
Brdt	472	395	389	430	377	485
Brf1	1523	1903	1233	1504	1107	1136
Brf2	449	542	360	394	394	532
Bri3	1276	1650	1440	1088	1321	1617
Bri3bp	4217	4827	4019	3623	3781	5542
Bricd5	2590	1332	820	5728	988	2249
Brinp1	5095	3380	2608	3862	3870	3790
Brinp2	3659	3026	2388	3438	2563	3460
Brinp3	2965	3818	2763	4885	2199	3499
Brip1	495	942	625	537	475	487
Brip1os	3872	5409	4174	4155	4061	4013
Brix1	1927	2657	1944	1815	1769	1883
Brk1	4494	4098	4394	3461	3704	4023
Brms1l	1692	1617	1667	1527	978	1264
Brox	1684	1879	1644	1795	1338	1558
Brpf1	2078	2618	2269	2141	1853	1974
Brpf3	1671	1811	1814	1678	1215	1666
Brsk1	6988	3987	5147	3850	4534	6572
Brsk2	3521	1911	2239	2427	1940	2857
Brwd1	4393	4502	4030	3885	3508	3563
Brwd3	1485	2104	1318	1740	1474	1394
Bscl2	3780	4355	4353	3745	4127	4485
Bsdc1	2423	2232	2041	2356	2189	2451
Bsg	21893	30178	24215	22015	18888	21537
Bsn	10907	1599	3222	2122	6278	5076
Bst1	43	199	147	54	265	25
Bst2	2266	4697	4614	2815	5996	359
Btaf1	2438	2816	2122	2001	1936	1657
Btbd1	2847	2606	2236	2480	2068	2344
Btbd10	1462	1013	1079	1057	903	1212
Btbd11	595	397	377	378	289	639
Btbd17	542	381	447	821	320	730
Btbd19	266	192	220	189	174	253
Btbd2	2223	2604	2663	2117	2124	2881
Btbd3	3031	2300	2434	2727	2763	3363
Btbd6	695	164	339	207	371	656
Btbd7	2841	4247	2193	3157	2353	2105
Btbd8	1196	796	728	618	837	1164
Btbd9	1834	1690	1760	1632	1563	2084
Btd	1283	1545	1344	1276	1322	1254
Btf3	1923	2756	2817	1914	1864	2074
Btf3l4	526	597	547	565	442	589
Btg1	1813	2590	2034	1924	2716	2019
Btg2	494	531	519	432	840	433
Btk	144	237	222	136	185	78
Btla	77	88	98	67	34	14
Btrc	2396	2347	2253	2218	1780	2237
Bub1	1872	3109	2314	1549	1473	1507
Bub1b	2446	4382	3465	2111	2019	2454
Bub3	6074	6149	6644	6287	4622	5684
Bud13	501	639	628	450	439	509
Bud23	1285	1695	1231	965	1151	1252
Bud31	2401	3262	2580	2171	2273	2473
Bysl	1591	1979	1810	1412	1568	1796
Bzw1	9795	11583	9924	9628	7853	8508
Bzw2	3547	5262	5383	3858	2192	2861
C1d	1339	1426	1358	1364	1311	1303
C1galt1	3806	4024	3341	5521	3694	4334
C1galt1c1	946	1031	787	899	937	893
C1qa	9488	12036	11448	6406	13478	5109
C1qb	8588	10790	9689	6019	12238	4760
C1qbp	2917	4486	4593	2950	3140	4568
C1qc	7841	10411	10076	6105	11945	4721
C1ql1	5629	3158	2255	4701	7138	6966
C1ql2	166	162	129	351	122	399
C1ql3	1629	944	339	1213	2027	1590
C1qtnf1	239	427	336	256	626	669
C1qtnf12	181	144	188	155	140	229
C1qtnf4	1980	312	1126	261	587	2057
C1qtnf6	2697	3889	3024	3794	3305	3814
C1ra	225	332	373	384	655	40
C1rl	47	67	56	61	89	28
C1s1	147	232	258	280	415	48
C2	102	131	126	126	228	28
C2cd2	946	1169	941	905	914	971
C2cd2l	3495	1869	2456	1481	2550	2863
C2cd3	2825	3822	2894	2733	2814	2336
C2cd4c	415	209	177	283	157	334
C2cd4d	93	82	52	160	64	114
C2cd5	2275	2454	2329	1661	1289	1553
C3	1650	4716	4312	2229	3171	158
C3ar1	767	2105	1201	742	1020	453
C4b	36227	47452	38594	52108	66569	16672
C5ar1	159	456	371	111	395	118
C5ar2	63	115	85	64	84	27
C7	40	57	91	106	51	24
C9orf72	952	876	825	997	873	809
Caap1	343	406	303	247	360	327
Cab39	6864	6926	5708	5963	5513	6567
Cab39l	1581	1771	1613	1377	1241	1596
Cabin1	3925	4224	3794	4102	3690	3557
Cables1	970	694	748	978	604	645
Cables2	823	695	864	649	682	785
Cabp1	1519	320	438	268	797	1192
Cabp7	477	194	294	720	264	1185
Cacfd1	1697	2044	2196	1487	1635	1602
Cachd1	1228	1660	1157	1315	1096	1193
Cacna1a	5333	4276	2871	3470	4310	4029
Cacna1b	2097	548	1035	466	976	1333
Cacna1c	3746	2914	2596	2955	2920	2896
Cacna1d	1818	1257	1003	1387	951	1313
Cacna1e	5060	1170	2641	1128	2885	3239
Cacna1g	3064	711	910	680	1089	1303
Cacna1h	2639	3607	3274	1856	1794	1885
Cacna1i	2400	313	895	140	664	1153
Cacna2d1	3365	1904	1413	996	2590	3274
Cacna2d2	1898	744	1096	889	717	1282
Cacna2d3	1713	605	963	938	767	1128
Cacnb1	2750	818	1182	740	1402	1497
Cacnb2	791	407	563	415	457	864
Cacnb3	4965	4399	3277	3740	2707	3635
Cacnb4	3999	1698	1579	2785	1696	2887
Cacng2	1489	240	547	152	595	1187
Cacng3	821	63	329	55	335	549
Cacng4	22073	25617	17515	26986	13776	19297
Cacng5	568	326	403	169	204	424
Cacng7	9675	8459	7942	11707	7648	9077
Cacng8	1766	1051	1172	1059	1374	1382
Cactin	1759	2327	1928	1631	1683	1795
Cacul1	2986	3401	2903	2684	2597	2754
Cacybp	3246	3872	3759	2356	3728	2621
Cad	3342	5419	4262	3238	3007	3971
Cadm1	5748	5931	4711	4917	5176	6238
Cadm2	6953	5342	3677	8332	5017	6264
Cadm3	7404	1437	2831	2125	3748	5393
Cadm4	19470	19550	15142	23370	16295	19643
Cadps	4294	1796	2068	1799	2065	3427
Cadps2	644	212	395	438	441	1402
Calb1	1480	286	670	159	754	1835
Calb2	631	250	525	178	107	784
Calcoco1	3453	3338	2744	4119	3079	3180
Calcrl	1844	2303	1259	2905	1251	2564
Cald1	6382	8639	5878	6545	9217	7593
Calhm2	154	149	139	110	168	98
Calhm5	149	56	86	76	81	114
Calhm6	85	213	178	111	313	6
Calm1	47363	25649	25614	19985	24268	36921
Calm2	12799	9888	10122	8724	9252	12652
Calm3	30579	22687	21663	20207	19503	26910
Caln1	4590	375	2426	522	2370	3774
Calr	29228	41377	30299	19739	38990	23467
Calr3	52	53	91	56	72	91
Calu	11604	15903	12468	11529	15935	14094
Caly	1314	356	846	241	448	1531
Camk1	4542	5642	6502	4684	3707	5952
Camk1d	3444	2206	2323	2278	2265	3176
Camk1g	337	408	409	142	211	399
Camk2a	25785	3843	13501	5841	8179	29523
Camk2b	21126	7153	10636	9753	10470	16654
Camk2d	3201	2042	2329	2203	3440	2478
Camk2g	4169	2557	2746	2642	2518	4874
Camk2n1	22965	5859	9108	6082	10705	20391
Camk2n2	1730	1076	1371	1085	1117	2332
Camk4	721	302	434	243	373	593
Camkk1	1741	517	699	618	687	1668
Camkk2	3984	3177	2915	2395	2713	4122
Camkmt	295	338	282	265	246	284
Camkv	3704	675	2934	819	1197	4499
Caml	1098	986	1042	882	948	1054
Camsap1	2527	2026	2198	1599	1773	1946
Camsap2	8822	11277	8262	8547	8584	9487
Camsap3	545	112	220	132	228	397
Camta1	6182	3719	4387	2829	3050	5648
Camta2	4419	2704	3055	2717	3050	4438
Cand1	6551	7371	6312	5569	5173	5874
Cand2	1056	1774	1256	1203	841	889
Cant1	3101	3757	3185	3071	3230	3079
Canx	25775	31571	30908	22116	27928	22394
Cap1	10349	11065	9492	8386	10683	8648
Cap2	3075	709	986	552	2045	1760
Capg	501	1139	742	565	1216	514
Capn1	642	692	622	416	867	557
Capn10	944	1110	1150	762	932	1204
Capn15	2226	1975	2151	1656	1679	1727
Capn2	3575	4103	3756	2895	4576	3858
Capn3	435	255	375	240	439	195
Capn5	1695	801	1351	2340	1999	2101
Capn6	1490	3495	1341	1966	1705	1868
Capn7	2495	2895	2411	2570	1952	2176
Capns1	8648	8385	8260	8662	8939	8515
Caprin1	16375	22582	17455	14997	13938	12323
Caprin2	496	611	501	521	318	473
Capza1	797	1153	1009	758	919	702
Capza2	7597	8511	7855	7098	7073	6838
Capzb	7763	8810	7983	6808	7543	8070
Car10	1338	197	253	105	944	819
Car11	1911	523	1531	846	725	1673
Car12	775	162	255	244	596	216
Car13	65	171	108	91	105	63
Car14	120	76	136	75	9	198
Car2	2713	1464	2175	1879	1311	2473
Car4	291	216	249	143	449	380
Car5b	134	69	85	91	163	159
Car6	43	74	159	97	111	309
Car7	272	66	87	72	120	117
Car8	1722	1230	1185	3326	1898	3539
Car9	268	657	372	568	398	156
Card10	325	296	217	223	310	257
Card11	188	209	133	300	139	220
Card19	371	615	615	370	477	384
Card6	522	356	325	883	503	432
Card9	127	183	248	89	190	83
Carf	501	536	497	538	386	553
Carhsp1	1932	2766	2797	1750	1534	2067
Carm1	2855	3330	3402	2348	2879	3092
Carmil1	2038	1820	1607	3132	2546	1554
Carmil2	735	212	419	233	330	817
Carmil3	1367	866	1176	923	751	980
Carnmt1	576	662	562	566	459	451
Carns1	177	106	158	119	114	185
Cars	2439	3394	2985	2228	2253	1989
Cars2	682	791	714	483	589	510
Cartpt	67	63	112	16	382	167
Casc1	39	84	61	60	43	38
Casc3	3502	3930	3681	3326	3061	3309
Casc4	4367	3895	3382	4341	4059	5034
Casd1	1782	1249	1173	1167	1081	1553
Cask	7420	8793	6858	8971	6819	9245
Caskin1	5383	3586	3579	4668	3281	4303
Caskin2	5060	5753	3983	7598	4110	5081
Casp1	614	1100	782	752	903	165
Casp12	1392	2068	1715	1816	2275	791
Casp2	1820	2383	2211	2035	1534	1810
Casp3	1749	2962	2649	2148	1908	1953
Casp4	415	775	622	506	1010	400
Casp6	275	475	443	323	338	267
Casp7	1276	1995	1513	1579	1381	1159
Casp8	263	622	416	251	531	210
Casp8ap2	1527	2085	1439	1662	1205	1249
Casp9	940	1156	993	980	856	1039
Cast	571	632	590	574	616	507
Castor1	120	99	121	78	158	121
Castor2	5191	4129	3646	4047	4412	5186
Casz1	78	53	90	43	51	57
Cat	3632	4487	3607	4458	3170	3899
Catsper2	177	162	168	200	114	139
Catspere2	140	95	64	187	125	126
Cav1	1012	859	702	630	1026	540
Cav2	4535	6178	3744	5835	7635	6285
Cavin1	1040	1174	1214	786	1252	1006
Cavin2	164	75	144	90	84	179
Cavin3	811	1480	660	773	919	860
Cavin4	59	67	80	89	50	78
Cbarp	6437	2528	3492	3558	4394	5025
Cbfa2t2	1659	1553	1397	1215	1291	1715
Cbfa2t3	738	244	327	210	314	400
Cbfb	4048	6192	5199	5170	4486	5811
Cbl	6625	9110	6816	6662	6770	5833
Cblb	776	1117	1003	794	950	929
Cbll1	1005	1151	1060	842	645	678
Cbln1	1011	1404	1056	832	657	1625
Cbln2	355	65	148	69	359	243
Cbln4	193	37	91	40	284	153
Cbr1	718	305	442	289	636	975
Cbr3	657	1012	994	572	405	833
Cbr4	442	458	389	521	319	466
Cbs	468	90	313	155	233	458
Cbwd1	432	580	473	380	393	476
Cbx1	2545	3176	3220	2063	2319	1955
Cbx2	506	786	746	589	476	584
Cbx3	902	1072	879	858	701	809
Cbx4	2601	2933	2941	2880	2152	2707
Cbx5	20202	27077	20758	18572	16400	15065
Cbx6	13238	9570	10710	9116	9221	10690
Cbx7	1366	988	1247	1076	1091	1468
Cbx8	659	831	809	799	558	652
Cby1	1436	1722	1624	1299	1356	1612
Cc2d1a	1660	1763	1473	1386	1388	1610
Cc2d1b	1423	1865	1949	1761	1414	1881
Cc2d2a	1889	2939	1871	2351	1502	2320
Ccar1	4286	5069	4676	3938	3511	3053
Ccar2	3651	4258	3983	3286	2721	3538
Ccbe1	62	45	35	52	41	108
Ccdc102a	187	235	195	185	333	161
Ccdc106	477	102	308	322	201	495
Ccdc107	774	754	735	639	681	791
Ccdc112	384	377	330	317	253	391
Ccdc114	281	191	102	114	204	152
Ccdc115	550	626	617	468	404	526
Ccdc116	80	61	101	55	61	52
Ccdc117	1087	1170	1453	984	1131	1020
Ccdc12	550	654	680	457	516	543
Ccdc120	367	326	331	310	266	326
Ccdc122	55	45	85	79	78	140
Ccdc124	2162	2528	2022	1424	1820	1970
Ccdc125	38	46	37	59	29	43
Ccdc126	332	285	242	252	296	280
Ccdc127	2872	2689	2508	2285	2388	2496
Ccdc13	167	207	114	207	84	224
Ccdc130	442	631	514	380	438	377
Ccdc134	1732	2128	1925	2136	1337	1292
Ccdc136	596	296	537	180	317	996
Ccdc137	928	1000	927	714	772	847
Ccdc138	88	62	76	60	65	46
Ccdc14	392	515	375	403	268	339
Ccdc141	687	595	669	594	727	741
Ccdc148	160	84	115	52	83	173
Ccdc149	896	637	676	852	576	1181
Ccdc15	200	386	241	212	185	169
Ccdc157	1216	839	953	903	1059	959
Ccdc159	156	120	147	99	109	102
Ccdc163	410	477	394	248	331	196
Ccdc166	202	180	104	220	223	353
Ccdc167	995	1081	864	950	877	1207
Ccdc171	124	142	103	75	147	93
Ccdc173	113	96	79	48	90	55
Ccdc174	744	884	805	688	575	569
Ccdc177	466	358	250	286	114	346
Ccdc18	275	500	259	319	235	217
Ccdc181	448	421	444	245	320	411
Ccdc184	374	283	435	134	537	471
Ccdc186	2536	2759	2101	2047	2390	2178
Ccdc187	237	45	442	84	39	175
Ccdc189	123	78	116	139	78	155
Ccdc190	258	217	378	171	142	322
Ccdc191	145	209	230	125	137	158
Ccdc22	126	122	134	78	83	87
Ccdc25	1310	1298	1380	932	1181	890
Ccdc28a	346	253	362	328	342	399
Ccdc28b	966	1053	953	904	640	771
Ccdc3	387	88	137	151	443	299
Ccdc30	196	85	176	69	120	182
Ccdc32	1000	688	746	750	770	968
Ccdc34	1026	1316	1206	677	734	778
Ccdc39	371	254	310	155	243	260
Ccdc40	35	50	53	51	35	73
Ccdc43	1180	1506	1353	976	1060	1051
Ccdc47	4946	5007	4940	5057	4473	4616
Ccdc50	3746	5406	4614	4177	4339	4462
Ccdc51	236	294	267	188	227	241
Ccdc57	181	190	209	154	146	231
Ccdc58	320	634	567	288	312	345
Ccdc59	1421	1716	1359	1349	1195	1156
Ccdc6	4265	4903	4308	4044	4831	4229
Ccdc61	546	666	618	605	519	481
Ccdc62	100	87	101	97	47	90
Ccdc66	702	1014	357	420	589	532
Ccdc69	38	43	48	31	45	35
Ccdc71	1114	1313	1166	974	1081	1401
Ccdc71l	858	970	887	758	729	600
Ccdc74a	183	102	195	134	93	394
Ccdc77	518	700	626	450	481	428
Ccdc8	83	85	76	41	94	73
Ccdc80	502	269	211	317	1056	385
Ccdc82	740	929	813	653	616	581
Ccdc84	510	616	569	554	442	407
Ccdc85a	668	312	411	242	301	875
Ccdc85b	3026	2069	2218	2316	2332	2806
Ccdc85c	2567	1770	1909	1580	1204	1880
Ccdc86	721	999	921	725	841	717
Ccdc88a	7633	8531	4972	8119	5529	5996
Ccdc88b	495	780	683	424	686	163
Ccdc88c	2176	2890	1583	1878	1264	967
Ccdc9	1204	1378	1271	996	918	1030
Ccdc90b	916	1023	781	920	851	922
Ccdc91	976	1223	958	723	756	1072
Ccdc92	1592	1260	1297	869	1157	1800
Ccdc92b	597	114	269	123	236	501
Ccdc93	1906	1931	1642	1651	1662	1362
Ccdc96	68	135	80	63	69	101
Ccdc97	2520	2317	2135	2204	2114	2023
Ccdc9b	313	309	281	317	292	267
Cchcr1	714	892	825	518	659	513
Cck	3581	133	361	214	1410	1330
Ccl11	285	249	230	142	1003	168
Ccl12	255	361	452	159	518	60
Ccl2	670	1400	1182	715	1669	258
Ccl22	132	80	65	67	46	37
Ccl25	605	702	580	578	468	498
Ccl27a	236	46	83	29	91	148
Ccl3	46	190	142	66	51	73
Ccl4	37	220	155	50	45	25
Ccl5	356	741	672	501	1107	66
Ccl6	212	471	283	107	288	212
Ccl7	85	408	299	67	412	17
Ccl8	89	135	164	98	258	11
Ccl9	58	230	112	45	103	110
Ccm2	1911	1908	2046	1326	1689	1794
Ccm2l	118	159	138	105	90	100
Ccn1	2052	2278	1704	1478	3670	1615
Ccn2	1275	1690	1981	642	3991	1284
Ccn3	829	149	360	115	797	925
Ccn4	378	202	164	245	512	144
Ccn5	47	137	139	52	138	51
Ccna1	104	118	93	73	63	59
Ccna2	6011	9768	7978	4949	4613	4821
Ccnb1	1221	1984	1633	955	945	879
Ccnb2	1106	1708	1713	878	1232	1814
Ccnc	1197	1325	1138	1134	1030	1050
Ccnd1	66223	68688	46515	66349	45503	56611
Ccnd2	14110	8922	5205	12989	8568	11621
Ccnd3	4770	9057	9417	5553	6735	6622
Ccndbp1	1639	1334	1536	1499	1538	1740
Ccne1	382	579	512	320	303	411
Ccne2	804	1185	1010	804	602	945
Ccnf	1459	2395	2031	1140	1108	1262
Ccng1	2412	2589	2039	1878	2802	1884
Ccng2	2148	3330	2468	1810	1771	1779
Ccnh	1640	1414	1412	1297	1200	1536
Ccni	6702	9055	6468	6010	6301	7313
Ccnj	382	523	361	336	328	377
Ccnjl	239	305	242	300	208	263
Ccnk	2694	4164	2134	2397	1901	1872
Ccnl1	2713	3019	2801	2772	2608	1814
Ccnl2	4636	5013	5769	4011	5120	3778
Ccnq	662	466	660	555	591	789
Ccnt1	3333	4277	3514	3280	2826	2622
Ccnt2	3690	4082	3397	2985	2718	2487
Ccny	5055	4855	4740	4530	4163	5445
Ccnyl1	416	463	443	409	355	399
Ccp110	3062	2923	2812	2455	1953	2150
Ccpg1	375	277	286	219	332	282
Ccpg1os	129	117	115	68	135	122
Ccr1	257	609	338	296	648	95
Ccr2	348	1037	630	454	892	69
Ccr5	632	1204	955	534	1232	247
Ccr7	98	152	138	65	74	4
Ccrl2	139	294	199	194	301	82
Ccs	555	462	640	547	459	658
Ccsap	1144	702	769	491	509	951
Ccser1	375	355	308	428	319	433
Ccser2	5044	4768	4174	4971	4005	4767
Cct2	8203	12490	11701	7494	7458	8332
Cct3	8770	10446	9949	7660	8705	8875
Cct4	5496	7694	7260	4425	5043	4725
Cct5	13195	18989	13365	12582	11796	12477
Cct6a	9805	14618	12275	8159	8817	10261
Cct7	8019	10658	10824	7028	7471	8329
Cct8	8204	11061	10808	6783	7402	8524
Ccz1	1915	2944	2186	2151	1959	2434
Cd101	47	62	54	38	116	44
Cd109	317	527	487	458	922	564
Cd14	167	323	269	107	242	134
Cd151	2537	3120	2349	2722	4219	3154
Cd164	6671	7287	6398	7390	8336	7250
Cd180	698	1444	1269	896	1087	436
Cd1d1	149	156	115	86	154	89
Cd2	55	74	56	55	61	0
Cd200	5229	7198	5188	5029	7748	11316
Cd22	147	250	207	152	146	66
Cd244a	101	220	187	117	249	55
Cd248	868	1286	831	997	2168	1626
Cd24a	2159	1950	1352	2637	2309	2176
Cd274	940	1700	1846	1294	2308	90
Cd276	3917	6814	4518	5176	4442	5016
Cd28	113	65	39	63	133	23
Cd2ap	1262	1669	1561	1492	1390	1252
Cd2bp2	3795	3431	3064	3583	2514	2907
Cd300a	264	480	315	262	358	139
Cd300c2	336	488	377	345	475	187
Cd300lf	252	692	686	261	561	55
Cd300lg	43	4129	105	12	253	130
Cd302	792	769	758	686	911	1066
Cd320	624	511	572	536	437	645
Cd33	534	528	665	571	628	380
Cd34	3105	3811	2937	3375	2469	2721
Cd36	425	1024	538	472	612	102
Cd37	319	412	452	244	264	245
Cd38	321	524	309	371	361	361
Cd3e	75	93	101	86	81	2
Cd3eap	1128	1175	1076	953	755	1031
Cd3g	84	101	80	98	66	0
Cd4	183	110	121	135	95	97
Cd40	154	241	209	201	168	96
Cd44	1694	3585	2823	1779	4436	2159
Cd46	214	242	176	239	183	190
Cd47	6476	7937	6928	5933	6344	5484
Cd48	212	412	362	277	333	93
Cd5	49	56	58	55	35	5
Cd52	895	1456	1303	936	1596	282
Cd53	660	1210	919	649	1003	425
Cd55	75	72	57	49	29	71
Cd59a	197	137	184	89	186	190
Cd6	62	74	69	77	54	11
Cd63	2600	3456	3177	2470	3263	3076
Cd68	1099	2748	1863	1209	1659	1117
Cd69	67	103	71	60	80	12
Cd72	222	876	576	398	506	117
Cd74	38818	41600	44425	57661	47154	772
Cd80	173	142	120	114	347	101
Cd81	26175	22322	18296	31553	24178	20562
Cd82	809	1158	1012	900	783	605
Cd83	905	551	566	433	686	933
Cd84	566	917	691	549	465	278
Cd86	433	458	529	338	604	117
Cd8a	65	238	218	191	118	0
Cd9	21154	25643	21962	23293	27119	22586
Cd93	6746	10912	4843	11746	4370	4618
Cd99l2	2889	2539	2505	2165	2716	2717
Cda	82	37	45	64	68	61
Cdadc1	1384	1084	1137	954	979	1366
Cdan1	1601	1454	1510	1429	1131	1238
Cdc123	2547	2855	2980	2339	1929	2321
Cdc14a	974	1255	1007	1176	950	809
Cdc14b	396	382	455	423	389	465
Cdc16	3748	5669	4298	3659	3951	4270
Cdc20	2522	4699	4008	2162	2077	2785
Cdc23	3007	3660	3010	2743	2345	2955
Cdc25a	915	1407	1300	1003	889	1014
Cdc25b	1902	2823	2364	1654	1555	1793
Cdc25c	795	1536	1374	746	598	674
Cdc26	732	825	769	714	682	805
Cdc27	3484	4715	3770	3566	3081	3360
Cdc34	1292	1439	1300	949	1184	1284
Cdc37	4936	6185	5591	3976	4884	4904
Cdc37l1	4652	4390	4695	4611	3993	4310
Cdc40	1473	1895	1552	1499	1366	1522
Cdc42	11446	12875	12313	10536	9885	10925
Cdc42bpa	10912	9672	7982	9068	8265	10441
Cdc42bpb	5994	7070	4269	5507	4598	4760
Cdc42bpg	213	204	221	173	214	227
Cdc42ep1	5725	7892	4745	6216	5809	6134
Cdc42ep2	141	153	168	99	131	157
Cdc42ep3	972	1029	807	1503	1322	770
Cdc42ep4	2345	2851	2588	2181	2631	2392
Cdc42ep5	151	252	281	194	262	383
Cdc42se1	8110	11616	10416	8417	9293	9870
Cdc42se2	6534	7460	6605	6989	5997	6951
Cdc45	1023	1771	1718	949	841	1092
Cdc5l	1976	2242	1930	1715	1617	1616
Cdc6	719	1119	1030	659	448	549
Cdc7	1472	2204	1967	1270	1163	1082
Cdc73	2020	2198	1760	1809	1898	2117
Cdca2	1760	2862	2263	1438	1395	1323
Cdca3	2827	5139	4775	2927	2298	3401
Cdca4	770	1295	757	800	630	609
Cdca5	556	951	820	522	497	717
Cdca7	1027	1544	1611	888	784	999
Cdca7l	956	1672	863	977	765	783
Cdca8	1880	3843	3093	1525	1574	2016
Cdh1	90	74	99	44	84	53
Cdh10	1907	2366	1174	2005	1323	1526
Cdh11	3554	4605	2187	4366	3470	3680
Cdh13	4076	3580	2541	4344	3127	4873
Cdh15	185	115	68	978	162	307
Cdh18	257	67	109	63	150	348
Cdh19	1177	2791	1626	1594	1888	2026
Cdh2	4227	5054	3787	5484	3644	4944
Cdh20	2291	3044	2281	2938	2346	2245
Cdh22	1678	798	670	508	1521	949
Cdh23	121	56	61	70	68	84
Cdh24	1088	1171	1007	1214	744	886
Cdh4	3383	3081	2459	4688	1789	3515
Cdh5	1055	1596	1060	1561	1409	769
Cdh6	3362	4234	2444	5064	4083	3192
Cdh7	229	61	147	18	54	240
Cdh8	501	106	257	151	192	518
Cdh9	202	17	177	49	105	144
Cdhr1	770	93	341	160	154	254
Cdip1	5055	3797	3936	3770	3274	5122
Cdipt	3786	2900	2992	2918	2919	2988
Cdk1	3581	6362	5250	3467	3265	4102
Cdk10	753	708	766	533	500	794
Cdk11b	3794	4165	3846	3253	3088	3156
Cdk12	1734	2192	1845	2065	1621	1515
Cdk13	3460	3982	3086	3503	2964	3270
Cdk14	4202	3200	2667	3037	2497	5111
Cdk16	7557	7205	6748	5697	6404	7862
Cdk17	5700	4372	4368	3853	3853	4707
Cdk18	999	325	365	90	460	539
Cdk19	4572	6416	4838	5787	4146	5080
Cdk2	1831	2939	2385	2314	1639	1951
Cdk20	318	332	346	205	243	311
Cdk2ap1	764	1159	955	810	781	917
Cdk2ap2	1009	916	1231	813	1151	895
Cdk3	38	47	55	35	32	27
Cdk4	8987	13420	12861	8769	8090	10741
Cdk5	2194	2168	2141	1569	1654	2526
Cdk5r1	5008	1156	2486	1225	2741	3208
Cdk5r2	5406	675	1830	654	3041	3345
Cdk5rap1	298	264	233	163	143	257
Cdk5rap2	5401	7394	5315	6703	4862	4952
Cdk5rap3	1157	1327	1431	1207	1108	1378
Cdk6	379	562	402	474	731	572
Cdk7	784	1022	906	867	785	824
Cdk8	1598	1746	1317	2165	1302	1769
Cdk9	1558	1443	1575	1180	1179	1564
Cdkal1	729	808	569	657	581	623
Cdkl1	126	51	108	34	41	206
Cdkl2	440	124	236	105	216	338
Cdkl3	261	253	248	289	227	323
Cdkl4	107	30	70	40	32	196
Cdkl5	4496	2304	2146	2298	2507	3017
Cdkn1a	2510	3540	3166	1691	4362	1660
Cdkn1b	4206	5673	4457	4924	4102	3748
Cdkn1c	349	397	710	400	272	374
Cdkn2a	5489	5592	4469	5942	5152	5632
Cdkn2aip	818	954	756	1023	688	790
Cdkn2aipnl	2041	2380	2041	1524	1717	2099
Cdkn2b	341	215	144	230	623	511
Cdkn2c	4233	6610	4725	4058	3555	4988
Cdkn2d	1621	1892	1988	1155	1472	1650
Cdkn3	367	513	398	320	270	314
Cdo1	7121	3586	4547	11731	7035	6629
Cdon	389	248	237	254	241	591
Cdpf1	413	517	472	394	407	493
Cdr2	827	823	859	503	822	774
Cdr2l	2779	4153	3741	3267	2709	3848
Cds1	1079	286	574	199	601	919
Cds2	13364	8505	9585	8512	9208	12037
Cdsn	52	44	49	34	97	59
Cdt1	1178	2394	1846	1290	1011	1265
Cdv3	2964	5124	4197	2992	3353	3334
Cdyl	529	737	670	655	784	742
Cdyl2	350	304	203	256	295	192
Ceacam1	45	51	51	49	48	46
Cebpa	1524	1607	1361	1284	1534	1046
Cebpb	1497	2318	2380	1227	3328	827
Cebpd	1130	1913	1882	1090	4134	1385
Cebpg	3794	4454	3768	3373	3722	2146
Cebpz	2402	2804	2272	1867	1953	2184
Cebpzos	428	419	389	317	374	405
Cecr2	133	54	58	68	54	97
Cela1	1731	2134	1987	1917	1513	2043
Celf1	9668	10145	9577	7952	6719	8171
Celf2	10364	5870	7184	6709	6208	8267
Celf3	1637	404	1455	383	606	1396
Celf4	8815	1413	3923	1027	3801	5521
Celf5	4207	561	2000	654	1366	2251
Celf6	368	105	235	72	228	303
Celrr	124	124	125	212	82	126
Celsr1	164	85	123	126	72	99
Celsr2	7550	3539	3641	5217	4668	5905
Celsr3	1726	416	1238	264	596	1126
Cemip	374	200	249	415	433	276
Cemip2	990	1357	953	1094	1512	1008
Cend1	2753	590	1670	712	1613	2841
Cenpa	2580	5425	3904	2052	2219	2835
Cenpb	10625	11211	8789	10354	8370	11785
Cenpc1	1547	2113	1424	1535	1298	1852
Cenpe	3469	6159	3992	2802	2956	2531
Cenpf	7356	11322	6658	6028	5510	5017
Cenph	451	624	641	447	339	371
Cenpi	844	1403	1366	765	786	810
Cenpj	713	1119	848	713	754	436
Cenpk	383	550	411	316	290	267
Cenpl	577	1019	818	634	495	564
Cenpm	1010	1718	1366	858	671	1070
Cenpn	732	1299	926	653	555	651
Cenpo	435	697	552	440	285	299
Cenpp	274	455	373	286	186	300
Cenpq	861	1245	955	876	769	856
Cenps	230	375	412	192	190	230
Cenpt	1119	1504	1367	1078	833	1033
Cenpu	199	383	249	228	148	246
Cenpv	1514	1858	1290	1312	1359	1560
Cenpw	355	612	566	333	346	412
Cenpx	544	684	627	466	430	640
Cep104	1970	2299	2063	1461	1962	2046
Cep112	99	136	178	99	95	233
Cep120	2142	2643	2296	1893	1973	1920
Cep126	299	65	125	56	107	189
Cep128	732	1333	873	630	481	424
Cep131	1034	1138	1115	918	798	998
Cep135	913	1335	926	750	707	785
Cep152	683	952	740	725	589	583
Cep162	1289	1700	1489	1007	1321	878
Cep164	1344	1640	1531	1288	1484	1134
Cep170	7024	10080	5999	6959	6165	5143
Cep170b	5508	1373	2317	1220	3381	3233
Cep19	958	630	799	521	666	978
Cep192	2375	3690	2789	2388	1944	1805
Cep250	2203	2937	2620	2352	1966	1968
Cep290	759	739	568	508	573	497
Cep295	2241	3332	2307	2237	1691	1830
Cep350	3205	4335	3014	3552	2970	2789
Cep41	443	820	377	347	442	423
Cep44	632	794	634	615	594	633
Cep55	952	1524	1378	807	836	809
Cep57	1076	1567	1371	1183	821	1115
Cep57l1	454	706	538	401	423	445
Cep63	1126	1356	1161	1016	905	1103
Cep68	2094	2368	1933	2156	1682	2239
Cep70	625	853	809	602	479	517
Cep72	320	543	387	441	280	458
Cep76	815	1156	1043	924	826	998
Cep78	486	635	562	452	388	470
Cep83	1298	1443	1189	902	1107	1005
Cep83os	498	402	482	357	244	656
Cep85	1192	1461	1409	1100	1145	1128
Cep85l	828	853	642	817	783	825
Cep89	931	1238	992	853	778	740
Cep95	765	823	769	629	770	487
Cep97	1083	1092	1079	1084	813	924
Cept1	1286	1385	1283	930	1505	997
Cercam	196	209	277	285	171	337
Cerk	4114	5023	4167	4340	3758	4693
Cers1	1450	1560	1221	1088	1429	1466
Cers2	3740	5578	5369	4248	3724	4698
Cers4	2380	2287	1910	2761	1580	1747
Cers5	2843	3419	3260	2891	2636	3063
Cers6	2505	2463	2177	1934	2485	1648
Cetn2	1160	1114	1274	803	984	862
Cetn3	2139	2631	2267	2411	1862	1979
Cetn4	131	102	127	68	85	117
Cfap100	394	303	283	539	591	212
Cfap20	2208	3353	2752	2895	1515	2242
Cfap298	677	710	757	433	614	674
Cfap300	232	370	376	159	352	350
Cfap36	2070	1990	2062	1650	1756	1798
Cfap45	43	27	46	42	41	44
Cfap46	74	109	117	108	45	134
Cfap47	52	90	100	51	47	68
Cfap54	73	90	96	121	48	150
Cfap61	119	75	36	72	43	41
Cfap65	69	65	103	68	14	94
Cfap69	310	150	212	155	189	193
Cfap74	246	167	300	132	159	280
Cfap97	1113	1305	1094	1090	942	1123
Cfdp1	2890	3634	3133	2173	2109	2008
Cfh	783	634	611	395	852	908
Cfl1	21955	26585	24488	20770	18035	25035
Cfl2	3717	5380	4231	3916	2423	2790
Cflar	1504	1938	1859	1553	2144	925
Cfp	513	571	563	284	512	223
Cgas	249	463	187	335	353	288
Cggbp1	5208	6824	5692	5297	5654	5019
Cgn	88	110	110	67	41	86
Cgnl1	1522	1569	1107	1746	1482	1184
Cgref1	329	108	144	51	386	242
Cgrrf1	604	681	679	538	566	498
Ch25h	90	318	210	99	301	52
Chac1	406	655	451	269	376	204
Chac2	193	193	196	153	174	212
Chadl	9418	9214	6950	16547	12951	14374
Chaf1a	2225	3688	2918	2132	1796	2133
Chaf1b	912	1724	1420	1062	714	1331
Champ1	1897	2181	1785	1730	1381	1760
Chchd1	1311	1779	1728	1245	1390	1477
Chchd10	2756	560	1309	391	1277	1867
Chchd2	2142	2483	2248	1599	2107	2279
Chchd3	2338	3046	2728	1917	2116	2289
Chchd4	921	905	1108	524	791	857
Chchd5	545	568	540	423	455	513
Chchd6	786	590	643	401	534	908
Chchd7	290	177	253	195	190	231
Chd1	2390	3107	2608	2847	2254	2149
Chd1l	490	717	713	529	512	674
Chd2	3731	4565	3367	3789	2964	2548
Chd3	14947	9189	11515	8896	8735	11427
Chd4	14140	19161	16057	16089	13113	13570
Chd5	6126	1875	2372	2348	2801	3115
Chd6	6187	6420	4729	6779	4685	5219
Chd7	7066	9204	7007	9371	6776	5582
Chd8	6579	7633	6358	6907	5251	5655
Chd9	4198	4661	3297	4269	3894	3373
Chdh	114	65	109	69	84	208
Chek1	684	1096	989	620	507	426
Chek2	530	983	830	584	510	618
Cherp	3629	4837	4082	3203	3296	3309
Chfr	2078	2816	2292	2041	1815	1940
Chga	5998	388	940	263	3774	1595
Chgb	5061	592	1318	865	2348	2916
Chic1	882	723	666	697	600	842
Chic2	1886	2783	1857	2028	1829	2646
Chid1	1787	1668	1484	1546	1420	1905
Chil1	824	829	614	1293	828	790
Chil3	38	699	369	37	542	19
Chka	2884	2440	2887	2307	2385	2493
Chkb	134	183	182	164	133	127
Chl1	3638	4080	1386	3512	2822	3812
Chm	2224	2347	1908	2332	1904	2386
Chml	815	1134	861	868	709	859
Chmp1a	2532	2823	2429	2182	2126	2660
Chmp1b	1220	1304	1122	1232	1249	1181
[truncated: 11,383 more rows]

## Sheet: DESeq2
Gene	Untreated			Treated			padj	log2FoldChange
	RCAS2_1	RCAS2_2	RCAS2_3	RCAS2_4	RCAS2_5	RCAS2_6
Aaas	1604	2659	1993	1526	1387	1473	0.999529	-0.330484
Aacs	1958	2764	2319	1814	1744	2086	0.999529	-0.145264
Aagab	1798	1942	1881	1625	1533	1738	0.999529	-0.0298096
Aak1	15675	13900	11401	11832	12304	12346	0.999529	0.00394121
Aamdc	594	501	487	552	469	539	0.999529	0.146511
Aamp	5025	4902	5185	4701	4284	5309	0.999529	0.0841298
Aar2	1434	1390	1325	1266	1114	1465	0.999529	0.0551136
Aard	1332	780	1386	1046	839	1390	0.999529	0.048894
Aars	10927	14033	11272	10063	10190	8799	0.999529	-0.136996
Aars2	825	914	795	595	653	755	0.999529	-0.16954
Aasdh	698	831	621	673	677	582	0.999529	0.0271727
Aasdhppt	1117	960	1014	873	919	911	0.999529	-0.0258306
Aass	108	51	92	48	60	107	1	-0.087076
Aatf	907	1226	1207	824	816	920	0.999529	-0.212137
Aatk	9923	9200	8638	7864	7666	9364	0.999529	0.00807777
Abat	6965	3362	5572	3655	4057	6944	0.999529	0.0205777
Abca1	6430	6835	3750	8889	6294	4408	0.999529	0.395104
Abca13	225	229	89	368	138	154	0.999529	0.471757
Abca2	7825	5492	6524	7558	5904	8897	0.999529	0.326761
Abca3	6512	6072	5231	8410	5665	5143	0.999529	0.287107
Abca4	244	222	196	211	114	168	1	-0.257674
Abca5	1666	1270	1311	1385	1437	1617	0.999529	0.22683
Abca6	173	82	76	258	127	317	1	1.22871
Abca7	2265	2096	2087	2576	2418	1827	0.999529	0.258275
Abca8a	267	124	140	214	224	695	0.798674	1.2182
Abca8b	1337	950	837	1826	1076	1439	0.790849	0.639747
Abca9	515	256	365	265	300	315	0.999529	-0.213581
Abcb10	865	859	923	664	706	952	0.999529	-0.0282244
Abcb1a	494	375	457	423	495	473	0.999529	0.233349
Abcb1b	414	711	463	520	456	647	0.999529	0.20875
Abcb4	389	276	245	668	330	472	0.673981	0.85736
Abcb6	74	83	117	66	59	76	1	-0.286072
Abcb7	2237	2698	2276	2131	1742	2030	0.999529	-0.114964
Abcb8	1340	1470	1311	1143	998	1583	0.999529	0.0162
Abcb9	786	205	422	219	282	555	0.999529	-0.295639
Abcc1	2075	2787	2505	2901	1687	1913	0.999529	-0.00215732
Abcc10	631	549	546	634	451	533	0.999529	0.0744883
Abcc12	145	80	36	235	66	83	1	0.733453
Abcc3	742	889	536	748	688	367	0.999529	-0.068987
Abcc4	1052	1718	1328	1440	1369	1105	0.999529	0.12133
Abcc5	6089	5135	5814	4594	5475	3996	0.999529	-0.103356
Abcc8	174	39	132	45	48	254	1	0.102265
Abcc9	1657	1222	644	2625	2038	2238	0.229525	1.14366
Abcd1	1036	1374	1386	1218	1322	891	0.999529	0.0373704
Abcd2	598	405	458	251	440	699	0.999529	0.0735282
Abcd3	3885	4310	3644	4099	3552	4148	0.999529	0.167084
Abcd4	547	679	643	444	421	395	0.831724	-0.392703
Abce1	6559	8350	7174	6156	5548	5631	0.999529	-0.172237
Abcf1	4587	5865	5263	3860	4281	4434	0.999529	-0.147601
Abcf2	3477	4221	3283	2877	2794	3823	0.999529	-0.0407731
Abcf3	2212	2222	2137	2035	1890	2196	0.999529	0.0657118
Abcg1	5238	4860	2794	6427	3335	3541	0.999529	0.227299
Abcg2	1862	2191	1925	2124	1766	2035	0.999529	0.160023
Abcg3	167	143	114	188	158	35	1	0.0446363
Abcg4	1047	736	622	670	566	914	0.999529	-0.00549345
Abhd1	168	151	89	115	91	102	1	-0.230308
Abhd10	594	712	749	520	468	664	0.999529	-0.151267
Abhd11	826	1180	1132	882	839	1202	0.999529	0.0640138
Abhd12	12057	10296	9078	12374	10021	12679	0.934686	0.32411
Abhd13	2039	2361	1596	2012	1693	2038	0.999529	0.113463
Abhd14a	969	947	1063	698	984	1138	0.999529	0.082544
Abhd14b	207	185	269	189	211	244	0.999529	0.121249
Abhd15	160	250	202	220	253	193	0.999529	0.307486
Abhd16a	2520	2313	2443	2449	2455	2768	0.956761	0.241916
Abhd17a	3272	3039	3095	2681	3137	3912	0.999529	0.210708
Abhd17b	2066	2949	2276	2589	2104	2571	0.999529	0.171192
Abhd17c	3044	3056	2915	3132	2258	3087	0.999529	0.0774528
Abhd18	612	1192	906	586	524	487	0.852402	-0.575841
Abhd2	50892	48227	28353	69456	41592	41042	0.999529	0.437226
Abhd3	1001	466	713	1106	931	1052	0.897114	0.656509
Abhd4	6357	6434	6263	8167	7423	7592	0.0669088	0.454381
Abhd5	952	1090	844	903	863	883	0.999529	0.0526542
Abhd6	1220	571	942	594	881	1017	0.999529	0.0141442
Abhd8	4048	2439	2169	2087	2514	4432	0.999529	0.207877
Abi1	3684	3553	3286	3132	2896	3407	0.999529	0.0103013
Abi2	7941	7613	6600	6932	6025	7690	0.999529	0.0653168
Abi3	543	765	635	498	778	316	0.999529	-0.0903142
Abi3bp	479	42	219	110	443	217	0.999529	0.20567
Abitram	1323	1692	1460	1099	1249	1342	0.999529	-0.104838
Abl1	2968	3473	2727	3865	2630	3026	0.999529	0.231276
Abl2	4134	3846	3636	3357	3529	3033	0.999529	-0.0537474
Ablim1	3083	1985	1968	1716	2417	2558	0.999529	0.0877142
Ablim2	1852	548	1346	326	904	1664	0.999529	-0.25239
Ablim3	1526	724	915	637	694	949	0.999529	-0.325123
Abr	10306	6284	6469	6066	8036	8793	0.999529	0.148142
Abracl	620	1073	776	610	692	507	0.999529	-0.258002
Abraxas1	282	345	255	215	191	253	0.999529	-0.248507
Abraxas2	1725	1767	1514	1532	1418	1385	0.999529	-0.0329937
Abt1	652	696	685	504	534	666	0.999529	-0.0891578
Abtb1	926	722	786	754	664	873	0.999529	0.0726465
Abtb2	4321	6525	4280	5726	3835	4696	0.999529	0.0970225
Acaa1a	1174	751	868	547	1430	1454	0.999529	0.452397
Acaa2	601	1063	1018	737	692	1043	0.999529	0.0498385
Acaca	1633	1756	1626	1685	1438	1637	0.999529	0.0955765
Acacb	1505	2969	2276	2982	1129	1716	0.999529	-0.0277952
Acad10	74	78	98	96	89	83	1	0.270255
Acad11	819	593	491	491	721	686	0.999529	0.163305
Acad12	112	81	97	60	103	115	1	0.0963474
Acad8	837	800	891	715	676	881	0.999529	0.00785279
Acad9	1625	1711	1535	1554	1238	1517	0.999529	-0.00704086
Acadl	1683	3540	3317	2042	2620	2277	0.999529	-0.116917
Acadm	1263	1249	1305	1099	1054	1145	0.999529	-0.0427942
Acads	691	1001	1145	838	1017	1018	0.999529	0.189115
Acadsb	2009	1458	1579	2220	1716	1987	0.961273	0.394796
Acadvl	2256	2377	2753	2327	2778	2475	0.999529	0.207912
Acan	9725	12329	10361	20156	25553	13165	0.0933049	1.05251
Acap1	173	146	156	200	195	93	1	0.222755
Acap2	3760	4105	3625	3604	3189	3599	0.999529	0.0268336
Acap3	6426	6574	5596	6310	4786	5800	0.999529	0.0326945
Acat1	4029	5633	5812	4245	3242	5485	0.999529	-0.0922379
Acat2	1310	1705	1680	1296	798	1273	0.999529	-0.312982
Acbd3	2178	2851	2334	2017	2687	2338	0.999529	0.115042
Acbd4	470	310	401	359	313	559	0.999529	0.206663
Acbd5	2244	1913	1909	2129	1751	2104	0.999529	0.145788
Acbd6	2182	2803	2432	1776	1893	2294	0.999529	-0.144166
Accs	414	426	360	707	315	513	0.999529	0.524996
Acd	1424	2049	1700	1449	1292	1684	0.999529	-0.0527148
Ace	672	766	645	685	387	704	0.999529	-0.064722
Acer2	160	191	261	66	270	169	1	-0.104314
Acer3	880	795	852	967	758	684	0.999529	0.103754
Ache	1870	577	1050	992	967	1498	0.999529	0.120458
Acin1	8393	10688	9862	7070	7315	6223	0.924173	-0.310814
Ackr1	695	334	514	141	535	355	0.999529	-0.42162
Ackr2	166	163	106	177	125	150	1	0.230333
Ackr3	413	312	293	210	569	302	0.999529	0.265681
Acly	8776	10253	8808	7922	7456	9030	0.999529	-0.0189907
Aco1	2905	3851	3173	3349	2518	3073	0.999529	0.0237943
Aco2	14625	16113	15127	15331	12140	17356	0.999529	0.132385
Acod1	133	800	321	163	424	4	0.999529	-0.828224
Acot1	382	291	187	293	364	224	0.999529	0.217676
Acot11	886	472	857	378	518	1201	0.999529	0.0476395
Acot13	758	727	663	535	621	715	0.999529	-0.0325586
Acot2	293	393	299	339	156	222	0.999529	-0.2799
Acot6	171	48	89	58	74	109	1	-0.21797
Acot7	4654	3868	4234	2305	4440	4523	0.999529	-0.0175124
Acot8	498	475	464	398	412	391	0.999529	-0.087407
Acot9	484	572	496	383	561	363	0.999529	-0.0641822
Acox1	9202	8445	7629	9606	7630	8699	0.999529	0.206768
Acox3	1225	1283	1283	1288	1081	1349	0.999529	0.138993
Acp1	395	320	363	248	241	283	0.999529	-0.319298
Acp2	3492	3467	3068	3559	2632	3083	0.999529	0.0584783
Acp5	962	1292	505	813	653	113	0.999529	-0.58565
Acp6	918	1079	1145	909	727	727	0.999529	-0.237597
Acrbp	170	115	178	100	118	83	1	-0.454342
Acsbg1	5463	5293	4861	4118	4769	6090	0.999529	0.103058
Acsf2	268	204	221	443	239	248	0.999529	0.594873
Acsf3	617	729	579	575	501	640	0.999529	0.00562552
Acsl1	1305	1400	1218	1287	1041	1642	0.999529	0.180626
Acsl3	6723	4854	4705	6656	5711	6003	0.999529	0.340585
Acsl4	2700	2918	2281	2781	2638	2367	0.999529	0.158137
Acsl5	3315	4648	3913	3127	4072	2623	0.999529	-0.0863014
Acsl6	4835	2412	3208	2233	3040	3815	0.999529	-0.0536533
Acss1	1548	1598	1776	1515	1326	1588	0.999529	0.0134586
Acss2	1400	1104	1138	969	880	1123	0.999529	-0.131949
Acss3	46	71	79	47	28	60	1	-0.378447
Acta2	632	1622	1395	569	1903	962	0.999529	0.10941
Actb	64082	115840	94594	62014	55913	63880	0.921422	-0.415032
Actg1	76	114	98	88	79	52	1	-0.207092
Actl6a	1627	2726	2512	1662	1576	2126	0.999529	-0.185159
Actl6b	740	135	472	93	295	614	0.999529	-0.31723
Actn1	3961	3378	2921	2412	4470	2271	0.999529	0.0195448
Actn4	9247	10723	8240	9141	10557	8074	0.999529	0.160484
Actr10	3296	3695	3376	2759	2213	2883	0.999529	-0.231669
Actr1a	7630	8729	8194	6660	6065	7516	0.999529	-0.110101
Actr1b	7218	6740	6454	5116	5836	7441	0.999529	0.0121567
Actr2	8106	9277	8109	7028	7651	7137	0.999529	-0.0487343
Actr3	3961	4779	4676	3368	3865	3499	0.999529	-0.147016
Actr3b	1294	714	819	691	801	1336	0.999529	0.14502
Actr5	366	445	453	388	311	319	0.999529	-0.138383
Actr6	526	633	541	540	486	556	0.999529	0.0692001
Actr8	1810	2089	1931	1504	1619	1988	0.999529	-0.0222304
Acvr1	2458	2255	1803	2197	2476	2116	0.999529	0.235253
Acvr1b	3606	2584	2713	2299	2501	2932	0.999529	-0.0431969
Acvr1c	817	46	151	106	498	228	0.999529	-0.135677
Acvr2a	1470	1514	1321	1383	979	1465	0.999529	-0.00398385
Acvr2b	430	433	357	377	286	335	0.999529	-0.117667
Acvrl1	946	1391	1017	874	1283	681	0.999529	-0.0462388
Acy1	405	400	456	340	284	447	0.999529	-0.077564
Acy3	46	31	47	61	40	71	1	0.622401
Acyp1	393	461	380	289	293	318	0.999529	-0.281823
Acyp2	231	183	176	113	165	246	1	-0.017318
Ada	131	264	284	151	160	169	1	-0.325452
Adal	910	854	769	891	693	676	0.999529	0.00957858
Adam10	5642	7278	5239	6337	6112	6319	0.999529	0.226837
Adam11	2135	1106	1320	1225	1243	2196	0.999529	0.174971
Adam12	7229	7941	6130	11397	5984	7624	0.999529	0.407716
Adam15	3616	3718	4162	3264	4629	4612	0.999529	0.287862
Adam17	3075	4411	3456	3070	2992	2122	0.999529	-0.230376
Adam18	118	148	79	68	126	107	1	-0.013165
Adam19	2423	2364	1894	1739	3240	1627	0.999529	0.171417
Adam1a	189	123	148	133	109	115	1	-0.202666
Adam22	6494	4854	3843	5154	4051	6187	0.999529	0.179187
Adam23	6590	5331	5207	7514	9736	13435	0.0313534	0.997677
Adam5	40	57	45	39	64	42	1	0.215957
Adam8	359	1378	741	370	678	226	0.999529	-0.737358
Adam9	10874	13405	10878	15487	10106	9229	0.999529	0.169202
Adamdec1	353	167	40	430	103	4	1	0.137782
Adamts1	3963	6334	3886	5665	6574	6748	0.382787	0.604933
Adamts10	2141	2619	2524	1815	2104	1885	0.999529	-0.152058
Adamts12	326	349	171	931	581	731	0.00880109	1.58716
Adamts14	149	312	211	333	392	245	0.916248	0.727286
Adamts15	225	169	253	275	238	271	0.999529	0.436426
Adamts17	809	584	432	1382	894	1122	0.181531	1.06488
Adamts19	122	29	99	129	102	100	1	0.550414
Adamts2	222	384	281	71	450	444	0.999529	0.296091
Adamts20	2327	2063	1654	3238	3542	4504	0.000440193	1.06547
Adamts3	1011	1029	684	1412	936	804	0.999529	0.394764
Adamts4	1172	1653	1182	1107	1834	1109	0.999529	0.206516
Adamts5	564	440	288	561	663	628	0.72008	0.692268
Adamts6	752	725	528	1574	773	528	0.999529	0.708633
Adamts7	178	437	205	351	240	296	0.999529	0.30839
Adamts8	241	269	197	199	240	218	0.999529	0.071989
Adamts9	902	2395	1166	1796	1182	1121	0.999529	0.0801651
Adamtsl1	209	155	161	197	154	227	1	0.297359
Adamtsl2	410	381	245	311	359	288	0.999529	0.0674623
Adamtsl3	1446	1420	459	2382	1188	1388	0.999529	0.763949
Adamtsl4	263	385	455	189	761	295	0.999529	0.365079
Adamtsl5	120	66	75	33	81	103	1	-0.118372
Adap1	2693	1062	1325	558	1522	1943	0.999529	-0.19576
Adap2	316	517	414	359	558	251	0.999529	0.103195
Adar	4685	4839	4859	3804	5664	3469	0.999529	0.0281732
Adarb1	5770	2581	3919	1910	4465	3736	0.999529	-0.12486
Adarb2	770	223	619	1096	549	829	0.999529	0.759549
Adat1	401	420	428	302	281	280	0.927998	-0.361853
Adat2	195	218	187	174	143	174	1	-0.117965
Adck1	777	820	773	654	542	628	0.999529	-0.207615
Adck2	548	531	522	510	463	562	0.999529	0.105783
Adck5	573	575	649	523	504	541	0.999529	-0.0293586
Adcy1	11415	3015	3739	3205	4714	9139	0.999529	0.0358336
Adcy2	2064	265	664	313	775	1450	0.999529	-0.123924
Adcy3	2776	2700	2296	2592	2030	2117	0.999529	-0.0319083
Adcy4	243	319	219	237	332	135	0.999529	0.0495163
Adcy5	9111	3407	6111	4115	3384	5463	0.999529	-0.383626
Adcy6	3962	5824	5042	4079	4470	3744	0.999529	-0.0882446
Adcy7	770	994	818	716	972	414	0.999529	-0.101209
Adcy8	713	259	305	837	619	865	0.72008	1.01069
Adcy9	1110	701	663	741	671	1194	0.999529	0.224452
Adcyap1	306	116	41	11	1293	137	0.999529	1.8422
Adcyap1r1	5478	4298	4159	2713	3177	5544	0.999529	-0.135405
Add1	10932	12119	7563	8169	8198	10846	0.999529	0.00188357
Add2	8322	4737	5235	4131	3895	6476	0.999529	-0.187674
Add3	5729	6576	4333	5321	3931	5464	0.999529	-0.00370281
Adgb	70	141	81	120	108	47	1	0.121487
Adgra1	1083	510	620	575	779	1142	0.999529	0.31784
Adgra2	1301	1309	987	1283	1636	1150	0.999529	0.360364
Adgra3	8368	6423	4899	17541	6298	9773	0.631322	0.942058
Adgrb1	19430	16325	15399	18312	14345	15176	0.999529	0.0729354
Adgrb2	15028	11881	10762	10818	10454	13245	0.999529	0.0363664
Adgrb3	2867	2718	2238	3512	2175	3584	0.975242	0.409309
Adgrd1	233	108	166	210	336	68	1	0.460999
Adgre1	1025	1768	1329	1001	1253	506	0.999529	-0.376195
Adgre5	705	876	740	923	1129	980	0.261563	0.564005
Adgrf5	1672	2471	1599	2158	1964	1331	0.999529	0.119432
Adgrg1	5454	5506	6296	5529	5992	6564	0.999529	0.233033
Adgrg2	93	147	38	72	198	172	1	0.864052
Adgrg3	52	71	58	48	49	36	1	-0.260422
Adgrg5	133	177	181	145	268	7	1	-0.00965668
Adgrg6	104	115	132	81	130	135	1	0.144588
Adgrl1	20011	13459	12452	14942	13372	14446	0.999529	0.0619775
Adgrl2	1769	964	1129	885	1142	1687	0.999529	0.0903445
Adgrl3	7743	9676	5619	12279	7300	11025	0.730929	0.5868
Adgrl4	2318	3048	2180	2444	2440	1540	0.999529	-0.0407876
Adgrv1	645	234	195	601	723	669	0.798939	1.04994
Adh5	2835	3847	3426	3073	2678	3136	0.999529	-0.0120531
Adhfe1	465	394	770	414	340	538	0.999529	-0.187477
Adi1	1138	1439	1293	1096	776	897	0.999529	-0.30805
Adipor1	5006	5498	5685	4824	5894	5617	0.999529	0.183976
Adipor2	3764	4575	4336	3927	3451	4064	0.999529	0.0232378
Adk	2113	2558	2520	2060	1900	2913	0.999529	0.0969224
Adm	329	394	348	346	613	227	0.999529	0.342466
Adnp	552	688	425	641	463	500	0.999529	0.12854
Adnp2	1416	1729	1428	1770	1310	1442	0.999529	0.160567
Ado	3962	4471	4013	3648	3164	4019	0.999529	-0.0315859
Adora1	6999	4595	3696	6647	5232	6294	0.999529	0.413713
Adora2a	817	217	798	315	269	694	0.999529	-0.403451
Adora2b	113	56	73	48	68	92	1	-0.0708701
Adora3	51	69	101	33	82	30	1	-0.422073
Adpgk	1395	1956	1735	1489	1724	1854	0.999529	0.168569
Adprh	2706	3277	3017	2499	2350	3370	0.999529	0.0341935
Adprhl2	1168	1229	1035	956	920	1160	0.999529	-0.00859605
Adprm	483	448	443	453	421	388	0.999529	0.0497454
Adra1a	320	49	147	44	325	121	1	0.0849884
Adra1b	470	147	161	159	196	307	0.999529	-0.094271
Adra1d	265	25	43	53	137	212	1	0.391142
Adra2a	241	206	299	132	203	444	0.999529	0.198242
Adra2c	651	63	221	111	121	377	0.999529	-0.515525
Adrb1	608	481	475	329	516	514	0.999529	-0.0382314
Adrb2	62	43	46	38	41	42	1	-0.155337
Adrm1	516	531	606	441	503	521	0.999529	-0.00722363
Adsl	1426	2244	1959	1486	1329	1786	0.999529	-0.119058
Adss	2369	2598	2539	1917	1881	2312	0.999529	-0.129991
Adssl1	342	309	351	137	437	398	0.999529	0.119044
Aebp1	1319	3948	1132	1461	3762	4947	0.999529	0.862954
Aebp2	4227	5128	4672	4504	4040	4163	0.999529	0.0323418
Aen	907	918	914	761	783	773	0.999529	-0.0704226
Afap1	1158	1446	913	949	1504	952	0.999529	0.143617
Afap1l1	1411	2851	1611	2058	1641	2350	0.999529	0.225963
Afap1l2	6348	8622	7471	7879	6264	6161	0.999529	0.0352823
Afdn	4151	4163	3151	4024	3484	3783	0.999529	0.152066
Aff1	2112	3027	2183	2470	2941	1802	0.999529	0.170767
Aff2	436	444	205	423	270	374	0.999529	0.153418
Aff3	1243	649	622	559	974	1025	0.999529	0.181206
Aff4	10757	11536	8490	12062	9528	11000	0.999529	0.257201
Afg1l	409	355	342	205	327	302	0.999529	-0.239088
Afg3l1	2666	3886	2866	3184	2407	2952	0.999529	0.037677
Afg3l2	2595	2739	2679	2074	2166	2487	0.999529	-0.0846974
Afmid	53	66	43	51	46	41	1	-0.0482975
Aftph	3133	2886	2650	2271	2563	2400	0.999529	-0.089425
Aga	340	466	434	330	453	527	0.999529	0.248423
Agap1	16660	20044	13526	20938	14136	13981	0.999529	0.14943
Agap2	25241	10332	14989	14482	13761	16281	0.999529	-0.0333779
Agap3	7141	5766	5336	4217	4960	7322	0.999529	0.0111425
Agbl2	77	158	79	45	30	89	1	-0.769281
Agbl3	342	348	285	355	280	534	0.999529	0.420418
Agbl4	76	46	62	28	36	131	1	0.204655
Agbl5	502	732	397	509	476	545	0.999529	0.0909103
Ager	51	75	72	59	72	56	1	0.0977723
Agfg1	8746	11192	8287	10112	9076	8622	0.999529	0.160134
Agfg2	1193	1065	1063	828	1121	1190	0.999529	0.0838668
Aggf1	2847	3069	2636	2389	2331	2483	0.999529	-0.0750133
Agk	336	342	265	202	240	307	0.999529	-0.165427
Agl	3365	4344	3324	3460	3082	2594	0.999529	-0.0881194
Agmo	162	95	116	166	109	188	1	0.46298
Ago1	5400	6307	5464	5882	4870	5420	0.999529	0.0875348
Ago2	10442	13856	11944	10579	10814	8127	0.999529	-0.111783
Ago3	4166	4114	3278	3459	3889	3193	0.999529	0.0454352
Ago4	1048	1004	950	1053	1098	690	0.999529	0.102375
Agpat1	4321	4332	4104	2972	3709	3264	0.999529	-0.185953
Agpat2	131	198	149	178	187	148	1	0.287751
Agpat3	9201	6978	7371	7430	8024	9684	0.999529	0.254271
Agpat4	2034	2475	2164	1660	2218	2211	0.999529	0.0412732
Agpat5	3605	4499	3344	3137	3346	3824	0.999529	0.0230787
Agps	2254	2826	2332	2189	2041	2112	0.999529	-0.0483319
Agrn	17322	18210	12834	24430	20706	18210	0.4326	0.570849
Agt	540	279	631	301	682	1581	0.999529	0.941632
Agtpbp1	4610	3286	3013	2148	3047	3389	0.999529	-0.18457
Agtr1a	69	130	76	119	89	123	1	0.449717
Agtrap	481	603	621	379	704	484	0.999529	0.0571713
Ahctf1	3535	4236	3473	3403	2856	3062	0.999529	-0.094453
Ahcy	184	253	288	160	140	184	1	-0.416789
Ahcyl1	10593	9515	9774	7718	8036	10663	0.999529	-0.0173529
Ahcyl2	3885	2911	3471	2535	2813	4040	0.999529	0.0237736
Ahdc1	3727	2962	2486	2922	2607	2763	0.999529	0.0233413
Ahi1	5487	4905	6114	3786	4272	6256	0.999529	-0.052005
Ahnak	2213	2842	2487	1700	5437	1691	0.999529	0.426966
Ahnak2	175	196	82	80	331	107	1	0.400618
Ahr	214	223	213	201	283	127	0.999529	0.0991583
Ahsa1	3078	3876	3659	2013	2594	2123	0.530293	-0.479072
Ahsa2	1676	1991	2066	1264	1920	1305	0.999529	-0.17342
Aida	1243	1499	1573	1302	1478	1209	0.999529	0.063039
Aif1	763	1051	1081	642	968	197	0.999529	-0.476415
Aif1l	3607	3993	4022	5020	2713	3706	0.999529	0.146989
Aifm1	1001	1295	1257	896	942	1064	0.999529	-0.121241
Aifm2	235	287	346	256	234	226	0.999529	-0.106471
Aifm3	536	222	520	179	114	1018	0.999529	0.130912
Aig1	1177	1169	1116	748	1115	1066	0.999529	-0.0716264
Aim2	208	258	248	253	243	85	0.999529	-0.10167
Aimp1	1668	2247	2115	1454	1376	1441	0.858943	-0.322852
Aimp2	1107	1602	1370	889	892	1193	0.999529	-0.285557
Aip	1658	1976	1862	1382	1621	2348	0.999529	0.123447
Airn	182	222	138	233	202	189	1	0.386556
Ajap1	4452	848	3423	3121	2647	4847	0.999529	0.407126
Ajm1	2434	1131	1549	1310	1204	2175	0.999529	0.0151209
Ajuba	185	200	191	191	213	216	1	0.277395
Ak1	1788	663	918	674	1237	1503	0.999529	0.162358
Ak2	2299	4307	4094	2196	3071	2153	0.999529	-0.341945
Ak3	4163	4709	4151	3675	4095	4653	0.999529	0.10198
Ak4	1196	2685	2298	1021	1546	1381	0.999529	-0.462737
Ak5	3120	1572	1120	1807	1805	2570	0.999529	0.242921
Ak6	602	955	903	478	631	565	0.999529	-0.377178
Ak7	44	55	34	42	4	50	1	-0.316459
Akap1	1832	2066	2061	1677	1422	2058	0.999529	-0.0448204
Akap10	1206	1291	1052	1011	980	1132	0.999529	-0.013181
Akap11	7169	5837	5418	5044	4605	6430	0.999529	-0.0359793
Akap12	8447	7759	6634	10284	6019	8360	0.999529	0.279338
Akap13	5938	7907	6228	8654	7338	5494	0.999529	0.285328
Akap17b	672	489	623	509	552	443	0.999529	-0.0783517
Akap5	1590	300	858	356	487	870	0.999529	-0.559864
Akap6	5783	3337	3620	2531	3580	3683	0.999529	-0.22105
Akap7	879	727	722	930	478	998	0.999529	0.203115
Akap8	3633	4069	4581	3372	2646	3127	0.999529	-0.257855
Akap8l	2980	2780	3195	2169	2080	2131	0.795735	-0.321948
Akap9	5930	6929	4955	5377	4887	5059	0.999529	-0.0390215
Akip1	256	226	177	264	209	212	0.999529	0.229804
Akirin1	1528	1508	1390	1375	1399	1179	0.999529	0.0129075
Akirin2	2894	2868	2811	2062	2533	2587	0.999529	-0.0867575
Akna	1145	1735	1379	1172	1187	773	0.999529	-0.252769
Akr1a1	11838	14634	14987	11874	12920	14021	0.999529	0.0749017
Akr1b10	1077	1154	1117	995	1130	710	0.999529	-0.057344
Akr1b3	386	593	540	367	393	396	0.999529	-0.217171
Akr1b8	125	181	159	58	172	122	1	-0.22082
Akr1c14	80	120	82	65	53	27	1	-0.762284
Akr1e1	1297	1507	1249	1011	1185	1257	0.999529	-0.0582389
Akr7a5	739	783	864	619	636	989	0.999529	0.0686559
Akt1	9048	13094	8328	9386	7278	8383	0.999529	-0.100367
Akt1s1	3408	3077	3242	3322	2988	3575	0.999529	0.187851
Akt2	3009	3060	2607	3100	2255	2538	0.999529	0.0367873
Akt3	6185	7836	4774	5890	5871	5808	0.999529	0.0853191
Aktip	3072	2500	2520	2291	1989	2963	0.999529	-0.00191667
Alad	782	882	789	738	590	838	0.999529	-0.0126128
Alas1	1338	1461	1558	1259	1521	1467	0.999529	0.133289
Alcam	4953	5788	5020	5563	3454	5995	0.999529	0.0948162
Aldh16a1	966	1254	1287	1121	830	1009	0.999529	-0.0735838
Aldh18a1	4357	7389	6245	4541	5509	4738	0.999529	-0.0996823
Aldh1a1	1280	1310	1225	1584	1279	2494	0.546518	0.645015
Aldh1a2	291	232	282	85	444	355	0.999529	0.29776
Aldh1a3	224	176	98	247	385	175	0.940292	0.887251
Aldh1b1	191	257	132	121	220	168	1	0.000278103
Aldh1l1	1793	778	1703	619	1233	1542	0.999529	-0.193974
Aldh1l2	4480	6978	3970	4220	4696	3709	0.999529	-0.096984
Aldh2	3027	2566	2967	2625	3321	4030	0.940292	0.379609
Aldh3a2	2317	2407	1981	2459	1694	2095	0.999529	0.0703833
Aldh3b1	264	359	341	266	318	310	0.999529	0.0657764
Aldh4a1	535	494	616	446	400	508	0.999529	-0.119927
Aldh5a1	2907	2366	2484	2286	1761	2984	0.999529	0.0132418
Aldh6a1	1704	1365	1395	1752	1188	1851	0.999529	0.261175
Aldh7a1	2441	2435	2407	1989	1759	2394	0.999529	-0.0822367
Aldh9a1	1496	2546	2220	1709	1613	1887	0.999529	-0.0894403
Aldoa	33345	42799	34978	20993	27710	22853	0.534496	-0.454268
Aldoc	17096	13190	12968	17059	13715	22424	0.857763	0.454131
Alg1	1017	1202	1107	925	943	1166	0.999529	0.0358331
Alg10b	4967	7163	5639	5684	4273	6038	0.999529	0.0214684
Alg11	1333	1518	1111	1234	1000	1391	0.999529	0.0423519
Alg12	577	752	716	495	618	597	0.999529	-0.0840943
Alg13	926	1354	1077	1057	904	857	0.999529	-0.0701989
Alg14	853	1013	791	672	716	728	0.999529	-0.152526
Alg2	3734	3920	3288	3249	3132	4489	0.999529	0.154941
Alg3	770	982	904	887	740	980	0.999529	0.142531
Alg5	1057	1265	1303	1162	1125	1436	0.999529	0.204603
Alg6	822	1470	1094	1060	1238	1306	0.999529	0.271021
Alg8	1006	1180	1125	890	746	740	0.986915	-0.303638
Alg9	1232	1740	1595	1209	1226	1386	0.999529	-0.0841229
Alk	193	73	141	58	96	146	1	-0.304982
Alkbh1	754	992	1069	623	628	465	0.839567	-0.534145
Alkbh2	227	308	286	184	238	265	0.999529	-0.0861984
Alkbh3	589	481	676	725	406	612	0.999529	0.15544
Alkbh4	313	399	344	308	335	344	0.999529	0.0772213
Alkbh5	5048	9415	7003	5240	6400	5329	0.999529	-0.151292
Alkbh6	790	738	538	836	566	836	0.999529	0.283199
Alkbh7	242	199	221	182	161	236	0.999529	-0.0352882
Alkbh8	1726	1575	1365	1410	1347	1406	0.999529	0.00626788
Alms1	920	1513	931	898	730	776	0.999529	-0.298376
Alox5	41	64	72	17	68	55	1	-0.166376
Alox5ap	186	571	526	178	477	151	0.999529	-0.463329
Alpk1	228	199	189	350	328	132	0.999529	0.584249
Alpl	727	1196	1006	822	728	1071	0.999529	0.0104079
Als2	2052	2255	1840	1894	1913	2093	0.999529	0.113569
Als2cl	820	674	567	1178	886	745	0.75644	0.623656
Alx4	512	66	42	375	176	159	0.999529	0.348467
Alyref	3074	4650	3825	2889	2698	3448	0.999529	-0.180631
Alyref2	258	283	191	184	167	198	0.999529	-0.240741
Amacr	373	465	350	359	366	390	0.999529	0.084707
Ambra1	2664	3201	2804	2641	2382	2609	0.999529	-0.0100158
Amd1	532	500	625	320	382	494	0.999529	-0.312534
Amdhd2	518	672	543	513	460	581	0.999529	0.0151616
Amer1	1050	1573	1154	1124	1061	991	0.999529	-0.0663002
Amer2	3029	2193	1910	1803	1889	2571	0.999529	-0.0285882
Amer3	367	73	155	65	146	396	1	0.136508
Amfr	7321	7461	6506	7818	6295	8262	0.990669	0.239624
Amigo1	1717	351	707	269	588	1220	0.999529	-0.301841
Amigo2	213	141	198	114	65	284	1	-0.128243
Amigo3	121	125	100	101	152	112	1	0.2564
Ammecr1	511	973	805	608	701	807	0.999529	0.0638275
Ammecr1l	1893	2649	1946	2113	2000	1858	0.999529	0.0631507
Amn1	536	621	575	414	435	475	0.999529	-0.21641
Amot	911	586	745	688	646	830	0.999529	0.104229
Amotl1	4607	6122	4732	5028	5081	4072	0.999529	0.0599815
Amotl2	2599	4275	3556	3197	3291	2542	0.999529	-0.021031
Ampd2	2741	2478	2631	1677	2268	2359	0.999529	-0.151529
Ampd3	3133	2843	2919	3634	4781	2414	0.999529	0.467623
Amph	5761	4642	3703	3903	3787	4661	0.999529	-0.0263494
Amt	917	634	858	746	871	1031	0.999529	0.292075
Amy1	242	182	316	177	125	276	0.999529	-0.215955
Amz1	3626	4782	3481	2828	4486	3786	0.999529	0.0822983
Amz2	1877	2168	2194	1367	1621	1718	0.999529	-0.237465
Anapc1	8494	10850	8667	9001	7661	8090	0.999529	-0.000593917
Anapc10	556	682	511	546	560	519	0.999529	0.073567
Anapc11	2427	2475	2323	1708	2056	2361	0.999529	-0.0716611
Anapc13	1187	1309	1142	1037	870	1212	0.999529	-0.0550771
Anapc15	1026	1071	850	919	721	793	0.999529	-0.101997
Anapc16	1958	2254	2501	1696	1719	2006	0.999529	-0.14209
Anapc2	3340	3410	3189	2984	2662	3148	0.999529	-0.00800287
Anapc4	2606	3606	2980	2785	2513	2833	0.999529	-0.000932913
Anapc5	8478	12708	11132	8142	7967	10624	0.999529	-0.103219
Anapc7	1717	2415	1913	1743	1438	2130	0.999529	-0.0163667
Ang	91	124	107	65	124	65	1	-0.153248
Angel1	424	474	437	350	281	391	0.999529	-0.218468
Angel2	2109	2012	2221	1938	1663	2215	0.999529	0.0372012
Angpt1	499	193	337	494	741	530	0.778492	0.936689
Angpt2	2515	3880	1862	2909	3166	1766	0.999529	0.128491
Angptl1	261	241	186	666	217	343	0.778492	1.00776
Angptl2	236	336	276	315	745	572	0.333914	1.12519
Angptl4	181	657	505	159	824	263	0.999529	0.105152
Angptl6	275	305	258	156	209	213	0.999529	-0.363902
Ank	7773	6133	4329	7875	5812	7535	0.999529	0.386701
Ank1	1620	735	837	835	805	1531	0.999529	0.130277
Ank2	15558	9676	9741	8955	12288	12152	0.999529	0.0949533
Ank3	13185	9422	8865	10208	8570	9148	0.999529	-0.00593568
Ankfn1	48	43	53	23	49	96	1	0.363316
Ankfy1	5227	6967	5519	5279	5501	4176	0.999529	-0.0586898
Ankhd1	2294	2972	2205	2477	1900	1777	0.999529	-0.0965185
Ankib1	3990	4965	3234	4175	3648	5017	0.999529	0.24845
Ankle1	463	650	486	295	316	332	0.382787	-0.583722
Ankle2	2226	2918	2249	2257	2085	2195	0.999529	0.000543288
Ankmy2	1507	1603	1269	1243	778	991	0.999529	-0.366425
Ankra2	1340	1086	1075	1452	1053	1333	0.999529	0.297331
Ankrd10	2254	2686	2796	2126	2014	1900	0.999529	-0.182951
Ankrd11	15711	18632	14299	18470	12663	13609	0.999529	0.0584816
Ankrd12	4004	3138	3000	2913	2819	2445	0.999529	-0.138854
Ankrd13a	4431	7236	5547	5382	4606	5457	0.999529	0.0224754
Ankrd13b	3545	2717	3221	2733	2566	3166	0.999529	-0.0044524
Ankrd13c	4014	3652	3069	2938	3421	3045	0.999529	-0.0170651
Ankrd13d	642	328	554	325	415	626	0.999529	-0.0165491
Ankrd16	1044	1212	1219	1423	718	996	0.999529	0.0233204
Ankrd17	8837	10156	7285	9538	8984	9196	0.983602	0.254958
Ankrd24	524	436	547	361	310	523	0.999529	-0.183878
Ankrd26	1280	1279	1278	952	859	1048	0.927998	-0.258041
Ankrd27	1775	1976	1719	1653	1600	1482	0.999529	-0.0316297
Ankrd28	9340	13344	10462	11543	11166	9832	0.999529	0.156864
Ankrd29	653	511	438	279	424	497	0.999529	-0.255143
Ankrd33b	1767	509	698	640	1410	1097	0.999529	0.234151
Ankrd34a	918	238	320	220	569	669	0.999529	0.120432
Ankrd34b	687	438	333	481	373	627	0.999529	0.178206
Ankrd34c	105	45	94	21	262	101	1	0.823314
Ankrd35	153	66	97	85	58	151	1	0.0288264
Ankrd37	305	674	589	269	211	189	0.421079	-1.04162
Ankrd39	313	381	367	329	327	380	0.999529	0.135544
Ankrd40	5832	6420	5626	5502	5147	6427	0.999529	0.102484
Ankrd42	297	150	138	175	179	233	1	0.15952
Ankrd44	1249	1749	1305	1665	1123	1045	0.999529	0.0186171
Ankrd45	941	147	460	143	326	652	0.999529	-0.35293
Ankrd46	6172	5196	3984	4647	4379	5912	0.999529	0.124776
Ankrd49	884	1048	808	902	710	864	0.999529	0.0280545
Ankrd50	3326	3227	2456	3160	3488	2950	0.999529	0.269447
Ankrd52	3643	4208	3885	3647	3558	3274	0.999529	0.0128199
Ankrd54	1093	1413	1486	1110	1131	1250	0.999529	-0.0233839
Ankrd6	2050	1710	1399	2434	1239	1250	0.999529	0.109284
Ankrd63	1044	59	685	114	113	469	0.999529	-1.2712
Ankrd9	215	129	138	126	143	183	1	0.0627183
Anks1	1778	1951	1762	1451	2055	1714	0.999529	0.102905
Anks1b	16078	11137	11822	16752	9372	15798	0.999529	0.259556
Anks3	1264	1155	1336	1039	993	1000	0.999529	-0.141167
Anks6	681	856	614	730	582	740	0.999529	0.106988
Ankzf1	714	872	868	541	554	531	0.622975	-0.419795
Anln	2757	4389	3342	2119	2115	2791	0.858943	-0.403999
Ano1	176	152	124	213	143	228	1	0.533043
Ano10	1407	1777	1410	1422	1438	1433	0.999529	0.0798366
Ano3	2830	353	917	525	616	1201	0.999529	-0.689282
Ano4	366	92	262	133	216	306	0.999529	-0.00642774
Ano6	4948	7042	6309	5708	5828	5317	0.999529	0.060719
Ano8	2702	2854	2862	2419	2455	2695	0.999529	0.0153625
Anp32a	7389	8811	7983	4989	5211	4899	0.0313534	-0.503584
Anp32b	3808	7321	6209	3580	3625	4295	0.999529	-0.415074
Anp32e	12333	16295	14213	11246	9599	10767	0.927998	-0.26341
Anpep	292	978	427	417	528	279	0.999529	-0.254249
Antxr1	2944	4398	2928	4482	3860	4405	0.465874	0.492942
Antxr2	476	867	631	676	656	536	0.999529	0.10999
Anxa1	526	1235	690	483	1019	409	0.999529	-0.147122
Anxa11	378	332	223	246	482	349	0.999529	0.385863
Anxa2	2050	4715	4609	1818	4286	2864	0.999529	-0.156413
Anxa3	1218	1330	1289	863	1448	780	0.999529	-0.127068
Anxa4	337	638	493	314	547	163	0.999529	-0.311843
Anxa5	2312	2641	2308	1678	3134	2406	0.999529	0.169254
Anxa6	2961	1967	2137	2095	2819	2652	0.999529	0.262094
Anxa7	1414	1220	1199	720	1274	1448	0.999529	0.0056601
Anxa9	53	75	102	35	58	33	1	-0.689306
Aoah	86	267	174	129	155	21	1	-0.5635
Aoc2	157	160	222	77	145	95	1	-0.593661
Aopep	1673	1926	1642	1614	1953	1686	0.999529	0.180905
Aox1	453	535	340	548	562	403	0.999529	0.376296
Ap1ar	2035	1745	1871	1424	1474	1917	0.999529	-0.0709553
Ap1b1	4200	3428	3408	2668	3260	4104	0.999529	0.0221172
Ap1g1	6313	7723	5961	6054	5575	5581	0.999529	-0.0380404
Ap1g2	130	195	257	114	168	136	1	-0.304915
Ap1m1	3107	4182	3892	3213	3017	3923	0.999529	0.0299731
Ap1s1	4882	4074	4076	2621	3781	4433	0.999529	-0.105707
Ap1s2	1333	896	1018	984	1363	1041	0.999529	0.22961
Ap2a1	8873	6836	6558	6796	6232	7530	0.999529	0.0480012
Ap2a2	9058	7313	6746	6161	6904	6606	0.999529	-0.0637625
Ap2b1	12632	10989	9596	8531	9841	8904	0.999529	-0.111971
Ap2m1	1814	1676	1533	1558	1407	1517	0.999529	0.00545687
Ap2s1	4077	3826	3703	2922	3305	3655	0.999529	-0.0654425
Ap3b1	3309	3918	3005	3069	2966	2776	0.999529	-0.0363123
Ap3b2	2776	1008	1514	1352	1207	1802	0.999529	-0.138338
Ap3d1	6838	7018	6566	5582	5560	5326	0.999529	-0.137213
Ap3m1	2121	2728	2293	2188	1936	1941	0.999529	-0.0579
Ap3m2	2635	1660	1909	1599	1855	2480	0.999529	0.0886805
Ap3s1	713	804	680	634	668	545	0.999529	-0.0707893
Ap3s2	3536	3342	3040	3549	2537	3897	0.999529	0.172398
Ap4b1	128	132	138	92	95	107	1	-0.269621
Ap4e1	812	1138	795	800	775	662	0.999529	-0.109667
Ap4m1	1211	1676	1323	1055	1158	1128	0.999529	-0.154568
Ap4s1	901	816	981	767	527	696	0.999529	-0.276395
Ap5b1	203	283	223	215	235	202	0.999529	0.0608029
Ap5m1	1407	1773	1335	1419	1330	1288	0.999529	0.0184171
Ap5s1	478	398	406	460	384	456	0.999529	0.185356
Ap5z1	1808	2433	1794	2163	1513	2208	0.999529	0.136762
Apaf1	1372	2038	1521	1471	1512	1282	0.999529	-0.0241501
Apba1	4652	3080	3201	2756	3899	3938	0.999529	0.115792
Apba2	5327	3320	2611	4325	3525	3830	0.999529	0.219334
Apba3	1260	2010	1655	1269	1568	1406	0.999529	-0.0334887
Apbb1	8211	4390	4718	4601	5270	6457	0.999529	0.0689697
Apbb1ip	500	809	727	471	676	498	0.999529	-0.1236
Apbb2	2100	2419	1779	2272	1987	2184	0.999529	0.209121
Apbb3	851	734	919	713	644	825	0.999529	-0.0389567
Apc	14350	13282	10010	12408	9572	10321	0.999529	-0.0465965
Apc2	8251	6523	5797	9729	5391	7084	0.999529	0.277965
Apcdd1	3435	3763	2234	3924	3181	3639	0.999529	0.366311
Apeh	1043	1147	1305	1093	1127	1124	0.999529	0.105742
Apex1	1964	2549	2448	1762	1473	2281	0.999529	-0.171342
Apex2	566	687	680	475	537	513	0.999529	-0.168625
Aph1a	282	452	440	407	364	414	0.999529	0.187787
Aph1b	673	536	452	489	394	622	0.999529	0.0172916
Aph1c	168	182	141	159	101	175	1	-0.00866316
Api5	4165	4951	4552	3858	3680	3992	0.999529	-0.0728257
Apip	590	768	682	509	477	492	0.999529	-0.289287
Aplf	413	472	402	377	287	344	0.999529	-0.179759
Apln	4597	6635	4104	4322	4240	3174	0.999529	-0.19427
Aplnr	300	399	301	531	352	432	0.725315	0.572716
Aplp1	20657	7235	12765	12939	12443	18621	0.999529	0.253695
Aplp2	21222	18708	14419	24604	17305	22777	0.883959	0.419917
Apmap	2308	2432	2419	2148	2080	2938	0.999529	0.163564
Apobec1	445	946	646	686	797	247	0.999529	-0.0241212
Apobec3	1523	2550	2339	1673	2480	688	0.999529	-0.201312
Apobr	141	342	230	170	276	66	0.999529	-0.260933
Apoc1	117	91	106	70	105	94	1	-0.0576819
Apod	4800	10146	9236	3484	4975	11832	0.999529	-0.101028
Apoe	61071	49618	41288	61845	45832	48687	0.999529	0.212491
Apol10b	80	161	133	126	261	10	1	0.310643
Apol6	292	312	668	800	2190	9	0.999529	1.44112
Apol9a	48	154	115	98	173	7	1	0.0411
Apold1	685	860	608	652	884	566	0.999529	0.1542
Apoo	77	95	57	55	84	95	1	0.206008
Apool	202	389	320	242	248	222	0.999529	-0.170765
Apopt1	851	1040	699	738	560	706	0.999529	-0.193703
App	48720	45714	36104	51082	49292	54979	0.42337	0.421815
Appbp2	4973	5463	4775	5334	4370	5079	0.999529	0.130774
Appl1	4553	4364	3935	3846	3272	3908	0.999529	-0.0526729
Appl2	4184	6187	4774	4233	3801	3553	0.999529	-0.203104
Aprt	1735	2404	2592	1643	1784	2063	0.999529	-0.125475
Aptx	817	775	819	721	691	774	0.999529	0.0253065
Aqp1	191	82	108	90	254	127	1	0.474884
Aqp11	220	179	148	154	127	301	1	0.237706
Aqp4	6785	3660	5104	3331	8571	8407	0.999529	0.537481
Aqp5	159	150	31	195	117	57	1	0.322907
Aqr	3005	3789	3054	3092	2441	2651	0.999529	-0.0896101
Ar	358	109	221	95	119	449	0.999529	0.0537704
Araf	3183	2732	3038	2411	2423	2865	0.999529	-0.0553108
Arap1	4019	5368	4238	4275	4010	2836	0.999529	-0.105171
Arap2	2030	2618	1450	1750	1829	2901	0.999529	0.25811
Arap3	895	1013	689	892	946	606	0.999529	0.101421
Arc	2089	386	653	399	3606	603	0.999529	0.738428
Arcn1	6014	8154	6936	5621	6287	6207	0.999529	-0.0433146
Arel1	4298	4270	3991	4075	3354	3117	0.999529	-0.0768925
Arf1	8144	10334	9361	7176	8874	9873	0.999529	0.0679419
Arf2	2043	2151	1957	2027	1708	2078	0.999529	0.0877026
Arf3	23166	17116	18789	15434	16953	18892	0.999529	-0.0427504
Arf4	7656	10696	9555	7134	8914	8202	0.999529	-0.0250433
Arf5	4566	4794	4913	3634	4468	4726	0.999529	0.0136683
Arf6	3321	4489	3344	3676	2898	2387	0.999529	-0.129154
Arfgap1	4201	4417	3552	4146	4062	4477	0.90457	0.23221
Arfgap2	1995	2094	1831	1920	1667	1873	0.999529	0.054935
Arfgap3	3577	4841	3953	4103	4236	4426	0.999529	0.222042
Arfgef1	4550	4758	3787	3792	4098	3949	0.999529	0.0298339
Arfgef2	2412	1924	2048	1772	2100	2007	0.999529	0.0476682
Arfgef3	3011	1179	1353	971	1937	2213	0.999529	0.0325914
Arfip1	333	400	399	403	347	371	0.999529	0.158383
Arfip2	2564	2181	2237	2234	2256	2551	0.999529	0.176865
Arfrp1	1360	1428	1470	1141	955	1117	0.999529	-0.237959
Arglu1	5731	6004	5689	6282	4793	5031	0.999529	0.0597976
Arhgap1	2573	2614	2358	2385	2168	2359	0.999529	0.0446946
Arhgap10	1101	1519	1035	1147	1180	1302	0.999529	0.16841
Arhgap11a	3648	6032	4066	3913	2685	3466	0.999529	-0.268226
Arhgap12	2517	2783	2325	2635	2055	2340	0.999529	0.0565756
Arhgap15	161	182	135	139	188	125	1	0.104054
Arhgap17	1444	1939	1554	1840	1672	1244	0.999529	0.132621
Arhgap18	1474	1913	1463	1564	1268	1626	0.999529	0.052453
Arhgap19	1282	2750	2222	1331	1007	1335	0.864093	-0.588496
Arhgap20	2205	1848	1642	2250	1500	2307	0.999529	0.251261
Arhgap21	8115	8160	6660	8660	6031	6872	0.999529	0.0848895
Arhgap22	881	1523	1078	1315	1140	912	0.999529	0.142521
Arhgap23	4584	4369	3790	3898	3649	3931	0.999529	0.0199672
Arhgap24	478	523	376	536	614	756	0.338733	0.639261
Arhgap25	343	450	350	293	359	260	0.999529	-0.140826
Arhgap26	1395	727	1020	663	792	1511	0.999529	0.0537823
Arhgap27	642	844	715	659	708	547	0.999529	-0.0186479
Arhgap28	72	117	59	96	94	72	1	0.273856
Arhgap29	1164	1253	847	1034	1123	941	0.999529	0.106418
Arhgap30	533	967	832	598	882	197	0.999529	-0.266415
Arhgap31	12700	18472	12263	17194	13030	13118	0.999529	0.18232
Arhgap32	7339	5337	4886	5424	4399	6717	0.999529	0.0710958
Arhgap33	5524	3940	3956	3763	2656	3407	0.999529	-0.287186
Arhgap35	14515	17318	11947	16677	11982	12919	0.999529	0.105918
Arhgap39	5648	5364	5030	6789	3477	4439	0.999529	0.0457641
Arhgap4	348	433	403	234	372	128	0.999529	-0.493678
Arhgap42	535	371	288	557	715	708	0.367442	0.896736
Arhgap44	2882	1104	1360	1381	1768	2507	0.999529	0.224065
Arhgap45	776	1133	961	587	1038	353	0.999529	-0.336523
Arhgap5	3086	2166	2101	2434	2275	2599	0.999529	0.154247
Arhgap6	361	241	338	228	500	367	0.999529	0.384375
Arhgap9	202	326	271	207	277	104	0.999529	-0.242231
Arhgdia	17114	26910	23381	16888	17576	18890	0.999529	-0.16044
Arhgdib	1209	1938	1719	1170	1941	1051	0.999529	-0.0340871
Arhgdig	1037	694	756	691	682	1124	0.999529	0.155762
Arhgef1	3316	4123	3675	3417	3444	2786	0.999529	-0.0233248
Arhgef10	2343	3137	2376	2156	2562	2639	0.999529	0.0825701
Arhgef10l	3200	4234	3154	3526	2899	3572	0.999529	0.0929041
Arhgef11	3604	4491	3597	4100	3231	3690	0.999529	0.0908101
Arhgef12	12540	12997	9724	11775	12837	10432	0.999529	0.171664
Arhgef15	511	398	431	319	307	433	0.999529	-0.182086
Arhgef17	4311	2249	2697	2623	2830	4132	0.999529	0.198069
Arhgef18	1784	1716	1705	1687	1615	1591	0.999529	0.0818057
Arhgef19	967	1182	654	879	1010	924	0.999529	0.189359
Arhgef2	6619	7740	5751	6114	5840	4856	0.999529	-0.0756854
Arhgef25	2692	1623	1796	2090	1832	3006	0.999529	0.330579
Arhgef26	2668	3072	2301	2988	2267	2979	0.999529	0.206872
Arhgef28	852	452	482	851	449	819	0.999529	0.398347
Arhgef3	2447	3526	2564	1795	3177	2482	0.999529	-0.0114897
Arhgef37	60	79	75	32	80	94	1	0.109311
Arhgef39	828	1437	1201	586	686	596	0.39004	-0.708364
Arhgef4	3238	2699	3179	1785	2082	3586	0.999529	-0.1422
Arhgef40	5773	6441	5499	6279	6484	5620	0.999529	0.231834
Arhgef5	321	378	310	411	340	239	0.999529	0.158247
Arhgef6	497	533	524	423	519	411	0.999529	-0.0236482
Arhgef7	8500	10140	7501	8677	7396	8390	0.999529	0.0805181
Arhgef9	8233	5335	5795	5943	4924	7484	0.999529	0.0761444
Arid1a	8926	10912	8468	8572	7630	6924	0.999529	-0.110361
Arid1b	4715	4640	3691	4670	3962	3837	0.999529	0.110972
Arid2	5050	6929	4968	5986	4646	4967	0.999529	0.0617754
Arid3a	323	416	373	260	425	222	0.999529	-0.105174
Arid3b	275	191	179	193	175	140	1	-0.171895
Arid4a	1961	2010	1984	1748	1220	1207	0.999529	-0.337805
Arid4b	2771	2788	2470	2972	2194	2525	0.999529	0.109704
Arid5a	1440	1697	1687	1638	2494	1300	0.999529	0.357779
Arid5b	2113	2643	2400	2124	3332	1825	0.999529	0.212729
Arih1	4741	5240	4475	3833	4518	3767	0.999529	-0.0763302
Arih2	1502	1934	1743	1537	1353	1635	0.999529	-0.0229354
Arl1	2305	2620	2166	2088	2299	2511	0.999529	0.132541
Arl10	550	717	540	666	555	725	0.999529	0.280402
Arl11	135	225	187	148	161	91	1	-0.258757
Arl13b	648	972	753	609	717	664	0.999529	-0.0727767
Arl14ep	2340	2718	2322	2259	1733	1697	0.999529	-0.197356
Arl15	1556	1399	1222	1487	1023	1300	0.999529	0.0358016
Arl16	488	432	454	396	367	481	0.999529	0.018698
Arl2	1375	1561	1680	1193	1493	1515	0.999529	0.0329163
Arl2bp	12077	16816	17326	16576	8804	17033	0.999529	0.0391153
Arl3	2227	2294	2400	1452	1875	1985	0.999529	-0.215035
Arl4a	1852	2072	1862	1907	1037	1356	0.999529	-0.255196
Arl4c	2067	2559	2097	1845	1570	2056	0.999529	-0.126162
Arl4d	399	50	187	66	239	144	1	-0.356539
Arl5a	8283	8193	3827	9455	3871	5140	0.999529	0.0464356
Arl5b	1403	1868	1485	1416	1318	1545	0.999529	0.0223007
Arl5c	110	171	136	98	139	63	1	-0.278886
Arl6	556	546	611	354	424	587	0.999529	-0.169494
Arl6ip1	19223	18208	15327	15402	12505	13632	0.999529	-0.172773
Arl6ip4	1017	1189	1139	963	805	1174	0.999529	-0.0202847
Arl6ip5	3676	3226	3290	2855	3370	3299	0.999529	0.0700539
Arl6ip6	721	1085	839	778	568	745	0.999529	-0.162677
Arl8a	6850	7156	6152	5841	5859	7102	0.999529	0.0679547
Arl8b	6320	6163	5435	4754	5294	5799	0.999529	-0.00827315
Armc1	2890	2965	2264	2250	2324	2758	0.999529	0.0232316
Armc10	626	889	808	607	676	799	0.999529	0.0133393
Armc2	202	181	131	178	190	166	1	0.231546
Armc5	932	1019	1050	1081	906	917	0.999529	0.12503
Armc6	1321	1328	1173	1010	1063	1156	0.999529	-0.0731623
Armc7	315	357	296	308	263	239	0.999529	-0.0784398
Armc8	2167	1984	1877	1610	1474	1866	0.999529	-0.119449
Armc9	791	766	699	469	724	737	0.999529	-0.0572298
Armcx1	1039	760	767	831	730	1073	0.999529	0.194651
Armcx2	2805	3282	2709	2386	2625	2697	0.999529	-0.0160321
Armcx3	462	360	291	595	376	378	0.999529	0.451369
Armcx4	5550	6230	4610	5785	5352	5092	0.999529	0.164919
Armcx5	375	298	296	348	236	459	0.999529	0.259777
Armcx6	148	127	75	228	115	141	1	0.644561
Armh3	680	766	740	726	562	776	0.999529	0.0838471
Armh4	7960	9541	7842	11518	9222	12432	0.0495364	0.558802
Armt1	948	1245	1099	895	860	984	0.999529	-0.0922437
Arnt	2210	3058	2762	2065	2324	1973	0.999529	-0.155881
Arnt2	12539	7703	7346	13759	6633	9213	0.999529	0.265027
Arntl	637	365	479	485	613	529	0.999529	0.297546
Arntl2	144	156	151	82	131	150	1	-0.147962
Arpc1a	6994	9700	7906	7156	6733	9423	0.999529	0.0922774
Arpc1b	6359	14172	10575	7289	10303	9633	0.999529	-0.00642175
Arpc2	7753	9191	8344	6719	7488	7442	0.999529	-0.0502874
Arpc3	4632	6004	5027	4086	4779	4890	0.999529	-0.01206
Arpc4	3649	4747	4208	3270	3423	3911	0.999529	-0.0770654
Arpc5	4582	5323	5384	4389	4913	4491	0.999529	0.0253213
Arpc5l	2551	2574	2496	1950	1880	2236	0.999529	-0.162227
Arpin	1356	1679	1426	1361	1087	1470	0.999529	-0.0169503
Arpp19	6697	4510	4801	4318	4303	4896	0.999529	-0.0832378
Arpp21	6290	549	3757	534	4577	3612	0.999529	-0.149112
Arrb1	11903	8950	8095	7443	7821	8116	0.999529	-0.14158
Arrb2	2358	3036	3022	2070	2541	2186	0.999529	-0.131864
Arrdc1	279	309	404	235	280	207	0.999529	-0.284923
Arrdc2	358	368	491	344	344	426	0.999529	0.0329762
Arrdc3	2874	3805	2672	3055	2164	2525	0.999529	-0.0922699
Arrdc4	941	1059	1025	1242	1222	1026	0.798674	0.383532
Arsa	1767	1790	1254	1806	1555	1455	0.999529	0.180753
Arsb	6805	8365	7348	9037	6022	8787	0.999529	0.252158
Arsg	350	311	340	379	173	497	0.999529	0.215577
Arsk	597	609	516	609	597	662	0.928701	0.288401
Art3	409	379	250	573	548	224	0.999529	0.568941
Arv1	323	458	408	362	284	344	0.999529	-0.0900341
Arvcf	1485	2055	1436	1483	1647	1960	0.999529	0.208314
Arx	394	82	212	63	146	251	1	-0.460021
Arxes1	549	530	488	423	400	553	0.999529	-0.0240231
Arxes2	1198	988	1138	963	892	1207	0.999529	0.0400605
As3mt	430	299	347	207	336	354	0.999529	-0.103754
Asah1	3570	4905	3977	4152	4048	3618	0.999529	0.106356
Asah2	505	578	537	586	589	529	0.999529	0.249062
Asap1	5050	6506	4620	4870	4432	3975	0.999529	-0.101291
Asap2	1776	2149	1823	1950	1357	1427	0.999529	-0.102081
Asap3	1565	1572	1816	1967	2189	1041	0.999529	0.2542
Asb1	1588	1727	1473	1507	1359	1820	0.999529	0.13639
Asb13	1286	1028	1209	1258	1150	1345	0.999529	0.253192
Asb2	281	211	142	213	181	81	1	-0.226946
Asb3	570	644	590	546	472	608	0.999529	0.0185754
Asb4	63	79	141	34	59	82	1	-0.54443
Asb6	1136	1238	1095	897	924	969	0.999529	-0.142014
Asb7	1256	1352	1093	1422	1077	1199	0.999529	0.173577
Asb8	1717	1804	1932	1658	1578	1727	0.999529	0.0323703
Ascc1	586	728	711	586	566	674	0.999529	0.0202827
Ascc2	2707	3200	2925	2706	2790	2104	0.999529	-0.0354251
Ascc3	1615	2348	1565	1603	1778	1344	0.999529	-0.0371037
Ascl1	2234	2897	2037	2561	1266	2411	0.999529	-0.0297406
Asf1a	833	973	871	818	714	816	0.999529	-0.0170053
Asf1b	804	1392	1176	696	726	886	0.999529	-0.372033
Ash1l	6888	6887	5216	6343	5414	5451	0.999529	0.0339548
Ash2l	2837	3703	3229	2690	2177	2733	0.999529	-0.189797
Asic1	4590	3922	3033	4280	2663	3970	0.999529	0.0849927
Asic2	3089	2441	2339	2836	2921	3134	0.923242	0.342051
Asic4	1906	1628	960	1967	1108	1475	0.999529	0.191649
Asl	588	717	639	598	522	483	0.999529	-0.100219
Asna1	3014	4100	3199	2680	2765	3488	0.999529	-0.0347631
Asns	4103	6021	5229	3537	3567	3503	0.806911	-0.354889
Asnsd1	274	383	416	246	263	213	0.999529	-0.39386
Aspa	191	118	235	88	43	254	1	-0.384929
Aspdh	181	138	186	164	86	100	1	-0.363908
Aspg	484	319	476	222	666	431	0.999529	0.209828
Asph	2087	2209	2024	1748	1707	2513	0.999529	0.0796231
Asphd1	241	44	134	39	163	162	1	-0.069492
Asphd2	2633	1868	1723	1551	1784	2825	0.999529	0.13743
Aspm	5127	7786	5066	4845	3694	3607	0.999529	-0.378729
Aspn	128	112	52	230	231	175	1	1.3082
Aspscr1	1648	1957	1857	1615	1597	1910	0.999529	0.0763637
Asrgl1	11183	13145	12020	14335	8685	13808	0.999529	0.185885
Ass1	279	302	264	130	406	267	0.999529	0.105632
Aste1	366	436	421	373	302	290	0.999529	-0.165817
Astn1	11780	11772	8757	13184	10204	11344	0.999529	0.279122
Astn2	3734	4605	3419	5583	4451	4768	0.289734	0.510943
Asxl1	3508	4195	3537	4278	3321	3564	0.999529	0.166441
Asxl2	1916	2968	2288	2271	1441	1371	0.999529	-0.310305
Asxl3	726	1220	414	493	411	546	0.999529	-0.512647
Atad1	4589	4908	4368	4475	4045	4066	0.999529	0.0345499
Atad2	4167	6693	4772	4299	3258	2988	0.999529	-0.380143
Atad2b	1309	2084	1485	1516	1014	833	0.999529	-0.345455
Atad3a	1626	2055	2167	1585	1394	1894	0.999529	-0.0976861
Atad5	1372	2345	1621	1548	975	1151	0.999529	-0.354223
Atat1	3789	4698	3139	3785	3237	3018	0.999529	-0.0280485
Atcay	6297	5699	5535	5585	4447	6056	0.999529	0.0395602
Ate1	2703	2475	2490	2648	1991	2360	0.999529	0.0357954
Atf1	689	1161	1126	796	761	840	0.999529	-0.1369
Atf2	2770	2333	2196	2096	1948	2280	0.999529	-0.0412327
Atf3	411	907	754	327	1023	267	0.999529	-0.147167
Atf4	8026	10290	11033	7723	7988	7228	0.999529	-0.180661
Atf5	4312	5035	4717	4467	3828	2699	0.999529	-0.171802
Atf6	3642	3454	2818	3102	3236	3165	0.999529	0.112223
Atf6b	2700	2930	2566	2335	2763	2677	0.999529	0.0973746
Atf7	2908	4294	3180	3695	3176	2884	0.999529	0.0951716
Atf7ip	6442	7403	5375	6983	5824	5928	0.999529	0.142125
Atg10	200	180	183	172	176	227	1	0.193039
Atg101	1089	1110	1081	1028	934	982	0.999529	0.0149151
Atg12	2433	2218	2100	2003	1707	1836	0.999529	-0.113937
Atg13	2304	2096	2132	2206	1861	2807	0.999529	0.233021
Atg14	724	764	637	592	557	719	0.999529	-0.0178588
Atg16l1	2052	1731	1963	1536	1561	1541	0.999529	-0.142371
Atg16l2	1368	1157	1122	1065	1156	781	0.999529	-0.102847
Atg2a	1941	1841	1874	1768	1593	1673	0.999529	0.00120687
Atg2b	3040	3991	2150	2638	2043	1868	0.999529	-0.298154
Atg3	1568	2359	1831	1442	1536	1810	0.999529	-0.0905453
Atg4a	184	215	176	178	166	157	1	-0.0213519
Atg4b	1945	2050	2011	1601	1537	1874	0.999529	-0.09424
Atg4c	844	873	737	698	805	1019	0.999529	0.205617
Atg4d	1248	1450	1473	1099	1145	1245	0.999529	-0.0878377
Atg5	1140	1342	1200	1024	1097	1189	0.999529	0.0182789
Atg7	953	1083	876	953	744	1008	0.999529	0.0637296
Atg9a	1877	1831	1543	1794	1575	2029	0.999529	0.207202
Atic	2835	3765	3922	2736	2571	3164	0.999529	-0.144481
Atl1	1685	661	972	645	857	1324	0.999529	-0.0930032
Atl2	2109	2197	2105	1627	1718	1999	0.999529	-0.0952194
Atl3	4102	4919	4462	4690	4442	4091	0.999529	0.149215
Atm	2011	2680	1820	2612	1693	1725	0.999529	0.0739576
Atmin	2685	2472	2203	2113	2199	2537	0.999529	0.0632949
Atn1	499	642	558	469	421	545	0.999529	-0.0731656
Atoh8	150	120	149	70	244	160	1	0.347454
Atox1	1281	1587	1444	1283	1296	1547	0.999529	0.106607
Atp10a	670	1009	1035	636	1060	599	0.999529	-0.0553939
Atp10b	871	2013	1143	1887	731	1501	0.999529	0.217451
Atp10d	191	285	210	210	299	200	0.999529	0.23636
Atp11a	3991	5227	4553	4259	4342	3735	0.999529	0.0216586
Atp11b	3162	3586	3464	2612	3119	2430	0.999529	-0.145381
Atp11c	1331	1726	1370	1634	1329	1370	0.999529	0.14808
Atp13a1	3290	4084	3536	3482	3229	3437	0.999529	0.070508
Atp13a2	5082	4765	4952	4473	4312	5047	0.999529	0.0677571
Atp13a3	6024	7597	5297	7462	5140	6395	0.999529	0.183803
Atp13a4	236	154	224	87	131	284	1	-0.156915
Atp13a5	415	101	204	396	296	604	0.986807	0.977358
Atp1a1	26058	29154	22450	27765	26665	31544	0.482794	0.319
Atp1a2	43477	35541	28041	40211	37560	37983	0.999529	0.2841
Atp1a3	37930	8188	19020	7709	20210	29086	0.999529	-0.0663899
Atp1b1	23275	5727	11002	7867	14978	19026	0.999529	0.200302
Atp1b2	36256	40606	27169	37408	40768	39002	0.852402	0.350999
Atp1b3	5080	4950	4846	4723	5286	5549	0.927998	0.233088
Atp23	221	249	292	193	192	332	0.999529	0.0665811
Atp2a2	23692	21726	17232	17744	21259	23320	0.999529	0.161344
Atp2a3	267	154	212	269	171	410	0.999529	0.56516
Atp2b1	12581	5419	6395	6574	7039	8820	0.999529	0.0290032
Atp2b2	9059	1593	4291	1351	2615	7292	0.999529	-0.30352
Atp2b3	1238	360	607	404	476	1358	0.999529	0.137867
Atp2b4	7005	2917	3482	3959	6157	5089	0.999529	0.340295
Atp2c1	6175	5424	4874	4571	5385	4578	0.999529	-0.0071324
Atp4a	48	82	79	105	30	83	1	0.227897
Atp5a1	25844	31461	30546	23298	20622	28134	0.999529	-0.119738
Atp5b	33536	39334	36718	29872	27392	35755	0.999529	-0.0691198
Atp5c1	6233	7678	7316	5730	5235	6702	0.999529	-0.0965831
Atp5d	6206	6204	6498	4348	6239	6249	0.999529	-0.000418762
Atp5e	3097	3240	3189	2420	2738	3019	0.999529	-0.0524466
Atp5f1	4438	5174	4973	3638	3759	4382	0.999529	-0.139383
Atp5g1	326	222	237	203	246	212	0.999529	-0.0809782
Atp5g2	69	66	72	82	59	64	1	0.155657
Atp5g3	5798	6705	7248	5138	4912	6527	0.999529	-0.0891109
Atp5h	1509	1514	1526	1079	1125	1330	0.999529	-0.198425
Atp5j	3163	3351	3431	2916	2593	3428	0.999529	0.0103113
Atp5j2	3463	4005	3390	2783	2972	3659	0.999529	-0.0367379
Atp5k	2179	2448	2000	1724	1750	2488	0.999529	0.0130934
Atp5l	159	178	182	184	112	129	1	-0.115681
Atp5md	307	324	384	220	244	226	0.999529	-0.387219
Atp5mpl	2168	2498	1745	1708	1547	1499	0.999529	-0.251327
Atp5o	2505	2820	2774	2145	2017	2644	0.999529	-0.0852669
Atp6ap1	8881	7874	7448	7372	8213	9411	0.999529	0.211683
Atp6ap2	4894	3498	3434	3252	4543	4237	0.999529	0.190489
Atp6v0a1	10802	6316	6757	5218	7649	8980	0.999529	0.0264235
Atp6v0a2	6147	7821	7338	5463	7930	5869	0.999529	0.0348408
Atp6v0b	6638	5928	5980	4198	6070	5331	0.999529	-0.079859
Atp6v0c	1375	654	860	479	1057	953	0.999529	-0.0602183
Atp6v0c-ps2	370	471	351	431	387	423	0.999529	0.235202
Atp6v0d1	5727	5571	5130	3836	4562	5589	0.999529	-0.0676443
Atp6v0e	3718	4965	5364	4014	6423	5223	0.999529	0.33195
Atp6v0e2	9085	9324	8988	7478	6469	9231	0.999529	-0.0781547
Atp6v1a	10325	8921	8204	7149	7753	9313	0.999529	-0.0168114
Atp6v1b2	13479	7465	8265	5634	8694	9513	0.999529	-0.137923
Atp6v1c1	4857	4310	3429	2819	4008	4221	0.999529	-0.0210128
Atp6v1d	4022	3261	3421	2383	2481	2826	0.927998	-0.313893
Atp6v1e1	5726	4111	4276	3284	4380	5302	0.999529	0.0353575
Atp6v1f	1241	1155	1246	900	1057	1146	0.999529	-0.065969
Atp6v1g1	1458	1709	1753	1334	1351	1403	0.999529	-0.0961528
Atp6v1g2	5344	1078	2053	932	2283	4245	0.999529	-0.0651233
Atp6v1h	4301	3579	3512	3064	3787	3658	0.999529	0.0512993
Atp7a	961	1292	831	1227	1056	754	0.999529	0.169417
Atp7b	247	336	408	261	212	171	0.999529	-0.444559
Atp8a1	12529	7951	6329	10410	9338	9254	0.999529	0.2814
Atp8a2	1623	560	857	401	1104	1191	0.999529	-0.0304663
Atp8b1	169	292	191	200	479	291	0.970641	0.766988
Atp8b2	3317	3012	3078	2625	2890	2844	0.999529	-0.00171965
Atp8b4	38	144	112	66	135	5	1	-0.281404
Atp9a	11229	7192	7769	9075	7668	10934	0.999529	0.234777
Atp9b	2525	2570	2318	2488	2232	2492	0.999529	0.13093
Atpaf1	406	217	331	181	240	418	0.999529	-0.0467919
Atpaf2	725	882	829	588	607	777	0.999529	-0.137471
Atpif1	3633	3688	3683	3240	2960	3549	0.999529	-0.00787458
Atpsckmt	681	795	538	619	560	583	0.999529	-0.0141341
Atr	1410	2149	1390	1617	1133	1282	0.999529	-0.111416
Atraid	2366	2201	2116	2519	1676	2982	0.999529	0.261495
Atrip	758	918	812	685	651	794	0.999529	-0.0536996
Atrn	6611	5155	4273	6631	5714	6774	0.858943	0.419906
Atrnl1	2861	2214	1382	1930	2250	2482	0.999529	0.214152
Atrx	9916	9228	7293	10109	7618	7458	0.999529	0.106231
Atxn1	2633	1428	1529	1686	1635	1592	0.999529	-0.0241222
Atxn10	10404	12125	10315	9761	8661	10705	0.999529	-0.00247723
Atxn1l	3184	3858	2912	3499	3383	3483	0.96436	0.235876
Atxn2	4660	5726	4202	4223	4364	4620	0.999529	0.0334402
Atxn2l	10289	12666	11108	9949	8747	7381	0.999529	-0.204345
Atxn3	1350	1351	853	1117	794	865	0.999529	-0.178038
Atxn7	1210	1239	1135	1291	1133	1038	0.999529	0.125641
Atxn7l1	557	322	440	226	347	363	0.999529	-0.340023
Atxn7l2	652	869	747	647	481	681	0.999529	-0.155604
Atxn7l3	5408	3833	4117	3528	4087	5287	0.999529	0.106196
Atxn7l3b	8482	7969	7347	7479	5945	7672	0.999529	-0.00755256
Auh	1097	1237	1300	809	1121	1315	0.999529	0.000901516
Aunip	130	327	251	144	137	167	1	-0.478299
Aup1	2566	3111	3062	2299	2730	2482	0.999529	-0.043865
Aurka	1569	2987	2377	1256	1562	1659	0.975242	-0.451138
Aurkaip1	1753	1763	1872	1366	1504	1876	0.999529	-0.0201646
Aurkb	1551	3031	2545	1514	1368	1797	0.999529	-0.431287
Auts2	1709	942	1325	935	755	1461	0.999529	-0.193883
Aven	425	589	544	309	286	455	0.999529	-0.405006
Avl9	2420	2466	1929	2333	2170	2037	0.999529	0.117582
Avpi1	324	131	293	176	338	304	0.999529	0.277541
Axin1	1869	2345	2187	2119	1728	2304	0.999529	0.111476
Axin2	1073	1505	1119	1364	906	1156	0.999529	0.0680807
Axl	7635	12808	10236	9799	14108	8617	0.999529	0.276186
Azi2	2570	3038	2555	2261	2824	2247	0.999529	0.0253127
Azin1	8649	9312	6367	8681	8591	7768	0.999529	0.222136
Azin2	639	749	714	519	1105	702	0.999529	0.327202
B2m	50286	70184	62251	63974	65785	7601	0.999529	-0.200972
B3galnt1	1002	1011	933	831	911	1295	0.999529	0.205382
B3galnt2	827	804	1051	745	767	703	0.999529	-0.10815
B3galt1	1462	1201	1016	1010	956	1140	0.999529	-0.0781643
B3galt2	389	218	204	217	197	556	0.999529	0.392285
B3galt4	102	81	95	126	166	163	1	0.875215
B3galt5	793	851	1000	537	372	1618	0.999529	0.0649621
B3galt6	717	830	596	569	649	846	0.999529	0.115434
B3gat1	6198	5923	5601	6324	3805	6849	0.999529	0.0982833
B3gat2	5480	6438	3911	7062	4152	5859	0.999529	0.286412
B3gat3	2465	2151	2255	1544	2115	2689	0.999529	0.044388
B3glct	1406	2122	1477	1775	1307	2041	0.999529	0.207169
B3gnt3	158	282	206	198	389	163	0.999529	0.416751
B3gnt4	84	58	42	131	83	107	1	0.97028
B3gnt5	572	1354	316	690	837	651	0.999529	0.171457
B3gnt7	110	110	64	58	150	88	1	0.246796
B3gnt8	146	126	72	80	119	50	1	-0.272959
B3gnt9	143	195	195	131	222	277	1	0.405413
B3gntl1	455	468	396	457	445	438	0.999529	0.196903
B4galnt1	3033	1589	1568	1835	2079	2104	0.999529	0.119513
B4galnt3	54	43	25	92	32	52	1	0.702289
B4galnt4	2370	1504	1510	1847	1808	2145	0.999529	0.267096
B4galt1	758	1325	1297	812	1311	603	0.999529	-0.116307
B4galt2	2917	2909	2878	3117	2173	3361	0.999529	0.153692
B4galt3	1765	2284	2002	1624	1792	1809	0.999529	-0.0365095
B4galt4	671	644	628	625	643	798	0.999529	0.253238
B4galt5	2335	2093	2053	2297	2688	2174	0.991858	0.317381
B4galt6	5221	3565	3457	3723	3946	4758	0.999529	0.181498
B4galt7	615	623	640	505	580	630	0.999529	0.0362279
B9d1	116	46	130	49	59	116	1	-0.2557
B9d1os	780	604	558	883	407	300	0.999529	-0.107607
B9d2	533	451	555	474	432	569	0.999529	0.0977328
Baalc	3055	756	1277	541	2146	2423	0.999529	0.141531
Babam1	2428	2392	2307	2013	1942	2729	0.999529	0.069382
Babam2	1244	1889	1420	1324	1124	1646	0.999529	0.0191251
Bace1	4049	3158	2787	3506	3284	3920	0.999529	0.264517
Bace2	113	122	130	103	218	147	1	0.535009
Bach1	1865	2634	1831	2315	2466	1852	0.999529	0.256063
Bach2	1010	972	809	1354	750	881	0.999529	0.271426
Bach2os	65	120	76	49	85	8	1	-0.655237
Bad	760	811	1013	641	708	911	0.999529	-0.0334101
Bag1	3478	3413	4043	2163	3302	3399	0.999529	-0.139314
Bag2	271	464	312	284	375	427	0.999529	0.231824
Bag3	2348	2743	3217	3328	1933	1947	0.999529	-0.0305567
Bag4	1765	1458	1451	1268	1165	2076	0.999529	0.100638
Bag5	1388	1211	867	954	786	1022	0.999529	-0.159313
Bag6	11381	14099	12642	10874	9490	11115	0.999529	-0.10388
Bahcc1	3683	6569	4061	5038	3207	3150	0.999529	-0.13695
Bahd1	1945	1436	1601	1413	1656	1300	0.999529	-0.0193582
Baiap2	6915	2028	3913	2192	2649	4193	0.999529	-0.375917
Baiap2l2	65	42	56	41	37	69	1	-0.00269521
Baiap3	324	588	969	199	116	871	0.999529	-0.549423
Bak1	2678	4334	3779	3060	3444	2686	0.999529	-0.0467631
Bambi	418	526	365	437	413	397	0.999529	0.11095
Bambi-ps1	50	89	82	45	87	72	1	0.0639811
Banf1	3174	4722	4641	2658	2747	3907	0.999529	-0.263365
Banp	1789	1548	1625	887	1479	901	0.999529	-0.425433
Bap1	4536	4760	4027	3961	4140	5023	0.999529	0.146633
Bard1	813	1393	1013	823	611	631	0.975242	-0.455121
Barx1	209	249	264	269	321	323	0.760851	0.508954
Basp1	27612	31357	16729	23088	18245	20533	0.999529	-0.10979
Batf	48	105	77	43	85	23	1	-0.396364
Batf2	304	646	681	546	962	14	0.999529	0.120962
Batf3	118	170	147	85	179	73	1	-0.172962
Bax	1771	2281	2120	1786	1709	1786	0.999529	-0.050568
Baz1a	709	1389	1087	752	782	395	0.999529	-0.524002
Baz1b	9995	16381	9932	8894	8480	8180	0.999529	-0.31872
Baz2a	4091	4790	4246	4466	3996	3295	0.999529	0.0215652
Baz2b	1178	1514	1144	1138	1015	951	0.999529	-0.124158
Bbc3	611	537	549	615	478	638	0.999529	0.192112
Bbip1	1385	1615	1548	1266	1292	1334	0.999529	-0.0524179
Bbof1	140	154	133	56	72	83	1	-0.848136
Bbs1	1235	891	998	681	806	1154	0.999529	-0.0893271
Bbs10	200	202	193	169	129	156	1	-0.221023
Bbs12	357	454	403	288	407	384	0.999529	0.00463178
Bbs2	600	580	658	426	455	552	0.999529	-0.196432
Bbs4	791	553	633	464	406	729	0.999529	-0.15728
Bbs5	279	123	214	107	237	186	1	-0.0617494
Bbs7	680	749	698	566	505	656	0.999529	-0.133214
Bbs9	757	812	827	642	659	872	0.999529	0.0226217
Bbx	1819	2664	2158	1905	2124	1875	0.999529	0.0121801
Bc1	26391	9888	14755	3572	15244	25700	0.999529	-0.0699107
Bcam	923	887	635	984	648	631	0.999529	0.0677577
Bcan	35841	31547	24183	46296	28255	36728	0.937613	0.451899
Bcap29	821	880	888	687	571	933	0.999529	-0.081026
Bcap31	2212	2353	2404	1761	2274	2078	0.999529	-0.0175042
Bcar1	3102	4415	3474	2740	3555	3227	0.999529	-0.0266711
Bcar3	350	221	287	174	201	331	0.999529	-0.135477
Bcas1	21781	25591	26212	26216	20238	28706	0.999529	0.195759
Bcas1os1	138	160	147	178	130	179	1	0.298843
Bcas2	2553	3144	3095	2286	2063	2609	0.999529	-0.169353
Bcas3	1390	1168	1133	1359	1081	1589	0.999529	0.286891
Bcat1	3476	5739	8617	2774	3288	3678	0.812656	-0.709341
Bcat2	594	645	647	521	640	440	0.999529	-0.0568372
Bccip	1989	2066	1965	2000	1639	1790	0.999529	0.0223234
Bcdin3d	386	527	433	353	322	364	0.999529	-0.197992
Bche	107	419	146	234	139	466	0.999529	0.501254
Bckdha	1841	1565	1556	2150	1487	2336	0.883959	0.427468
Bckdhb	784	872	791	663	712	793	0.999529	-0.00439338
Bckdk	1974	2235	2022	2287	1660	2446	0.999529	0.203668
Bcl10	1430	1933	1475	1454	1379	1504	0.999529	0.0197494
Bcl11a	1312	136	612	225	354	1023	0.999529	-0.262214
Bcl11b	2435	409	1382	505	536	1267	0.999529	-0.758481
Bcl2	1469	1395	1318	1321	1346	1099	0.999529	0.0246641
Bcl2a1b	40	87	64	48	57	12	1	-0.493805
Bcl2l1	2512	2452	3224	1827	2875	2911	0.999529	0.0568331
Bcl2l11	802	914	739	1097	788	733	0.999529	0.273189
Bcl2l12	169	188	194	121	181	140	1	-0.142873
Bcl2l13	4077	5020	3826	4538	3428	4294	0.999529	0.0987581
Bcl2l2	2452	2032	2127	1792	1967	2432	0.999529	0.0660748
Bcl3	654	1357	599	534	1823	587	0.999529	0.392561
Bcl6	1073	1420	1395	854	2070	983	0.999529	0.196104
Bcl6b	451	696	539	681	530	474	0.999529	0.184764
Bcl7a	2952	2852	2396	2912	1822	3056	0.999529	0.0896812
Bcl7b	1335	1591	1278	1353	1117	1711	0.999529	0.158945
Bcl7c	2201	2101	1885	2938	1532	2273	0.999529	0.292245
Bcl9	2082	2547	2214	2343	2205	2100	0.999529	0.135724
Bcl9l	3250	3780	2960	3307	2963	2812	0.999529	0.0415783
Bclaf1	6225	7163	6397	6849	5059	6012	0.999529	0.0298451
Bclaf3	631	753	596	639	512	509	0.999529	-0.0755763
Bco2	191	150	200	141	154	138	1	-0.155675
Bcor	2173	2585	2133	1572	2094	1632	0.999529	-0.198523
Bcorl1	1093	1122	1125	1069	996	883	0.999529	-0.00561558
Bcr	5642	3668	4574	3000	3682	4053	0.999529	-0.213737
Bcs1l	736	893	753	508	667	745	0.999529	-0.140141
Bdh1	953	849	909	879	792	1141	0.999529	0.211947
Bdkrb2	98	62	70	84	204	113	1	0.975585
Bdnf	904	23	53	76	3766	143	1	2.20662
Bdp1	2102	2403	1739	1785	1817	1477	0.999529	-0.114982
Bean1	177	68	115	51	156	164	1	0.187377
Becn1	4113	5205	5014	3785	4456	4982	0.999529	0.0537214
Begain	1945	617	1386	541	1044	1771	0.999529	-0.108072
Bend3	567	824	516	610	475	648	0.999529	0.0398206
Bend4	827	1112	882	696	716	832	0.999529	-0.155866
Bend5	326	591	413	404	302	279	0.999529	-0.243952
Bend6	1576	1110	1204	988	1050	2341	0.999529	0.311302
Bend7	175	128	128	107	103	124	1	-0.205468
Bet1	692	642	785	595	702	642	0.999529	0.0395107
Bet1l	802	554	626	649	664	689	0.999529	0.17739
Bex1	423	475	603	283	274	541	0.999529	-0.302187
Bex2	2470	1874	2085	1191	1361	2169	0.999529	-0.294811
Bex3	3870	3957	3669	2576	2782	3485	0.999529	-0.213219
Bex4	83	111	136	56	51	85	1	-0.623303
Bfar	1471	1554	1514	1189	1383	1415	0.999529	-0.0170675
Bfsp2	618	877	659	674	1000	747	0.999529	0.353852
Bgn	6538	8186	4285	7156	20135	10239	0.388768	1.17843
Bhlhb9	2830	2578	2848	2373	2282	2712	0.999529	-0.00081658
Bhlhe22	452	160	251	240	452	726	0.999529	0.849317
Bhlhe40	4079	8144	5086	3898	3886	3183	0.990669	-0.464179
Bhlhe41	2127	2941	2611	1768	2311	1605	0.999529	-0.249469
Bicc1	913	1162	1014	1205	1247	1370	0.147785	0.480456
Bicd1	1616	1715	1260	1746	1063	1388	0.999529	0.0447999
Bicd2	3668	3685	3343	2561	3538	2897	0.999529	-0.0744216
Bicdl1	1087	669	898	654	674	889	0.999529	-0.107231
Bicra	1787	1934	1693	1963	1482	1438	0.999529	0.0281053
Bicral	2239	2122	1856	1781	1835	1983	0.999529	0.0186496
Bid	407	454	409	402	438	311	0.999529	0.039481
Bin1	7112	7183	7424	4502	5294	6740	0.999529	-0.231344
Bin2	620	910	766	554	987	356	0.999529	-0.0758176
Bin3	554	881	739	631	718	618	0.999529	0.0382291
Birc2	1558	1602	1606	1424	1896	1077	0.999529	0.0668784
Birc3	271	408	281	282	479	145	0.999529	0.12306
Birc5	1559	2730	2517	1285	1332	1454	0.633002	-0.565024
Birc6	8601	9903	7024	9225	7292	6914	0.999529	0.0580196
Bivm	896	1138	887	901	881	1006	0.999529	0.107396
Blcap	1882	1186	1517	1224	1405	1561	0.999529	0.0270772
Blm	1111	1469	945	1226	707	868	0.999529	-0.149637
Blmh	2825	3586	3535	2479	2490	2757	0.999529	-0.193237
Blnk	422	263	236	138	209	148	0.928701	-0.724471
Bloc1s1	68	69	75	67	48	74	1	-0.00352834
Bloc1s2	190	212	244	171	167	173	1	-0.169242
Bloc1s3	606	543	447	567	457	451	0.999529	0.0603581
Bloc1s4	565	710	552	517	623	604	0.999529	0.110061
Bloc1s5	638	716	684	606	494	714	0.999529	-0.00288106
Bloc1s6	1159	1251	1094	1044	1096	1024	0.999529	0.0278596
Blvra	927	1097	1096	859	738	790	0.999529	-0.214065
Blvrb	674	603	573	622	686	532	0.999529	0.167768
Blzf1	865	1081	1008	866	887	938	0.999529	0.0384519
Bmf	533	675	452	669	938	506	0.999529	0.541789
Bmi1	3711	4681	3388	4409	2984	3580	0.999529	0.0758991
Bmp1	5041	6404	5512	6355	6784	6269	0.4326	0.372807
Bmp2	292	261	134	210	477	298	0.999529	0.705484
Bmp2k	1346	2126	1886	1470	2200	1290	0.999529	0.0783559
Bmp4	269	228	333	315	319	455	0.934686	0.544885
Bmp5	108	53	83	317	126	119	1	1.36924
Bmp6	292	290	269	186	164	212	0.879285	-0.432054
Bmp7	5384	9815	4621	6555	5718	6710	0.999529	0.127519
Bmper	535	570	435	569	376	811	0.999529	0.348251
Bmpr1a	4593	5520	4321	5021	4363	5014	0.999529	0.171227
Bmpr1b	553	166	355	149	274	406	0.999529	-0.242246
Bmpr2	8454	7960	5393	6863	8113	7346	0.999529	0.210664
Bms1	2222	3099	2485	2298	2103	1963	0.999529	-0.113168
Bmt2	1394	1702	1316	1478	1359	1325	0.999529	0.0947685
Bmyc	1352	775	913	806	824	1176	0.999529	0.035177
Bnip1	625	825	779	540	517	613	0.999529	-0.245512
Bnip2	2828	3623	3280	2843	2715	2402	0.999529	-0.110675
Bnip3	982	2702	2160	1053	855	749	0.557595	-0.944993
Bnip3l	2872	3911	3371	2575	2342	2715	0.999529	-0.237713
Boc	621	656	486	917	702	602	0.8805	0.515195
Bod1	2130	2203	2112	1788	1872	2289	0.999529	0.0504404
Bod1l	4659	5688	3451	3907	3667	3966	0.999529	-0.0776528
Bok	1131	601	1013	628	933	1159	0.999529	0.132972
Bola1	387	486	483	384	316	581	0.999529	0.0766593
Bola2	1109	1124	1271	1021	946	1100	0.999529	-0.026637
Bola3	498	515	540	401	409	462	0.999529	-0.120801
Bop1	3462	4421	3934	3268	3164	3321	0.999529	-0.102082
Bora	728	1568	1398	600	597	626	0.4326	-0.838088
Borcs5	666	586	612	736	604	798	0.923554	0.360766
Borcs6	904	753	860	797	852	875	0.999529	0.169118
Borcs7	431	503	492	334	311	547	0.999529	-0.100504
Borcs8	544	613	601	426	459	518	0.999529	-0.156604
Bpgm	3658	3874	4049	4725	3476	4956	0.857763	0.348055
Bphl	404	408	503	322	310	527	0.999529	-0.0292291
Bpnt1	1924	1830	2076	1492	1744	1890	0.999529	-0.0211457
Bptf	8813	10313	8088	9400	7301	7590	0.999529	0.0142023
Braf	3908	3202	2916	3220	3334	3315	0.999529	0.146358
Brap	2546	2929	2295	2249	2320	2686	0.999529	0.0734281
Brat1	1638	2143	1704	1917	1750	1722	0.999529	0.15385
Brca1	1768	2639	2071	1816	1327	1388	0.999529	-0.333786
Brca2	775	1671	811	1055	631	1037	0.999529	-0.0715166
Brcc3	852	1015	935	818	700	831	0.999529	-0.0832304
Brd1	3554	4721	3797	4243	3175	3578	0.999529	0.0430984
Brd2	11980	14926	11305	13144	11379	12038	0.999529	0.114545
Brd3	3888	4207	4151	3746	2808	3851	0.999529	-0.0688957
Brd3os	509	386	411	266	422	547	0.999529	0.074351
Brd4	6253	7912	6804	5666	5947	5775	0.999529	-0.0933591
Brd7	2858	3821	2986	2657	2292	2640	0.999529	-0.172459
Brd8	4069	5917	5005	4573	3203	3839	0.999529	-0.190949
Brd9	2887	2704	2716	2341	2072	2169	0.999529	-0.166262
Brdt	472	395	389	430	377	485	0.999529	0.20403
Brf1	1523	1903	1233	1504	1107	1136	0.999529	-0.131303
Brf2	449	542	360	394	394	532	0.999529	0.138211
Bri3	1276	1650	1440	1088	1321	1617	0.999529	0.0522063
Bri3bp	4217	4827	4019	3623	3781	5542	0.999529	0.151376
Bricd5	2590	1332	820	5728	988	2249	0.990669	1.08604
Brinp1	5095	3380	2608	3862	3870	3790	0.999529	0.224502
Brinp2	3659	3026	2388	3438	2563	3460	0.999529	0.226454
Brinp3	2965	3818	2763	4885	2199	3499	0.999529	0.324974
Brip1	495	942	625	537	475	487	0.999529	-0.272942
Brip1os	3872	5409	4174	4155	4061	4013	0.999529	0.0424231
Brix1	1927	2657	1944	1815	1769	1883	0.999529	-0.0769205
Brk1	4494	4098	4394	3461	3704	4023	0.999529	-0.0494859
Brms1l	1692	1617	1667	1527	978	1264	0.999529	-0.233693
Brox	1684	1879	1644	1795	1338	1558	0.999529	0.0224513
Brpf1	2078	2618	2269	2141	1853	1974	0.999529	-0.0471626
Brpf3	1671	1811	1814	1678	1215	1666	0.999529	-0.0498388
Brsk1	6988	3987	5147	3850	4534	6572	0.999529	0.039149
Brsk2	3521	1911	2239	2427	1940	2857	0.999529	0.0649924
Brwd1	4393	4502	4030	3885	3508	3563	0.999529	-0.0652264
Brwd3	1485	2104	1318	1740	1474	1394	0.999529	0.095688
Bscl2	3780	4355	4353	3745	4127	4485	0.999529	0.15421
Bsdc1	2423	2232	2041	2356	2189	2451	0.999529	0.231805
Bsg	21893	30178	24215	22015	18888	21537	0.999529	-0.112185
Bsn	10907	1599	3222	2122	6278	5076	0.999529	-0.0814855
Bst1	43	199	147	54	265	25	1	0.0560014
Bst2	2266	4697	4614	2815	5996	359	0.999529	-0.116379
Btaf1	2438	2816	2122	2001	1936	1657	0.999529	-0.217422
Btbd1	2847	2606	2236	2480	2068	2344	0.999529	0.012195
Btbd10	1462	1013	1079	1057	903	1212	0.999529	-0.0058134
Btbd11	595	397	377	378	289	639	0.999529	0.0780651
Btbd17	542	381	447	821	320	730	0.999529	0.602395
Btbd19	266	192	220	189	174	253	0.999529	0.0171876
Btbd2	2223	2604	2663	2117	2124	2881	0.999529	0.0911214
Btbd3	3031	2300	2434	2727	2763	3363	0.93963	0.349732
Btbd6	695	164	339	207	371	656	0.999529	0.166676
Btbd7	2841	4247	2193	3157	2353	2105	0.999529	-0.0923706
Btbd8	1196	796	728	618	837	1164	0.999529	0.099412
Btbd9	1834	1690	1760	1632	1563	2084	0.999529	0.160133
Btd	1283	1545	1344	1276	1322	1254	0.999529	0.0612992
Btf3	1923	2756	2817	1914	1864	2074	0.999529	-0.185173
Btf3l4	526	597	547	565	442	589	0.999529	0.103164
Btg1	1813	2590	2034	1924	2716	2019	0.999529	0.234086
Btg2	494	531	519	432	840	433	0.999529	0.328083
Btk	144	237	222	136	185	78	1	-0.400256
Btla	77	88	98	67	34	14	1	-1.00346
Btrc	2396	2347	2253	2218	1780	2237	0.999529	0.000842988
Bub1	1872	3109	2314	1549	1473	1507	0.574087	-0.50509
Bub1b	2446	4382	3465	2111	2019	2454	0.813635	-0.466934
Bub3	6074	6149	6644	6287	4622	5684	0.999529	-0.018435
Bud13	501	639	628	450	439	509	0.999529	-0.168419
Bud23	1285	1695	1231	965	1151	1252	0.999529	-0.146105
Bud31	2401	3262	2580	2171	2273	2473	0.999529	-0.0768316
Bysl	1591	1979	1810	1412	1568	1796	0.999529	-0.00132297
Bzw1	9795	11583	9924	9628	7853	8508	0.999529	-0.0931081
Bzw2	3547	5262	5383	3858	2192	2861	0.956761	-0.497737
C1d	1339	1426	1358	1364	1311	1303	0.999529	0.121062
C1galt1	3806	4024	3341	5521	3694	4334	0.716963	0.452453
C1galt1c1	946	1031	787	899	937	893	0.999529	0.15856
C1qa	9488	12036	11448	6406	13478	5109	0.999529	-0.205243
C1qb	8588	10790	9689	6019	12238	4760	0.999529	-0.141746
C1qbp	2917	4486	4593	2950	3140	4568	0.999529	-0.006412
C1qc	7841	10411	10076	6105	11945	4721	0.999529	-0.12107
C1ql1	5629	3158	2255	4701	7138	6966	0.546518	0.931374
C1ql2	166	162	129	351	122	399	0.72008	1.08715
C1ql3	1629	944	339	1213	2027	1590	0.983602	0.90468
C1qtnf1	239	427	336	256	626	669	0.927998	0.804774
C1qtnf12	181	144	188	155	140	229	1	0.18244
C1qtnf4	1980	312	1126	261	587	2057	0.999529	-0.139389
C1qtnf6	2697	3889	3024	3794	3305	3814	0.725315	0.360865
C1ra	225	332	373	384	655	40	0.999529	0.426468
C1rl	47	67	56	61	89	28	1	0.266711
C1s1	147	232	258	280	415	48	0.999529	0.430606
C2	102	131	126	126	228	28	1	0.298663
C2cd2	946	1169	941	905	914	971	0.999529	0.0439159
C2cd2l	3495	1869	2456	1481	2550	2863	0.999529	-0.0307368
C2cd3	2825	3822	2894	2733	2814	2336	0.999529	-0.09119
C2cd4c	415	209	177	283	157	334	0.999529	0.0988902
C2cd4d	93	82	52	160	64	114	1	0.74479
C2cd5	2275	2454	2329	1661	1289	1553	0.237981	-0.478457
C3	1650	4716	4312	2229	3171	158	0.999529	-0.718841
C3ar1	767	2105	1201	742	1020	453	0.999529	-0.666439
C4b	36227	47452	38594	52108	66569	16672	0.999529	0.351418
C5ar1	159	456	371	111	395	118	0.999529	-0.44911
C5ar2	63	115	85	64	84	27	1	-0.382073
C7	40	57	91	106	51	24	1	0.129468
C9orf72	952	876	825	997	873	809	0.999529	0.187511
Caap1	343	406	303	247	360	327	0.999529	0.00576041
Cab39	6864	6926	5708	5963	5513	6567	0.999529	0.0579339
Cab39l	1581	1771	1613	1377	1241	1596	0.999529	-0.0686455
Cabin1	3925	4224	3794	4102	3690	3557	0.999529	0.101632
Cables1	970	694	748	978	604	645	0.999529	0.0525583
Cables2	823	695	864	649	682	785	0.999529	-0.0097848
Cabp1	1519	320	438	268	797	1192	0.999529	0.114348
Cabp7	477	194	294	720	264	1185	0.72008	1.29324
Cacfd1	1697	2044	2196	1487	1635	1602	0.999529	-0.15825
Cachd1	1228	1660	1157	1315	1096	1193	0.999529	0.0137406
Cacna1a	5333	4276	2871	3470	4310	4029	0.999529	0.0932783
Cacna1b	2097	548	1035	466	976	1333	0.999529	-0.274867
Cacna1c	3746	2914	2596	2955	2920	2896	0.999529	0.0914384
Cacna1d	1818	1257	1003	1387	951	1313	0.999529	0.00371254
Cacna1e	5060	1170	2641	1128	2885	3239	0.999529	-0.155777
Cacna1g	3064	711	910	680	1089	1303	0.999529	-0.469292
Cacna1h	2639	3607	3274	1856	1794	1885	0.0422537	-0.607019
Cacna1i	2400	313	895	140	664	1153	0.999529	-0.769927
Cacna2d1	3365	1904	1413	996	2590	3274	0.999529	0.189587
Cacna2d2	1898	744	1096	889	717	1282	0.999529	-0.232759
Cacna2d3	1713	605	963	938	767	1128	0.999529	-0.0687085
Cacnb1	2750	818	1182	740	1402	1497	0.999529	-0.240389
Cacnb2	791	407	563	415	457	864	0.999529	0.11766
Cacnb3	4965	4399	3277	3740	2707	3635	0.999529	-0.157903
Cacnb4	3999	1698	1579	2785	1696	2887	0.999529	0.167576
Cacng2	1489	240	547	152	595	1187	0.999529	-0.123417
Cacng3	821	63	329	55	335	549	0.999529	-0.260266
Cacng4	22073	25617	17515	26986	13776	19297	0.999529	0.0585375
Cacng5	568	326	403	169	204	424	0.999529	-0.565149
Cacng7	9675	8459	7942	11707	7648	9077	0.999529	0.294063
Cacng8	1766	1051	1172	1059	1374	1382	0.999529	0.095493
Cactin	1759	2327	1928	1631	1683	1795	0.999529	-0.0596861
Cacul1	2986	3401	2903	2684	2597	2754	0.999529	-0.0356705
Cacybp	3246	3872	3759	2356	3728	2621	0.999529	-0.141628
Cad	3342	5419	4262	3238	3007	3971	0.999529	-0.175765
Cadm1	5748	5931	4711	4917	5176	6238	0.999529	0.163987
Cadm2	6953	5342	3677	8332	5017	6264	0.999529	0.467154
Cadm3	7404	1437	2831	2125	3748	5393	0.999529	0.0778149
Cadm4	19470	19550	15142	23370	16295	19643	0.999529	0.304144
Cadps	4294	1796	2068	1799	2065	3427	0.999529	-0.0213806
Cadps2	644	212	395	438	441	1402	0.999529	0.982075
Calb1	1480	286	670	159	754	1835	0.999529	0.279637
Calb2	631	250	525	178	107	784	0.999529	-0.295124
Calcoco1	3453	3338	2744	4119	3079	3180	0.999529	0.297182
Calcrl	1844	2303	1259	2905	1251	2564	0.999529	0.488
Cald1	6382	8639	5878	6545	9217	7593	0.999529	0.344652
Calhm2	154	149	139	110	168	98	1	-0.051716
Calhm5	149	56	86	76	81	114	1	0.0410677
Calhm6	85	213	178	111	313	6	1	0.0833532
Calm1	47363	25649	25614	19985	24268	36921	0.999529	-0.133091
Calm2	12799	9888	10122	8724	9252	12652	0.999529	0.0580919
Calm3	30579	22687	21663	20207	19503	26910	0.999529	-0.0112043
Caln1	4590	375	2426	522	2370	3774	0.999529	-0.0388002
Calr	29228	41377	30299	19739	38990	23467	0.999529	-0.105449
Calr3	52	53	91	56	72	91	1	0.313939
Calu	11604	15903	12468	11529	15935	14094	0.999529	0.236238
Caly	1314	356	846	241	448	1531	0.999529	-0.0768968
Camk1	4542	5642	6502	4684	3707	5952	0.999529	-0.0584973
Camk1d	3444	2206	2323	2278	2265	3176	0.999529	0.107569
Camk1g	337	408	409	142	211	399	0.999529	-0.466759
Camk2a	25785	3843	13501	5841	8179	29523	0.999529	0.111564
Camk2b	21126	7153	10636	9753	10470	16654	0.999529	0.0601437
Camk2d	3201	2042	2329	2203	3440	2478	0.999529	0.269359
Camk2g	4169	2557	2746	2642	2518	4874	0.999529	0.227294
Camk2n1	22965	5859	9108	6082	10705	20391	0.999529	0.0950695
Camk2n2	1730	1076	1371	1085	1117	2332	0.999529	0.257394
Camk4	721	302	434	243	373	593	0.999529	-0.131597
Camkk1	1741	517	699	618	687	1668	0.999529	0.131531
Camkk2	3984	3177	2915	2395	2713	4122	0.999529	0.0290561
Camkmt	295	338	282	265	246	284	0.999529	-0.0306025
Camkv	3704	675	2934	819	1197	4499	0.999529	-0.070779
Caml	1098	986	1042	882	948	1054	0.999529	0.0488264
Camsap1	2527	2026	2198	1599	1773	1946	0.999529	-0.181129
Camsap2	8822	11277	8262	8547	8584	9487	0.999529	0.085153
Camsap3	545	112	220	132	228	397	0.999529	-0.0882958
Camta1	6182	3719	4387	2829	3050	5648	0.999529	-0.167117
Camta2	4419	2704	3055	2717	3050	4438	0.999529	0.15423
Cand1	6551	7371	6312	5569	5173	5874	0.999529	-0.112139
Cand2	1056	1774	1256	1203	841	889	0.999529	-0.292652
Cant1	3101	3757	3185	3071	3230	3079	0.999529	0.0783304
Canx	25775	31571	30908	22116	27928	22394	0.999529	-0.107098
Cap1	10349	11065	9492	8386	10683	8648	0.999529	0.0208356
Cap2	3075	709	986	552	2045	1760	0.999529	0.014067
Capg	501	1139	742	565	1216	514	0.999529	0.15344
Capn1	642	692	622	416	867	557	0.999529	0.0925378
Capn10	944	1110	1150	762	932	1204	0.999529	0.018446
Capn15	2226	1975	2151	1656	1679	1727	0.999529	-0.160607
Capn2	3575	4103	3756	2895	4576	3858	0.999529	0.162097
Capn3	435	255	375	240	439	195	0.999529	-0.110285
Capn5	1695	801	1351	2340	1999	2101	0.4326	0.897758
Capn6	1490	3495	1341	1966	1705	1868	0.999529	0.00775855
Capn7	2495	2895	2411	2570	1952	2176	0.999529	-0.0445853
Capns1	8648	8385	8260	8662	8939	8515	0.975242	0.217711
Caprin1	16375	22582	17455	14997	13938	12323	0.999529	-0.26791
Caprin2	496	611	501	521	318	473	0.999529	-0.122196
Capza1	797	1153	1009	758	919	702	0.999529	-0.131506
Capza2	7597	8511	7855	7098	7073	6838	0.999529	-0.0153657
Capzb	7763	8810	7983	6808	7543	8070	0.999529	0.0401037
Car10	1338	197	253	105	944	819	0.999529	0.201056
Car11	1911	523	1531	846	725	1673	0.999529	-0.168136
Car12	775	162	255	244	596	216	0.999529	-0.0079379
Car13	65	171	108	91	105	63	1	-0.207052
Car14	120	76	136	75	9	198	1	-0.127222
Car2	2713	1464	2175	1879	1311	2473	0.999529	-0.0224321
Car4	291	216	249	143	449	380	0.999529	0.525115
Car5b	134	69	85	91	163	159	1	0.676244
Car6	43	74	159	97	111	309	1	1.03424
Car7	272	66	87	72	120	117	1	-0.313609
Car8	1722	1230	1185	3326	1898	3539	0.0265909	1.23827
Car9	268	657	372	568	398	156	0.999529	0.00537706
Card10	325	296	217	223	310	257	0.999529	0.091221
Card11	188	209	133	300	139	220	1	0.489684
Card19	371	615	615	370	477	384	0.999529	-0.198749
Card6	522	356	325	883	503	432	0.880833	0.77045
Card9	127	183	248	89	190	83	1	-0.439262
Carf	501	536	497	538	386	553	0.999529	0.11194
Carhsp1	1932	2766	2797	1750	1534	2067	0.999529	-0.318185
Carm1	2855	3330	3402	2348	2879	3092	0.999529	-0.0360317
Carmil1	2038	1820	1607	3132	2546	1554	0.927998	0.588138
Carmil2	735	212	419	233	330	817	0.999529	0.132383
Carmil3	1367	866	1176	923	751	980	0.999529	-0.206045
Carnmt1	576	662	562	566	459	451	0.999529	-0.109104
Carns1	177	106	158	119	114	185	1	0.0690674
Cars	2439	3394	2985	2228	2253	1989	0.999529	-0.266308
Cars2	682	791	714	483	589	510	0.999529	-0.290823
Cartpt	67	63	112	16	382	167	1	1.39772
Casc1	39	84	61	60	43	38	1	-0.193167
Casc3	3502	3930	3681	3326	3061	3309	0.999529	-0.0248812
Casc4	4367	3895	3382	4341	4059	5034	0.660319	0.372238
Casd1	1782	1249	1173	1167	1081	1553	0.999529	0.0117881
Cask	7420	8793	6858	8971	6819	9245	0.93963	0.289425
Caskin1	5383	3586	3579	4668	3281	4303	0.999529	0.126608
Caskin2	5060	5753	3983	7598	4110	5081	0.999529	0.36134
Casp1	614	1100	782	752	903	165	0.999529	-0.24064
Casp12	1392	2068	1715	1816	2275	791	0.999529	0.117153
Casp2	1820	2383	2211	2035	1534	1810	0.999529	-0.080225
Casp3	1749	2962	2649	2148	1908	1953	0.999529	-0.112849
Casp4	415	775	622	506	1010	400	0.999529	0.282126
Casp6	275	475	443	323	338	267	0.999529	-0.178426
Casp7	1276	1995	1513	1579	1381	1159	0.999529	-0.0288542
Casp8	263	622	416	251	531	210	0.999529	-0.182989
Casp8ap2	1527	2085	1439	1662	1205	1249	0.999529	-0.112084
Casp9	940	1156	993	980	856	1039	0.999529	0.0684193
Cast	571	632	590	574	616	507	0.999529	0.0979499
Castor1	120	99	121	78	158	121	1	0.238309
Castor2	5191	4129	3646	4047	4412	5186	0.999529	0.237646
Casz1	78	53	90	43	51	57	1	-0.394714
Cat	3632	4487	3607	4458	3170	3899	0.999529	0.150298
Catsper2	177	162	168	200	114	139	1	0.00679138
Catspere2	140	95	64	187	125	126	1	0.723893
Cav1	1012	859	702	630	1026	540	0.999529	-0.044173
Cav2	4535	6178	3744	5835	7635	6285	0.382787	0.637323
Cavin1	1040	1174	1214	786	1252	1006	0.999529	0.00285839
Cavin2	164	75	144	90	84	179	1	0.0148215
Cavin3	811	1480	660	773	919	860	0.999529	-0.0155885
Cavin4	59	67	80	89	50	78	1	0.238961
Cbarp	6437	2528	3492	3558	4394	5025	0.999529	0.207731
Cbfa2t2	1659	1553	1397	1215	1291	1715	0.999529	0.0361854
Cbfa2t3	738	244	327	210	314	400	0.999529	-0.360099
Cbfb	4048	6192	5199	5170	4486	5811	0.999529	0.176252
Cbl	6625	9110	6816	6662	6770	5833	0.999529	-0.0432991
Cblb	776	1117	1003	794	950	929	0.999529	0.0607544
Cbll1	1005	1151	1060	842	645	678	0.795735	-0.396152
Cbln1	1011	1404	1056	832	657	1625	0.999529	-5.37928e-05
Cbln2	355	65	148	69	359	243	0.999529	0.386903
Cbln4	193	37	91	40	284	153	1	0.724078
Cbr1	718	305	442	289	636	975	0.999529	0.511027
Cbr3	657	1012	994	572	405	833	0.999529	-0.397313
Cbr4	442	458	389	521	319	466	0.999529	0.187617
Cbs	468	90	313	155	233	458	0.999529	0.0752296
Cbwd1	432	580	473	380	393	476	0.999529	-0.0771108
Cbx1	2545	3176	3220	2063	2319	1955	0.972135	-0.319879
Cbx2	506	786	746	589	476	584	0.999529	-0.132043
Cbx3	902	1072	879	858	701	809	0.999529	-0.0945769
Cbx4	2601	2933	2941	2880	2152	2707	0.999529	0.0377056
Cbx5	20202	27077	20758	18572	16400	15065	0.999529	-0.260726
Cbx6	13238	9570	10710	9116	9221	10690	0.999529	-0.0471433
Cbx7	1366	988	1247	1076	1091	1468	0.999529	0.168226
Cbx8	659	831	809	799	558	652	0.999529	-0.0212528
Cby1	1436	1722	1624	1299	1356	1612	0.999529	0.00460902
Cc2d1a	1660	1763	1473	1386	1388	1610	0.999529	0.0110476
Cc2d1b	1423	1865	1949	1761	1414	1881	0.999529	0.116816
Cc2d2a	1889	2939	1871	2351	1502	2320	0.999529	0.0596933
Ccar1	4286	5069	4676	3938	3511	3053	0.999529	-0.239217
Ccar2	3651	4258	3983	3286	2721	3538	0.999529	-0.148695
Ccbe1	62	45	35	52	41	108	1	0.646616
Ccdc102a	187	235	195	185	333	161	0.999529	0.329352
Ccdc106	477	102	308	322	201	495	0.999529	0.321059
Ccdc107	774	754	735	639	681	791	0.999529	0.0660603
Ccdc112	384	377	330	317	253	391	0.999529	-0.019838
Ccdc114	281	191	102	114	204	152	1	-0.112339
Ccdc115	550	626	617	468	404	526	0.999529	-0.191934
Ccdc116	80	61	101	55	61	52	1	-0.363364
Ccdc117	1087	1170	1453	984	1131	1020	0.999529	-0.0735164
Ccdc12	550	654	680	457	516	543	0.999529	-0.143684
Ccdc120	367	326	331	310	266	326	0.999529	-0.0177946
Ccdc122	55	45	85	79	78	140	1	0.825889
Ccdc124	2162	2528	2022	1424	1820	1970	0.999529	-0.191968
Ccdc125	38	46	37	59	29	43	1	0.288361
Ccdc126	332	285	242	252	296	280	0.999529	0.118135
Ccdc127	2872	2689	2508	2285	2388	2496	0.999529	-0.00129165
Ccdc13	167	207	114	207	84	224	1	0.245276
Ccdc130	442	631	514	380	438	377	0.999529	-0.227877
Ccdc134	1732	2128	1925	2136	1337	1292	0.999529	-0.0998374
Ccdc136	596	296	537	180	317	996	0.999529	0.177902
Ccdc137	928	1000	927	714	772	847	0.999529	-0.121467
Ccdc138	88	62	76	60	65	46	1	-0.231459
Ccdc14	392	515	375	403	268	339	0.999529	-0.166682
Ccdc141	687	595	669	594	727	741	0.999529	0.244837
Ccdc148	160	84	115	52	83	173	1	-0.0880927
Ccdc149	896	637	676	852	576	1181	0.999529	0.389344
Ccdc15	200	386	241	212	185	169	0.999529	-0.356027
Ccdc157	1216	839	953	903	1059	959	0.999529	0.122934
Ccdc159	156	120	147	99	109	102	1	-0.282894
Ccdc163	410	477	394	248	331	196	0.971122	-0.538479
Ccdc166	202	180	104	220	223	353	0.673981	0.875342
Ccdc167	995	1081	864	950	877	1207	0.999529	0.212891
Ccdc171	124	142	103	75	147	93	1	-0.043253
Ccdc173	113	96	79	48	90	55	1	-0.398005
Ccdc174	744	884	805	688	575	569	0.999529	-0.233236
Ccdc177	466	358	250	286	114	346	0.999529	-0.373157
Ccdc18	275	500	259	319	235	217	0.999529	-0.228422
Ccdc181	448	421	444	245	320	411	0.999529	-0.267827
Ccdc184	374	283	435	134	537	471	0.999529	0.220979
Ccdc186	2536	2759	2101	2047	2390	2178	0.999529	0.0164733
Ccdc187	237	45	442	84	39	175	1	-1.18027
Ccdc189	123	78	116	139	78	155	1	0.378602
Ccdc190	258	217	378	171	142	322	0.999529	-0.287391
Ccdc191	145	209	230	125	137	158	1	-0.306839
Ccdc22	126	122	134	78	83	87	1	-0.455929
Ccdc25	1310	1298	1380	932	1181	890	0.999529	-0.234176
Ccdc28a	346	253	362	328	342	399	0.999529	0.310907
Ccdc28b	966	1053	953	904	640	771	0.999529	-0.188661
Ccdc3	387	88	137	151	443	299	0.999529	0.697428
Ccdc30	196	85	176	69	120	182	1	-0.165616
Ccdc32	1000	688	746	750	770	968	0.999529	0.189681
Ccdc34	1026	1316	1206	677	734	778	0.192485	-0.523615
Ccdc39	371	254	310	155	243	260	0.999529	-0.349136
Ccdc40	35	50	53	51	35	73	1	0.362777
Ccdc43	1180	1506	1353	976	1060	1051	0.999529	-0.212649
Ccdc47	4946	5007	4940	5057	4473	4616	0.999529	0.097004
Ccdc50	3746	5406	4614	4177	4339	4462	0.999529	0.0922103
Ccdc51	236	294	267	188	227	241	0.999529	-0.108897
Ccdc57	181	190	209	154	146	231	1	0.0308579
Ccdc58	320	634	567	288	312	345	0.999529	-0.509056
Ccdc59	1421	1716	1359	1349	1195	1156	0.999529	-0.102243
Ccdc6	4265	4903	4308	4044	4831	4229	0.999529	0.136509
Ccdc61	546	666	618	605	519	481	0.999529	-0.0118047
Ccdc62	100	87	101	97	47	90	1	-0.141554
Ccdc66	702	1014	357	420	589	532	0.999529	-0.235154
Ccdc69	38	43	48	31	45	35	1	-0.0429653
Ccdc71	1114	1313	1166	974	1081	1401	0.999529	0.110737
Ccdc71l	858	970	887	758	729	600	0.999529	-0.200742
Ccdc74a	183	102	195	134	93	394	1	0.488843
Ccdc77	518	700	626	450	481	428	0.999529	-0.261594
Ccdc8	83	85	76	41	94	73	1	-0.0560058
Ccdc80	502	269	211	317	1056	385	0.972135	1.02435
Ccdc82	740	929	813	653	616	581	0.999529	-0.24634
Ccdc84	510	616	569	554	442	407	0.999529	-0.0946014
Ccdc85a	668	312	411	242	301	875	0.999529	0.150904
Ccdc85b	3026	2069	2218	2316	2332	2806	0.999529	0.186849
Ccdc85c	2567	1770	1909	1580	1204	1880	0.999529	-0.266497
Ccdc86	721	999	921	725	841	717	0.999529	-0.0309902
Ccdc88a	7633	8531	4972	8119	5529	5996	0.999529	0.0765486
Ccdc88b	495	780	683	424	686	163	0.999529	-0.414735
Ccdc88c	2176	2890	1583	1878	1264	967	0.999529	-0.500093
Ccdc9	1204	1378	1271	996	918	1030	0.974665	-0.21678
Ccdc90b	916	1023	781	920	851	922	0.999529	0.160565
Ccdc91	976	1223	958	723	756	1072	0.999529	-0.139675
Ccdc92	1592	1260	1297	869	1157	1800	0.999529	0.0347442
Ccdc92b	597	114	269	123	236	501	0.999529	-0.073263
Ccdc93	1906	1931	1642	1651	1662	1362	0.999529	-0.0505458
Ccdc96	68	135	80	63	69	101	1	-0.102605
Ccdc97	2520	2317	2135	2204	2114	2023	0.999529	0.0353918
Ccdc9b	313	309	281	317	292	267	0.999529	0.130876
Cchcr1	714	892	825	518	659	513	0.999529	-0.345076
Cck	3581	133	361	214	1410	1330	0.999529	-0.337803
Ccl11	285	249	230	142	1003	168	0.999529	0.985625
Ccl12	255	361	452	159	518	60	0.999529	-0.327628
Ccl2	670	1400	1182	715	1669	258	0.999529	-0.0830458
Ccl22	132	80	65	67	46	37	1	-0.71136
Ccl25	605	702	580	578	468	498	0.999529	-0.113591
Ccl27a	236	46	83	29	91	148	1	-0.323059
Ccl3	46	190	142	66	51	73	1	-0.807556
Ccl4	37	220	155	50	45	25	1	-1.56995
Ccl5	356	741	672	501	1107	66	0.999529	0.142198
Ccl6	212	471	283	107	288	212	0.999529	-0.476796
Ccl7	85	408	299	67	412	17	0.999529	-0.435257
Ccl8	89	135	164	98	258	11	1	0.133722
Ccl9	58	230	112	45	103	110	1	-0.437912
Ccm2	1911	1908	2046	1326	1689	1794	0.999529	-0.120483
Ccm2l	118	159	138	105	90	100	1	-0.31723
Ccn1	2052	2278	1704	1478	3670	1615	0.999529	0.35775
Ccn2	1275	1690	1981	642	3991	1284	0.999529	0.452282
Ccn3	829	149	360	115	797	925	0.999529	0.585042
Ccn4	378	202	164	245	512	144	0.999529	0.465084
Ccn5	47	137	139	52	138	51	1	-0.221821
Ccna1	104	118	93	73	63	59	1	-0.513703
Ccna2	6011	9768	7978	4949	4613	4821	0.382787	-0.543799
Ccnb1	1221	1984	1633	955	945	879	0.382787	-0.617435
Ccnb2	1106	1708	1713	878	1232	1814	0.999529	-0.0444759
Ccnc	1197	1325	1138	1134	1030	1050	0.999529	-0.0127847
Ccnd1	66223	68688	46515	66349	45503	56611	0.999529	0.0681373
Ccnd2	14110	8922	5205	12989	8568	11621	0.999529	0.398373
Ccnd3	4770	9057	9417	5553	6735	6622	0.999529	-0.121489
Ccndbp1	1639	1334	1536	1499	1538	1740	0.999529	0.245609
Ccne1	382	579	512	320	303	411	0.999529	-0.340093
Ccne2	804	1185	1010	804	602	945	0.999529	-0.182069
Ccnf	1459	2395	2031	1140	1108	1262	0.4326	-0.568795
Ccng1	2412	2589	2039	1878	2802	1884	0.999529	0.0822133
Ccng2	2148	3330	2468	1810	1771	1779	0.812656	-0.386002
Ccnh	1640	1414	1412	1297	1200	1536	0.999529	0.0156407
Ccni	6702	9055	6468	6010	6301	7313	0.999529	-0.00337154
Ccnj	382	523	361	336	328	377	0.999529	-0.104808
Ccnjl	239	305	242	300	208	263	0.999529	0.147165
Ccnk	2694	4164	2134	2397	1901	1872	0.999529	-0.352478
Ccnl1	2713	3019	2801	2772	2608	1814	0.999529	-0.0635545
Ccnl2	4636	5013	5769	4011	5120	3778	0.999529	-0.0808605
Ccnq	662	466	660	555	591	789	0.999529	0.266621
Ccnt1	3333	4277	3514	3280	2826	2622	0.999529	-0.169389
Ccnt2	3690	4082	3397	2985	2718	2487	0.983602	-0.269473
Ccny	5055	4855	4740	4530	4163	5445	0.999529	0.112583
Ccnyl1	416	463	443	409	355	399	0.999529	-0.0139144
Ccp110	3062	2923	2812	2455	1953	2150	0.999529	-0.253624
Ccpg1	375	277	286	219	332	282	0.999529	-0.00371315
Ccpg1os	129	117	115	68	135	122	1	0.0163147
Ccr1	257	609	338	296	648	95	0.999529	0.014912
Ccr2	348	1037	630	454	892	69	0.999529	-0.276778
Ccr5	632	1204	955	534	1232	247	0.999529	-0.257713
Ccr7	98	152	138	65	74	4	1	-1.22579
Ccrl2	139	294	199	194	301	82	0.999529	0.0817226
Ccs	555	462	640	547	459	658	0.999529	0.16136
Ccsap	1144	702	769	491	509	951	0.999529	-0.278267
Ccser1	375	355	308	428	319	433	0.999529	0.351926
Ccser2	5044	4768	4174	4971	4005	4767	0.999529	0.143987
Cct2	8203	12490	11701	7494	7458	8332	0.999529	-0.302187
Cct3	8770	10446	9949	7660	8705	8875	0.999529	-0.0363012
Cct4	5496	7694	7260	4425	5043	4725	0.857763	-0.3502
Cct5	13195	18989	13365	12582	11796	12477	0.999529	-0.12456
Cct6a	9805	14618	12275	8159	8817	10261	0.999529	-0.255888
Cct7	8019	10658	10824	7028	7471	8329	0.999529	-0.199511
Cct8	8204	11061	10808	6783	7402	8524	0.999529	-0.234979
Ccz1	1915	2944	2186	2151	1959	2434	0.999529	0.0703005
Cd101	47	62	54	38	116	44	1	0.475571
Cd109	317	527	487	458	922	564	0.869442	0.73365
Cd14	167	323	269	107	242	134	0.999529	-0.459247
Cd151	2537	3120	2349	2722	4219	3154	0.725315	0.517619
Cd164	6671	7287	6398	7390	8336	7250	0.546518	0.351462
Cd180	698	1444	1269	896	1087	436	0.999529	-0.294331
Cd1d1	149	156	115	86	154	89	1	-0.166404
Cd2	55	74	56	55	61	0	1	-0.454006
Cd200	5229	7198	5188	5029	7748	11316	0.795735	0.617856
Cd22	147	250	207	152	146	66	1	-0.532644
Cd244a	101	220	187	117	249	55	1	-0.0594066
Cd248	868	1286	831	997	2168	1626	0.512099	0.86944
Cd24a	2159	1950	1352	2637	2309	2176	0.617626	0.560299
Cd274	940	1700	1846	1294	2308	90	0.999529	-0.0641414
Cd276	3917	6814	4518	5176	4442	5016	0.999529	0.124535
Cd28	113	65	39	63	133	23	1	0.212403
Cd2ap	1262	1669	1561	1492	1390	1252	0.999529	0.0587879
Cd2bp2	3795	3431	3064	3583	2514	2907	0.999529	-0.0221562
Cd300a	264	480	315	262	358	139	0.999529	-0.274575
Cd300c2	336	488	377	345	475	187	0.999529	-0.0546471
Cd300lf	252	692	686	261	561	55	0.999529	-0.675251
Cd300lg	43	4129	105	12	253	130	1	-3.16796
Cd302	792	769	758	686	911	1066	0.991858	0.363462
Cd320	624	511	572	536	437	645	0.999529	0.0806895
Cd33	534	528	665	571	628	380	0.999529	0.0488154
Cd34	3105	3811	2937	3375	2469	2721	0.999529	-0.0239419
Cd36	425	1024	538	472	612	102	0.999529	-0.518182
Cd37	319	412	452	244	264	245	0.897114	-0.478479
Cd38	321	524	309	371	361	361	0.999529	0.10824
Cd3e	75	93	101	86	81	2	1	-0.461525
Cd3eap	1128	1175	1076	953	755	1031	0.999529	-0.136369
Cd3g	84	101	80	98	66	0	1	-0.478747
Cd4	183	110	121	135	95	97	1	-0.175252
Cd40	154	241	209	201	168	96	1	-0.184978
Cd44	1694	3585	2823	1779	4436	2159	0.999529	0.246358
Cd46	214	242	176	239	183	190	0.999529	0.13198
Cd47	6476	7937	6928	5933	6344	5484	0.999529	-0.0858857
Cd48	212	412	362	277	333	93	0.999529	-0.281923
Cd5	49	56	58	55	35	5	1	-0.578253
Cd52	895	1456	1303	936	1596	282	0.999529	-0.166557
Cd53	660	1210	919	649	1003	425	0.999529	-0.223606
Cd55	75	72	57	49	29	71	1	-0.297281
Cd59a	197	137	184	89	186	190	1	0.000467173
Cd6	62	74	69	77	54	11	1	-0.328664
Cd63	2600	3456	3177	2470	3263	3076	0.999529	0.10749
Cd68	1099	2748	1863	1209	1659	1117	0.999529	-0.320779
Cd69	67	103	71	60	80	12	1	-0.450889
Cd72	222	876	576	398	506	117	0.999529	-0.490292
Cd74	38818	41600	44425	57661	47154	772	0.999529	-0.0337922
Cd80	173	142	120	114	347	101	1	0.564193
Cd81	26175	22322	18296	31553	24178	20562	0.999529	0.369416
Cd82	809	1158	1012	900	783	605	0.999529	-0.195714
Cd83	905	551	566	433	686	933	0.999529	0.171929
Cd84	566	917	691	549	465	278	0.999529	-0.555607
Cd86	433	458	529	338	604	117	0.999529	-0.224118
Cd8a	65	238	218	191	118	0	1	-0.531684
Cd9	21154	25643	21962	23293	27119	22586	0.98782	0.265954
Cd93	6746	10912	4843	11746	4370	4618	0.999529	0.0816377
Cd99l2	2889	2539	2505	2165	2716	2717	0.999529	0.105074
Cda	82	37	45	64	68	61	1	0.395538
Cdadc1	1384	1084	1137	954	979	1366	0.999529	0.0292295
Cdan1	1601	1454	1510	1429	1131	1238	0.999529	-0.0968925
Cdc123	2547	2855	2980	2339	1929	2321	0.999529	-0.179043
Cdc14a	974	1255	1007	1176	950	809	0.999529	0.0426256
Cdc14b	396	382	455	423	389	465	0.999529	0.214278
Cdc16	3748	5669	4298	3659	3951	4270	0.999529	-0.0287483
Cdc20	2522	4699	4008	2162	2077	2785	0.857763	-0.503148
Cdc23	3007	3660	3010	2743	2345	2955	0.999529	-0.0949905
Cdc25a	915	1407	1300	1003	889	1014	0.999529	-0.142738
Cdc25b	1902	2823	2364	1654	1555	1793	0.914788	-0.327368
Cdc25c	795	1536	1374	746	598	674	0.58421	-0.696961
Cdc26	732	825	769	714	682	805	0.999529	0.0897911
Cdc27	3484	4715	3770	3566	3081	3360	0.999529	-0.0806742
Cdc34	1292	1439	1300	949	1184	1284	0.999529	-0.0685946
Cdc37	4936	6185	5591	3976	4884	4904	0.999529	-0.106338
Cdc37l1	4652	4390	4695	4611	3993	4310	0.999529	0.0788894
Cdc40	1473	1895	1552	1499	1366	1522	0.999529	0.00987778
Cdc42	11446	12875	12313	10536	9885	10925	0.999529	-0.0540771
Cdc42bpa	10912	9672	7982	9068	8265	10441	0.999529	0.125702
Cdc42bpb	5994	7070	4269	5507	4598	4760	0.999529	-0.0397378
Cdc42bpg	213	204	221	173	214	227	0.999529	0.110607
Cdc42ep1	5725	7892	4745	6216	5809	6134	0.999529	0.167047
Cdc42ep2	141	153	168	99	131	157	1	-0.0921957
Cdc42ep3	972	1029	807	1503	1322	770	0.986915	0.545271
Cdc42ep4	2345	2851	2588	2181	2631	2392	0.999529	0.0642513
Cdc42ep5	151	252	281	194	262	383	0.999529	0.455735
Cdc42se1	8110	11616	10416	8417	9293	9870	0.999529	0.0466804
Cdc42se2	6534	7460	6605	6989	5997	6951	0.999529	0.124775
Cdc45	1023	1771	1718	949	841	1092	0.928701	-0.474862
Cdc5l	1976	2242	1930	1715	1617	1616	0.999529	-0.138032
Cdc6	719	1119	1030	659	448	549	0.631322	-0.616364
Cdc7	1472	2204	1967	1270	1163	1082	0.586684	-0.502535
Cdc73	2020	2198	1760	1809	1898	2117	0.999529	0.134407
Cdca2	1760	2862	2263	1438	1395	1323	0.475116	-0.545315
Cdca3	2827	5139	4775	2927	2298	3401	0.999529	-0.391824
Cdca4	770	1295	757	800	630	609	0.999529	-0.278561
Cdca5	556	951	820	522	497	717	0.999529	-0.252202
Cdca7	1027	1544	1611	888	784	999	0.819206	-0.477461
Cdca7l	956	1672	863	977	765	783	0.999529	-0.275497
Cdca8	1880	3843	3093	1525	1574	2016	0.730929	-0.608708
Cdh1	90	74	99	44	84	53	1	-0.367687
Cdh10	1907	2366	1174	2005	1323	1526	0.999529	0.0187933
Cdh11	3554	4605	2187	4366	3470	3680	0.999529	0.341483
Cdh13	4076	3580	2541	4344	3127	4873	0.957543	0.4405
Cdh15	185	115	68	978	162	307	0.332093	2.15068
Cdh18	257	67	109	63	150	348	1	0.489974
Cdh19	1177	2791	1626	1594	1888	2026	0.999529	0.167012
Cdh2	4227	5054	3787	5484	3644	4944	0.999529	0.280631
Cdh20	2291	3044	2281	2938	2346	2245	0.999529	0.165984
Cdh22	1678	798	670	508	1521	949	0.999529	0.0892857
Cdh23	121	56	61	70	68	84	1	0.053819
Cdh24	1088	1171	1007	1214	744	886	0.999529	-0.0253937
Cdh4	3383	3081	2459	4688	1789	3515	0.999529	0.329311
Cdh5	1055	1596	1060	1561	1409	769	0.999529	0.209169
Cdh6	3362	4234	2444	5064	4083	3192	0.968021	0.488293
Cdh7	229	61	147	18	54	240	1	-0.391454
Cdh8	501	106	257	151	192	518	0.999529	0.107185
Cdh9	202	17	177	49	105	144	1	-0.292681
Cdhr1	770	93	341	160	154	254	0.999529	-0.959442
Cdip1	5055	3797	3936	3770	3274	5122	0.999529	0.0830159
Cdipt	3786	2900	2992	2918	2919	2988	0.999529	0.0328003
Cdk1	3581	6362	5250	3467	3265	4102	0.999529	-0.311923
Cdk10	753	708	766	533	500	794	0.999529	-0.129118
Cdk11b	3794	4165	3846	3253	3088	3156	0.999529	-0.140807
Cdk12	1734	2192	1845	2065	1621	1515	0.999529	0.030433
Cdk13	3460	3982	3086	3503	2964	3270	0.999529	0.0629893
Cdk14	4202	3200	2667	3037	2497	5111	0.999529	0.230941
Cdk16	7557	7205	6748	5697	6404	7862	0.999529	0.0566263
Cdk17	5700	4372	4368	3853	3853	4707	0.999529	-0.0567489
Cdk18	999	325	365	90	460	539	0.999529	-0.493901
Cdk19	4572	6416	4838	5787	4146	5080	0.999529	0.101933
Cdk2	1831	2939	2385	2314	1639	1951	0.999529	-0.0979695
Cdk20	318	332	346	205	243	311	0.999529	-0.229318
Cdk2ap1	764	1159	955	810	781	917	0.999529	-0.0230364
Cdk2ap2	1009	916	1231	813	1151	895	0.999529	0.0261877
Cdk3	38	47	55	35	32	27	1	-0.400068
Cdk4	8987	13420	12861	8769	8090	10741	0.999529	-0.184333
Cdk5	2194	2168	2141	1569	1654	2526	0.999529	-0.0195777
Cdk5r1	5008	1156	2486	1225	2741	3208	0.999529	-0.135199
Cdk5r2	5406	675	1830	654	3041	3345	0.999529	-0.0406701
Cdk5rap1	298	264	233	163	143	257	0.999529	-0.341443
Cdk5rap2	5401	7394	5315	6703	4862	4952	0.999529	0.0503052
Cdk5rap3	1157	1327	1431	1207	1108	1378	0.999529	0.0818067
Cdk6	379	562	402	474	731	572	0.791118	0.589225
Cdk7	784	1022	906	867	785	824	0.999529	0.0442687
Cdk8	1598	1746	1317	2165	1302	1769	0.999529	0.341243
Cdk9	1558	1443	1575	1180	1179	1564	0.999529	-0.0615467
Cdkal1	729	808	569	657	581	623	0.999529	-0.00168277
Cdkl1	126	51	108	34	41	206	1	0.0824436
Cdkl2	440	124	236	105	216	338	0.999529	-0.150498
Cdkl3	261	253	248	289	227	323	0.999529	0.302749
Cdkl4	107	30	70	40	32	196	1	0.470932
Cdkl5	4496	2304	2146	2298	2507	3017	0.999529	-0.0378986
Cdkn1a	2510	3540	3166	1691	4362	1660	0.999529	-0.0602123
Cdkn1b	4206	5673	4457	4924	4102	3748	0.999529	0.0163497
Cdkn1c	349	397	710	400	272	374	0.999529	-0.320418
Cdkn2a	5489	5592	4469	5942	5152	5632	0.889926	0.278544
Cdkn2aip	818	954	756	1023	688	790	0.999529	0.161129
Cdkn2aipnl	2041	2380	2041	1524	1717	2099	0.999529	-0.10636
Cdkn2b	341	215	144	230	623	511	0.72008	1.13042
Cdkn2c	4233	6610	4725	4058	3555	4988	0.999529	-0.130363
Cdkn2d	1621	1892	1988	1155	1472	1650	0.999529	-0.196459
Cdkn3	367	513	398	320	270	314	0.999529	-0.322679
Cdo1	7121	3586	4547	11731	7035	6629	0.57125	0.899483
Cdon	389	248	237	254	241	591	0.999529	0.45279
Cdpf1	413	517	472	394	407	493	0.999529	0.054116
Cdr2	827	823	859	503	822	774	0.999529	-0.0894254
Cdr2l	2779	4153	3741	3267	2709	3848	0.999529	0.0502445
Cds1	1079	286	574	199	601	919	0.999529	-0.0475009
Cds2	13364	8505	9585	8512	9208	12037	0.999529	0.0744598
Cdsn	52	44	49	34	97	59	1	0.564387
Cdt1	1178	2394	1846	1290	1011	1265	0.999529	-0.422531
Cdv3	2964	5124	4197	2992	3353	3334	0.999529	-0.163267
Cdyl	529	737	670	655	784	742	0.983602	0.348432
Cdyl2	350	304	203	256	295	192	0.999529	-0.0222449
Ceacam1	45	51	51	49	48	46	1	0.133401
Cebpa	1524	1607	1361	1284	1534	1046	0.999529	-0.0347977
Cebpb	1497	2318	2380	1227	3328	827	0.99987	-3.68985e-05
Cebpd	1130	1913	1882	1090	4134	1385	0.999529	0.62355
Cebpg	3794	4454	3768	3373	3722	2146	0.999529	-0.190438
Cebpz	2402	2804	2272	1867	1953	2184	0.999529	-0.143872
Cebpzos	428	419	389	317	374	405	0.999529	-0.00518197
Cecr2	133	54	58	68	54	97	1	-0.0178062
Cela1	1731	2134	1987	1917	1513	2043	0.999529	0.0721629
Celf1	9668	10145	9577	7952	6719	8171	0.991858	-0.19513
Celf2	10364	5870	7184	6709	6208	8267	0.999529	0.00826718
Celf3	1637	404	1455	383	606	1396	0.999529	-0.439204
Celf4	8815	1413	3923	1027	3801	5521	0.999529	-0.330628
Celf5	4207	561	2000	654	1366	2251	0.999529	-0.54646
Celf6	368	105	235	72	228	303	0.999529	-0.100956
Celrr	124	124	125	212	82	126	1	0.341083
Celsr1	164	85	123	126	72	99	1	-0.169751
Celsr2	7550	3539	3641	5217	4668	5905	0.999529	0.2542
Celsr3	1726	416	1238	264	596	1126	0.999529	-0.649781
Cemip	374	200	249	415	433	276	0.999529	0.61985
Cemip2	990	1357	953	1094	1512	1008	0.999529	0.320458
Cend1	2753	590	1670	712	1613	2841	0.999529	0.162486
Cenpa	2580	5425	3904	2052	2219	2835	0.839586	-0.565822
Cenpb	10625	11211	8789	10354	8370	11785	0.999529	0.162487
Cenpc1	1547	2113	1424	1535	1298	1852	0.999529	0.055693
Cenpe	3469	6159	3992	2802	2956	2531	0.732829	-0.526252
Cenpf	7356	11322	6658	6028	5510	5017	0.927998	-0.424555
Cenph	451	624	641	447	339	371	0.999529	-0.394507
Cenpi	844	1403	1366	765	786	810	0.947338	-0.437552
Cenpj	713	1119	848	713	754	436	0.999529	-0.299641
Cenpk	383	550	411	316	290	267	0.927998	-0.439573
Cenpl	577	1019	818	634	495	564	0.999529	-0.331105
Cenpm	1010	1718	1366	858	671	1070	0.927998	-0.48417
Cenpn	732	1299	926	653	555	651	0.857763	-0.487954
Cenpo	435	697	552	440	285	299	0.961545	-0.534158
Cenpp	274	455	373	286	186	300	0.999529	-0.341086
Cenpq	861	1245	955	876	769	856	0.999529	-0.113068
Cenps	230	375	412	192	190	230	0.956761	-0.56321
Cenpt	1119	1504	1367	1078	833	1033	0.999529	-0.2658
Cenpu	199	383	249	228	148	246	0.999529	-0.23992
Cenpv	1514	1858	1290	1312	1359	1560	0.999529	0.0355408
Cenpw	355	612	566	333	346	412	0.999529	-0.317031
Cenpx	544	684	627	466	430	640	0.999529	-0.107123
Cep104	1970	2299	2063	1461	1962	2046	0.999529	-0.0403061
Cep112	99	136	178	99	95	233	1	0.192235
Cep120	2142	2643	2296	1893	1973	1920	0.999529	-0.115231
Cep126	299	65	125	56	107	189	1	-0.350529
Cep128	732	1333	873	630	481	424	0.576148	-0.744787
Cep131	1034	1138	1115	918	798	998	0.999529	-0.108688
Cep135	913	1335	926	750	707	785	0.999529	-0.321665
Cep152	683	952	740	725	589	583	0.999529	-0.142893
Cep162	1289	1700	1489	1007	1321	878	0.999529	-0.296957
Cep164	1344	1640	1531	1288	1484	1134	0.999529	-0.0288014
Cep170	7024	10080	5999	6959	6165	5143	0.999529	-0.148426
Cep170b	5508	1373	2317	1220	3381	3233	0.999529	-0.0893138
Cep19	958	630	799	521	666	978	0.999529	0.0077905
Cep192	2375	3690	2789	2388	1944	1805	0.999529	-0.343555
Cep250	2203	2937	2620	2352	1966	1968	0.999529	-0.126026
Cep290	759	739	568	508	573	497	0.999529	-0.211811
Cep295	2241	3332	2307	2237	1691	1830	0.999529	-0.269572
Cep350	3205	4335	3014	3552	2970	2789	0.999529	0.00347418
Cep41	443	820	377	347	442	423	0.999529	-0.243881
Cep44	632	794	634	615	594	633	0.999529	0.0145023
Cep55	952	1524	1378	807	836	809	0.778492	-0.473471
Cep57	1076	1567	1371	1183	821	1115	0.999529	-0.190674
Cep57l1	454	706	538	401	423	445	0.999529	-0.240806
Cep63	1126	1356	1161	1016	905	1103	0.999529	-0.0971672
Cep68	2094	2368	1933	2156	1682	2239	0.999529	0.0967608
Cep70	625	853	809	602	479	517	0.999529	-0.341763
Cep72	320	543	387	441	280	458	0.999529	0.0908385
Cep76	815	1156	1043	924	826	998	0.999529	0.0395619
Cep78	486	635	562	452	388	470	0.999529	-0.188985
Cep83	1298	1443	1189	902	1107	1005	0.999529	-0.206676
Cep83os	498	402	482	357	244	656	0.999529	0.00438268
Cep85	1192	1461	1409	1100	1145	1128	0.999529	-0.0942784
Cep85l	828	853	642	817	783	825	0.999529	0.23639
Cep89	931	1238	992	853	778	740	0.999529	-0.234752
Cep95	765	823	769	629	770	487	0.999529	-0.138997
Cep97	1083	1092	1079	1084	813	924	0.999529	-0.0358018
Cept1	1286	1385	1283	930	1505	997	0.999529	-0.0237333
Cercam	196	209	277	285	171	337	0.999529	0.371365
Cerk	4114	5023	4167	4340	3758	4693	0.999529	0.115112
Cers1	1450	1560	1221	1088	1429	1466	0.999529	0.0856306
Cers2	3740	5578	5369	4248	3724	4698	0.999529	-0.0418991
Cers4	2380	2287	1910	2761	1580	1747	0.999529	0.0640724
Cers5	2843	3419	3260	2891	2636	3063	0.999529	0.0220528
Cers6	2505	2463	2177	1934	2485	1648	0.999529	-0.0548159
Cetn2	1160	1114	1274	803	984	862	0.999529	-0.25169
Cetn3	2139	2631	2267	2411	1862	1979	0.999529	0.00598553
Cetn4	131	102	127	68	85	117	1	-0.260685
Cfap100	394	303	283	539	591	212	0.999529	0.642915
Cfap20	2208	3353	2752	2895	1515	2242	0.999529	-0.145421
Cfap298	677	710	757	433	614	674	0.999529	-0.152104
Cfap300	232	370	376	159	352	350	0.999529	-0.0131944
Cfap36	2070	1990	2062	1650	1756	1798	0.999529	-0.0659227
Cfap45	43	27	46	42	41	44	1	0.287905
Cfap46	74	109	117	108	45	134	1	0.0912794
Cfap47	52	90	100	51	47	68	1	-0.377869
Cfap54	73	90	96	121	48	150	1	0.453409
Cfap61	119	75	36	72	43	41	1	-0.383394
Cfap65	69	65	103	68	14	94	1	-0.295209
Cfap69	310	150	212	155	189	193	0.999529	-0.168599
Cfap74	246	167	300	132	159	280	0.999529	-0.180819
Cfap97	1113	1305	1094	1090	942	1123	0.999529	0.017678
Cfdp1	2890	3634	3133	2173	2109	2008	0.254561	-0.440793
Cfh	783	634	611	395	852	908	0.999529	0.248622
Cfl1	21955	26585	24488	20770	18035	25035	0.999529	-0.0271433
Cfl2	3717	5380	4231	3916	2423	2790	0.999529	-0.365136
Cflar	1504	1938	1859	1553	2144	925	0.999529	-0.00520622
Cfp	513	571	563	284	512	223	0.999529	-0.503647
Cgas	249	463	187	335	353	288	0.999529	0.318407
Cggbp1	5208	6824	5692	5297	5654	5019	0.999529	0.0297484
Cgn	88	110	110	67	41	86	1	-0.507346
Cgnl1	1522	1569	1107	1746	1482	1184	0.999529	0.2551
Cgref1	329	108	144	51	386	242	0.999529	0.382183
Cgrrf1	604	681	679	538	566	498	0.999529	-0.118975
Ch25h	90	318	210	99	301	52	1	-0.224654
Chac1	406	655	451	269	376	204	0.948932	-0.636179
Chac2	193	193	196	153	174	212	1	0.0537897
Chadl	9418	9214	6950	16547	12951	14374	0.000635551	0.952348
Chaf1a	2225	3688	2918	2132	1796	2133	0.970641	-0.364483
Chaf1b	912	1724	1420	1062	714	1331	0.999529	-0.215276
Champ1	1897	2181	1785	1730	1381	1760	0.999529	-0.0959323
Chchd1	1311	1779	1728	1245	1390	1477	0.999529	-0.0561293
Chchd10	2756	560	1309	391	1277	1867	0.999529	-0.263843
Chchd2	2142	2483	2248	1599	2107	2279	0.999529	-0.0296508
Chchd3	2338	3046	2728	1917	2116	2289	0.999529	-0.186588
Chchd4	921	905	1108	524	791	857	0.999529	-0.272201
Chchd5	545	568	540	423	455	513	0.999529	-0.0805579
Chchd6	786	590	643	401	534	908	0.999529	0.0159669
Chchd7	290	177	253	195	190	231	0.999529	-0.0702521
Chd1	2390	3107	2608	2847	2254	2149	0.999529	0.0195509
Chd1l	490	717	713	529	512	674	0.999529	0.00535946
Chd2	3731	4565	3367	3789	2964	2548	0.999529	-0.142081
Chd3	14947	9189	11515	8896	8735	11427	0.999529	-0.14143
Chd4	14140	19161	16057	16089	13113	13570	0.999529	-0.0278601
Chd5	6126	1875	2372	2348	2801	3115	0.999529	-0.180455
Chd6	6187	6420	4729	6779	4685	5219	0.999529	0.121208
Chd7	7066	9204	7007	9371	6776	5582	0.999529	0.0871674
Chd8	6579	7633	6358	6907	5251	5655	0.999529	-0.0313416
Chd9	4198	4661	3297	4269	3894	3373	0.999529	0.106644
Chdh	114	65	109	69	84	208	1	0.454686
Chek1	684	1096	989	620	507	426	0.660319	-0.650064
Chek2	530	983	830	584	510	618	0.999529	-0.275097
Cherp	3629	4837	4082	3203	3296	3309	0.999529	-0.178333
Chfr	2078	2816	2292	2041	1815	1940	0.999529	-0.132614
Chga	5998	388	940	263	3774	1595	0.999529	-0.227318
Chgb	5061	592	1318	865	2348	2916	0.999529	-0.0593082
Chic1	882	723	666	697	600	842	0.999529	0.0750458
Chic2	1886	2783	1857	2028	1829	2646	0.999529	0.168795
Chid1	1787	1668	1484	1546	1420	1905	0.999529	0.144332
Chil1	824	829	614	1293	828	790	0.927998	0.541092
Chil3	38	699	369	37	542	19	0.999529	-0.628531
Chka	2884	2440	2887	2307	2385	2493	0.999529	-0.0281914
Chkb	134	183	182	164	133	127	1	-0.0579038
Chl1	3638	4080	1386	3512	2822	3812	0.999529	0.337626
Chm	2224	2347	1908	2332	1904	2386	0.999529	0.202049
Chml	815	1134	861	868	709	859	0.999529	-0.029517
Chmp1a	2532	2823	2429	2182	2126	2660	0.999529	0.00901719
Chmp1b	1220	1304	1122	1232	1249	1181	0.999529	0.181539
[truncated: 11,383 more rows]

## Sheet: log2 TMM orthologs
Gene	Untreated			Treated
	RCAS2_1	RCAS2_2	RCAS2_3	RCAS2_4	RCAS2_5	RCAS2_6
AAAS	10.6168	11.2078	10.9341	10.6721	10.5535	10.5389
AACS	10.9045	11.2635	11.1527	10.9215	10.8839	11.0408
AAGAB	10.7815	10.7542	10.8507	10.7627	10.6978	10.7775
AAK1	13.9055	13.5937	13.4502	13.6269	13.7024	13.6061
AAMDC	9.1837	8.79903	8.90109	9.20482	8.98914	9.08845
AAMP	12.2642	12.09	12.3135	12.2952	12.1804	12.3885
AAR2	10.4552	10.2717	10.3451	10.4025	10.2372	10.531
AARD	10.3487	9.43741	10.4101	10.1272	9.82839	10.4552
AARS	13.3849	13.6075	13.4338	13.3933	13.4305	13.1174
AARS2	9.6576	9.66709	9.60818	9.31348	9.46665	9.57465
AASDH	9.41641	9.52977	9.25176	9.49088	9.5185	9.19923
AASDHPPT	10.0948	9.73756	9.95921	9.86637	9.9595	9.84564
AASS	6.72506	5.49229	6.49729	5.68641	6.02493	6.75536
AATF	9.79425	10.0908	10.2106	9.78311	9.78816	9.85982
AATK	13.2459	12.9983	13.0498	13.0375	13.0199	13.2072
ABAT	12.7353	11.5458	12.4173	11.9322	12.1018	12.7759
ABCA1	12.6199	12.5696	11.846	13.2142	12.7353	12.1202
ABCA13	7.78322	7.67011	6.44773	8.61765	7.22597	7.2813
ABCA2	12.9032	12.2539	12.6449	12.9803	12.6431	13.1334
ABCA3	12.6382	12.3988	12.3262	13.1343	12.5835	12.3427
ABCA4	7.90035	7.62548	7.58807	7.8169	6.95144	7.40673
ABCA5	10.6715	10.1412	10.3298	10.5322	10.6044	10.6734
ABCA6	7.40389	6.17841	6.2197	8.10575	7.10595	8.3223
ABCA7	11.1146	10.8642	11.0006	11.4273	11.3551	10.8496
ABCA8A	8.02994	6.77802	7.10183	7.83871	7.9236	9.45486
ABCA8B	10.3541	9.7221	9.68234	10.9307	10.1871	10.5052
ABCA9	8.97805	7.82884	8.48515	8.14687	8.34457	8.31355
ABCB10	9.72589	9.57724	9.82357	9.47173	9.57925	9.90911
ABCB1A	8.91773	8.38044	8.8094	8.82104	9.06652	8.90001
ABCB1B	8.66264	9.30505	8.82814	9.1188	8.94868	9.35189
ABCB4	8.57291	7.93715	7.90961	9.47908	8.4823	8.89691
ABCB6	6.17848	6.20467	6.8446	6.14214	6.00109	6.2623
ABCB7	11.0967	11.2286	11.1256	11.1538	10.8822	11.0016
ABCB8	10.3573	10.3525	10.3298	10.2552	10.0787	10.6427
ABCB9	9.58807	7.50628	8.69446	7.87289	8.2561	9.13057
ABCC1	10.9882	11.2754	11.264	11.5987	10.836	10.916
ABCC10	9.27087	8.93115	9.0661	9.40453	8.93289	9.07232
ABCC12	7.14979	6.14648	5.13975	7.96811	6.1646	6.38969
ABCC3	9.50464	9.62732	9.03935	9.64313	9.54168	8.53411
ABCC4	10.0082	10.5776	10.3484	10.5882	10.5344	10.1242
ABCC5	12.5413	12.157	12.4787	12.262	12.5342	11.9787
ABCC8	7.41303	5.09352	7.01796	5.5972	5.71	8.00235
ABCC9	10.6637	10.0854	9.30405	11.4544	11.1084	11.1423
ABCD1	9.98609	10.2551	10.4101	10.3467	10.484	9.81364
ABCD2	9.19344	8.49166	8.81253	8.06946	8.89697	9.46337
ABCD3	11.893	11.9044	11.8047	12.0975	11.91	12.0325
ABCD4	9.06474	9.23858	9.30212	8.89109	8.83359	8.64011
ABCE1	12.6486	12.8585	12.7819	12.6843	12.5534	12.4735
ABCF1	12.1327	12.3488	12.335	12.0109	12.1793	12.1287
ABCF2	11.733	11.8743	11.6542	11.5869	11.5638	11.9148
ABCF3	11.0805	10.9485	11.0347	11.0873	10.9998	11.115
ABCG1	12.3241	12.0776	11.4214	12.7463	11.8191	11.8043
ABCG2	10.832	10.9282	10.884	11.149	10.9019	11.0051
ABCG3	7.35337	6.99004	6.80589	7.64888	7.41775	5.14568
ABCG4	10.0015	9.35412	9.25405	9.48459	9.26063	9.85034
ABHD1	7.36227	7.07059	6.44843	6.94179	6.62518	6.68691
ABHD10	9.18362	9.30668	9.52225	9.11903	8.98637	9.38934
ABHD11	9.65925	10.0355	10.118	9.8812	9.82826	10.2455
ABHD12	13.5269	13.1607	13.1215	13.6915	13.4063	13.6445
ABHD13	10.963	11.0361	10.6136	11.0709	10.841	11.0073
ABHD14A	9.88967	9.71787	10.0273	9.54387	10.058	10.1666
ABHD14B	7.66271	7.36012	8.04501	7.6591	7.83651	7.94499
ABHD15	7.29079	7.79689	7.63148	7.87749	8.09746	7.60684
ABHD16A	11.2685	11.0063	11.2278	11.3545	11.3771	11.4489
ABHD17A	11.6453	11.4002	11.5691	11.4851	11.7308	11.948
ABHD17B	10.9819	11.357	11.1256	11.4346	11.1546	11.3424
ABHD17C	11.5411	11.4083	11.4826	11.7093	11.2565	11.6063
ABHD18	9.22664	10.0508	9.7968	9.29143	9.14943	8.94218
ABHD2	15.6045	15.3884	14.7646	16.1803	15.4596	15.3391
ABHD3	9.93658	8.69329	9.45104	10.2074	9.9781	10.0532
ABHD4	12.6035	12.4823	12.586	13.0921	12.9734	12.9046
ABHD5	9.86415	9.92108	9.69443	9.91503	9.86881	9.8006
ABHD6	10.2221	8.98705	9.85296	9.31122	9.8985	10.0044
ABHD8	11.9523	11.0828	11.0561	11.1238	11.4114	12.128
ABI1	11.8164	11.6257	11.6555	11.7094	11.6155	11.7486
ABI2	12.9244	12.7251	12.6616	12.8555	12.6724	12.9231
ABI3	9.05408	9.41056	9.28399	9.05668	9.71861	8.31828
ABI3BP	8.87375	5.19862	7.74796	6.88159	8.90456	7.77596
ABITRAM	10.3389	10.5555	10.4851	10.1986	10.4022	10.4045
ABL1	11.5046	11.5929	11.3864	12.0127	11.4765	11.5775
ABL2	11.9827	11.74	11.8015	11.8095	11.9006	11.5809
ABLIM1	11.5595	10.7856	10.9159	10.8414	11.3545	11.3351
ABLIM2	10.8243	8.92735	10.3679	8.4468	9.93593	10.7147
ABLIM3	10.545	9.33006	9.81098	9.41199	9.55466	9.90458
ABR	13.3005	12.4483	12.6327	12.663	13.0878	13.1165
ABRACL	9.24538	9.89891	9.5733	9.34928	9.55015	9.00024
ABRAXAS1	8.10896	8.26233	7.96769	7.8451	7.69404	7.99732
ABRAXAS2	10.7217	10.618	10.5375	10.6777	10.5853	10.45
ABT1	9.31807	9.27381	9.39335	9.07401	9.17645	9.39368
ABTB1	9.82424	9.3263	9.59174	9.65489	9.4908	9.78414
ABTB2	12.0465	12.5027	12.0367	12.5798	12.0207	12.2115
ACAA1A	10.1666	9.38276	9.73486	9.19256	10.597	10.5201
ACAA2	9.2004	9.88499	9.96493	9.62212	9.55043	10.0408
ACACA	10.6426	10.6089	10.6405	10.815	10.6055	10.6912
ACACB	10.5248	11.3668	11.1257	11.6384	10.2568	10.7592
ACAD10	6.1782	6.11247	6.5883	6.68006	6.5903	6.38942
ACAD11	9.64714	9.04228	8.91281	9.03639	9.60912	9.43637
ACAD12	6.77703	6.16633	6.57326	6.00733	6.80059	6.85958
ACAD8	9.67842	9.4745	9.77267	9.57836	9.51663	9.7973
ACAD9	10.6356	10.5715	10.5574	10.6982	10.3895	10.5813
ACADL	10.6861	11.6205	11.669	11.0923	11.4709	11.1672
ACADM	10.272	10.1174	10.3232	10.1985	10.1573	10.1755
ACADS	9.40175	9.79799	10.1345	9.80737	10.1055	10.0058
ACADSB	10.9416	10.3403	10.5981	11.2127	10.8604	10.9707
ACADVL	11.1089	11.0457	11.4002	11.2808	11.5554	11.2875
ACAN	13.2168	13.4206	13.3122	14.3954	14.7568	13.6987
ACAP1	7.40402	7.01853	7.25867	7.739	7.72138	6.55401
ACAP2	11.8458	11.8341	11.7971	11.9119	11.7545	11.8277
ACAP3	12.619	12.5134	12.4235	12.7199	12.3402	12.5162
ACAT1	11.9455	12.2906	12.4782	12.148	11.7784	12.4356
ACAT2	10.3247	10.5666	10.6876	10.4363	9.7563	10.3283
ACBD3	11.0581	11.3082	11.1619	11.0745	11.5073	11.2054
ACBD4	8.84593	8.10534	8.6208	8.58447	8.40617	9.14092
ACBD5	11.1012	10.7324	10.872	11.1524	10.8896	11.0532
ACBD6	11.0608	11.2837	11.2213	10.891	11.0021	11.178
ACCS	8.66273	8.56489	8.46505	9.56119	8.41566	9.0171
ACD	10.445	10.8317	10.7047	10.5974	10.4511	10.732
ACE	9.36165	9.41223	9.30651	9.51627	8.7127	9.47373
ACER2	7.29097	7.40752	8.00163	6.14759	8.19019	7.41527
ACER3	9.7507	9.46538	9.70807	10.0136	9.68168	9.43221
ACHE	10.8382	9.00182	10.0095	10.0508	10.0331	10.5631
ACIN1	13.0043	13.2146	13.241	12.884	12.9523	12.6177
ACKR1	9.41046	8.21308	8.97907	7.23947	9.17829	8.48606
ACKR2	7.34452	7.17934	6.70064	7.5628	7.08211	7.24313
ACKR3	8.65943	8.11514	8.16796	7.81217	9.2664	8.25279
ACLY	13.0687	13.1547	13.078	13.0481	12.9798	13.1548
ACO1	11.4736	11.742	11.605	11.806	11.4137	11.5998
ACO2	13.8055	13.8068	13.8582	14.0007	13.6831	14.0975
ACOD1	7.02353	9.47804	8.29982	7.44729	8.84215	2.0322
ACOT1	8.54697	8.01508	7.51979	8.29105	8.62237	7.82181
ACOT11	9.76056	8.71211	9.71656	8.6597	9.13286	10.2443
ACOT13	9.53542	9.33661	9.34621	9.16014	9.39406	9.49611
ACOT2	8.1641	8.45032	8.19739	8.50089	7.40347	7.80886
ACOT6	7.38852	5.40105	6.44896	5.95853	6.32666	6.78229
ACOT7	12.1536	11.7482	12.0212	11.2672	12.2319	12.1574
ACOT8	8.92939	8.72251	8.83136	8.7332	8.80208	8.62538
ACOT9	8.88818	8.99095	8.92756	8.67803	9.24693	8.51823
ACOX1	13.1371	12.8748	12.8706	13.3262	13.0131	13.101
ACOX3	10.2279	10.1561	10.2987	10.4273	10.1938	10.412
ACP1	8.59523	8.1524	8.4773	8.05118	8.02915	8.15901
ACP2	11.7392	11.5903	11.5564	11.8937	11.4776	11.6044
ACP5	9.87932	10.1672	8.95335	9.76336	9.46657	6.83525
ACP6	9.81167	9.90645	10.1345	9.92457	9.62163	9.52017
ACRBP	7.37921	6.67371	7.4496	6.74165	6.99827	6.38984
ACSBG1	12.3848	12.2007	12.2204	12.1043	12.3351	12.5865
ACSF2	8.03536	7.50067	7.76103	8.88612	8.01674	7.96857
ACSF3	9.23845	9.34083	9.15075	9.2639	9.0845	9.33624
ACSL1	10.3192	10.282	10.2236	10.4263	10.1395	10.6955
ACSL3	12.6842	12.0758	12.1733	12.7969	12.5951	12.5658
ACSL4	11.3681	11.3416	11.1288	11.5378	11.4808	11.2232
ACSL5	11.6641	12.0133	11.9074	11.7071	12.1071	11.3713
ACSL6	12.2087	11.0667	11.6208	11.2214	11.6855	11.9118
ACSS1	10.5655	10.4728	10.7678	10.6616	10.4885	10.6473
ACSS2	10.4206	9.93924	10.1256	10.0169	9.89713	10.1475
ACSS3	5.49199	5.98343	6.27822	5.65237	4.93464	5.92104
ACTA2	9.2729	10.4947	10.4194	9.24948	11.0092	9.92424
ACTB	15.937	16.6527	16.5028	16.0168	15.8865	15.9774
ACTG1	6.21685	6.66638	6.58837	6.55499	6.4193	5.71554
ACTL6A	10.6373	11.2436	11.268	10.7953	10.7378	11.0682
ACTL6B	9.50108	6.9005	8.8561	6.64125	8.32084	9.27628
ACTN1	11.921	11.5528	11.4856	11.3326	12.2415	11.1635
ACTN4	13.1441	13.2193	12.9818	13.2546	13.4815	12.9934
ACTR10	11.6558	11.6823	11.6945	11.5264	11.2275	11.5077
ACTR1A	12.8668	12.9225	12.9737	12.7978	12.6819	12.8901
ACTR1B	12.7867	12.5494	12.6293	12.4173	12.6264	12.8756
ACTR2	12.9541	13.0103	12.9587	12.8754	13.017	12.8154
ACTR3	11.921	12.0534	12.1644	11.8142	12.0318	11.7871
ACTR3B	10.307	9.30991	9.65103	9.52932	9.76138	10.398
ACTR5	8.48498	8.6287	8.79682	8.69621	8.39677	8.3318
ACTR6	9.00821	9.13702	9.05283	9.17322	9.04051	9.13326
ACTR8	10.7911	10.8595	10.8885	10.6512	10.7765	10.9714
ACVR1	11.2326	10.9697	10.7895	11.1978	11.3893	11.0614
ACVR1B	11.7855	11.1662	11.379	11.2633	11.4039	11.532
ACVR1C	9.64416	5.33175	7.21098	6.82884	9.07397	7.84736
ACVR2A	10.4909	10.395	10.3408	10.53	10.051	10.531
ACVR2B	8.71761	8.58927	8.4531	8.65471	8.27607	8.40237
ACVRL1	9.85499	10.2731	9.96345	9.86808	10.4406	9.4259
ACY1	8.63112	8.47437	8.80634	8.50606	8.26611	8.8184
ACY3	5.49239	4.76768	5.52762	6.02385	5.44017	6.16342
ACYP1	8.58777	8.6801	8.54325	8.27181	8.31074	8.32724
ACYP2	7.82134	7.34547	7.43269	6.91911	7.48218	7.95665
ADA	7.00207	7.87668	8.12351	7.33579	7.43817	7.41529
ADAL	9.79909	9.56887	9.56018	9.89558	9.55242	9.41523
ADAM10	12.4313	12.6602	12.3284	12.7261	12.693	12.6398
ADAM11	11.0294	9.94148	10.3397	10.3552	10.3953	11.115
ADAM12	12.7889	12.786	12.555	13.5728	12.6625	12.9107
ADAM15	11.7895	11.6911	11.9964	11.769	12.292	12.1855
ADAM17	11.5557	11.9379	11.7283	11.6805	11.6625	11.0656
ADAM18	6.85213	7.04269	6.27637	6.18749	7.09086	6.75579
ADAM19	11.2119	11.0379	10.8606	10.8606	11.7772	10.6823
ADAM1A	7.5321	6.77088	7.18291	7.15156	6.885	6.85997
ADAM22	12.6342	12.0758	11.8814	12.428	12.0997	12.6093
ADAM23	12.6554	12.211	12.3196	12.9719	13.3647	13.728
ADAM5	5.29023	5.66488	5.46484	5.38417	6.11004	5.40693
ADAM8	8.45684	10.2607	9.50676	8.62869	9.52043	7.83482
ADAM9	13.3779	13.5414	13.3825	14.0152	13.4185	13.1863
ADAMDEC1	8.43361	7.21268	5.29163	8.84137	6.80568	2.03198
ADAMTS1	11.9217	12.4598	11.8974	12.5643	12.7981	12.7346
ADAMTS10	11.0334	11.1857	11.2749	10.9223	11.1545	10.8947
ADAMTS12	8.31772	8.27609	7.39036	9.95819	9.29765	9.52797
ADAMTS14	7.18766	8.11627	7.69417	8.47511	8.72883	7.95102
ADAMTS15	7.78299	7.22829	7.95638	8.19909	8.01015	8.09641
ADAMTS17	9.62928	9.01957	8.72797	10.5286	9.91963	10.1461
ADAMTS19	6.90051	4.65802	6.60267	7.10525	6.78699	6.65816
ADAMTS2	7.76337	8.41631	8.10769	6.25351	8.92796	8.80859
ADAMTS20	11.1536	10.8411	10.665	11.7573	11.9059	12.1513
ADAMTS3	9.95089	9.83779	9.3911	10.5597	9.98594	9.6654
ADAMTS4	10.164	10.5219	10.1803	10.209	10.9561	10.1294
ADAMTS5	9.1089	8.61125	8.1429	9.22815	9.48788	9.3089
ADAMTS6	9.52387	9.33221	9.01758	10.716	9.70992	9.0588
ADAMTS7	7.44447	8.60386	7.6525	8.551	8.02288	8.22375
ADAMTS8	7.88225	7.90264	7.59522	7.73342	8.0219	7.78253
ADAMTS9	9.78619	11.0571	10.1607	10.9069	10.3227	10.1449
ADAMTSL1	7.67682	7.1044	7.30405	7.71797	7.38305	7.84073
ADAMTSL2	8.64895	8.40459	7.90972	8.37728	8.60296	8.18431
ADAMTSL3	10.4672	10.3024	8.81539	11.3141	10.33	10.4531
ADAMTSL4	8.00788	8.419	8.80315	7.6608	9.68569	8.219
ADAMTSL5	6.87725	5.8696	6.20194	5.1518	6.45443	6.70048
ADAP1	11.3644	9.88287	10.3451	9.22147	10.6873	10.9384
ADAP2	8.27289	8.84537	8.66685	8.58447	9.23873	7.98605
ADAR	12.1632	12.0714	12.2198	11.9898	12.5831	11.7746
ADARB1	12.4637	11.1644	11.9096	10.996	12.24	11.8816
ADARB2	9.55807	7.62727	9.2471	10.1939	9.21655	9.70951
ADAT1	8.61687	8.54539	8.71495	8.33514	8.25053	8.1437
ADAT2	7.57672	7.59955	7.52026	7.53934	7.27651	7.45729
ADCK1	9.57113	9.51046	9.56771	9.44964	9.19807	9.30896
ADCK2	9.06737	8.88313	9.00125	9.09078	8.97058	9.14873
ADCK5	9.13171	8.99803	9.31549	9.12718	9.09296	9.09381
ADCY1	13.448	11.3886	11.8418	11.7427	12.3184	13.1721
ADCY2	10.9807	7.87683	9.34829	8.38808	9.71379	10.5161
ADCY3	11.4081	11.2296	11.1383	11.4363	11.1029	11.0621
ADCY4	7.89408	8.14904	7.74799	7.98518	8.4892	7.09154
ADCY5	13.1227	11.565	12.5506	12.1032	11.8402	12.4298
ADCY6	11.9213	12.3387	12.2731	12.0905	12.2416	11.8847
ADCY7	9.55803	9.78822	9.64932	9.58034	10.04	8.70795
ADCY8	9.44714	7.84414	8.22564	9.80505	9.38924	9.77081
ADCY9	10.0857	9.28352	9.34613	9.62991	9.50601	10.2359
ADCYAP1	8.22662	6.68058	5.32712	3.60076	10.4489	7.11285
ADCYAP1R1	12.3888	11.9003	11.9954	11.5023	11.7491	12.451
ADD1	13.3856	13.3959	12.8581	13.0924	13.1167	13.4192
ADD2	12.9921	12.0406	12.3273	12.1088	12.0431	12.6752
ADD3	12.4534	12.5139	12.0545	12.474	12.0563	12.4301
ADGB	6.09763	6.974	6.31277	7.00105	6.8685	5.57003
ADGRA1	10.0502	8.8239	9.24939	9.26426	9.721	10.1716
ADGRA2	10.3147	10.185	9.9202	10.4218	10.7913	10.1818
ADGRA3	13	12.4798	12.2316	14.1949	12.7363	13.2689
ADGRB1	14.2153	13.8257	13.8839	14.257	13.9239	13.9038
ADGRB2	13.8447	13.3672	13.367	13.4976	13.4674	13.7075
ADGRB3	11.4547	11.2391	11.1013	11.8745	11.2025	11.8217
ADGRD1	7.83375	6.57901	7.34818	7.81004	8.50495	6.10281
ADGRE1	9.9707	10.6192	10.3495	10.0638	10.4066	8.99745
ADGRE5	9.43071	9.60541	9.50467	9.94659	10.2561	9.95095
ADGRF5	10.6767	11.1019	10.6163	11.1719	11.0551	10.3926
ADGRG1	12.3824	12.2576	12.5936	12.5293	12.6644	12.6947
ADGRG2	6.50779	7.03137	5.21784	6.27019	7.74095	7.44026
ADGRG3	5.66962	5.98453	5.83162	5.6818	5.73018	5.18508
ADGRG5	7.02429	7.29869	7.47341	7.27637	8.17811	2.83208
ADGRG6	6.66943	6.67468	7.01794	6.43879	7.13647	7.09099
ADGRL1	14.2578	13.5472	13.5774	13.9636	13.8225	13.8327
ADGRL2	10.7581	9.74322	10.1142	9.88628	10.273	10.7345
ADGRL3	12.888	13.0711	12.4294	13.6804	12.9493	13.4428
ADGRL4	11.148	11.4046	11.0635	11.3515	11.3682	10.6031
ADGRV1	9.30258	7.69743	7.57998	9.32737	9.61268	9.40012
ADH5	11.4384	11.7405	11.7157	11.6819	11.5026	11.629
ADHFE1	8.83037	8.45176	9.56227	8.79019	8.52574	9.08575
ADI1	10.1216	10.3219	10.3099	10.1945	9.71584	9.82331
ADIPOR1	12.2588	12.2556	12.4463	12.3325	12.6406	12.4699
ADIPOR2	11.8474	11.9905	12.0555	12.0357	11.8684	12.003
ADK	11.0144	11.1517	11.2726	11.1049	11.0075	11.5226
ADM	8.33113	8.45258	8.41623	8.5312	9.37396	7.84109
ADNP	9.07784	9.25746	8.70454	9.42031	8.97067	8.98013
ADNP2	10.4369	10.5866	10.4531	10.8859	10.471	10.5082
ADO	11.9213	11.9573	11.9438	11.9294	11.7432	11.9869
ADORA1	12.7423	11.9966	11.8251	12.7949	12.4688	12.6341
ADORA2A	9.64373	7.58819	9.61378	8.39664	8.18866	9.45304
ADORA2B	6.79058	5.62996	6.16303	5.68607	6.20342	6.53759
ADORA3	5.64091	5.93938	6.63291	5.14908	6.46837	4.92282
ADPGK	10.4153	10.7646	10.7341	10.6367	10.8671	10.8707
ADPRH	11.3713	11.5091	11.5323	11.3837	11.3141	11.7328
ADPRHL2	10.1592	10.0942	9.98876	9.99741	9.96119	10.1942
ADPRM	8.88525	8.63786	8.76451	8.91967	8.83321	8.61427
ADRA1A	8.29205	5.42604	7.17278	5.56686	8.4563	6.93347
ADRA1B	8.84645	7.02584	7.30378	7.4109	7.73095	8.27629
ADRA1D	8.0204	4.43622	5.39666	5.83161	7.21228	7.74179
ADRA2A	7.88212	7.5152	8.19749	7.14354	7.78164	8.80849
ADRA2C	9.31659	5.79212	7.76108	6.8946	7.03821	8.57256
ADRB1	9.21736	8.74034	8.86512	8.45917	9.12654	9.01993
ADRB2	5.92472	5.25236	5.49686	5.3463	5.47372	5.40681
ADRM1	8.98053	8.88315	9.21659	8.88133	9.08993	9.03946
ADSL	10.447	10.9629	10.9093	10.6338	10.4919	10.8168
ADSS	11.1794	11.1741	11.2834	11.0012	10.9929	11.1892
ADSSL1	8.38719	8.10143	8.42872	7.19764	8.88601	8.65087
AEBP1	10.3344	11.7779	10.1179	10.6095	11.9927	12.2866
AEBP2	12.0147	12.1551	12.1632	12.2335	12.0958	12.0377
AEN	9.7943	9.67318	9.80943	9.66829	9.72847	9.60866
AFAP1	10.1467	10.3289	9.80777	9.98688	10.6699	9.90916
AFAP1L1	10.4318	11.3083	10.6271	11.1035	10.796	11.2128
AFAP1L2	12.6014	12.9047	12.8404	13.0403	12.7285	12.6033
AFDN	11.9886	11.8543	11.5949	12.0709	11.8821	11.8996
AFF1	11.0137	11.3946	11.0654	11.3668	11.6376	10.8297
AFF2	8.73764	8.62568	7.65234	8.82045	8.19313	8.5612
AFF3	10.249	9.17214	9.25402	9.22366	10.0431	10.0157
AFF4	13.3623	13.3247	13.0249	13.6547	13.3336	13.4395
AFG1L	8.64546	8.30244	8.39124	7.77728	8.46845	8.25275
AFG3L1	11.3498	11.755	11.4582	11.7331	11.3487	11.5418
AFG3L2	11.3108	11.2503	11.3608	11.1147	11.1964	11.2945
AFMID	5.69737	5.87869	5.39891	5.76783	5.63935	5.3723
AFTPH	11.5827	11.3257	11.3451	11.2456	11.4392	11.2431
AGA	8.37853	8.69496	8.73491	8.46328	8.93862	9.05591
AGAP1	13.9934	14.1218	13.6968	14.4503	13.9027	13.7855
AGAP2	14.5928	13.1657	13.845	13.9185	13.8639	14.0052
AGAP3	12.7712	12.3242	12.3549	12.1385	12.3917	12.8523
AGBL2	6.23598	7.14268	6.27711	5.5942	5.03715	6.48987
AGBL3	8.38712	8.27315	8.12799	8.56804	8.24547	9.07488
AGBL4	6.2178	5.34435	5.92741	4.91551	5.29379	7.04674
AGBL5	8.94083	9.34717	8.60619	9.08796	9.01048	9.10442
AGER	5.64072	6.06026	6.14355	5.97946	6.28308	5.82192
AGFG1	13.0637	13.2811	12.99	13.4003	13.2634	13.0881
AGFG2	10.1897	9.88733	10.0273	9.79018	10.2461	10.2311
AGGF1	11.4446	11.4145	11.3375	11.3187	11.3024	11.2922
AGK	8.36179	8.24913	8.02313	7.75568	8.02284	8.27637
AGL	11.6857	11.9158	11.6721	11.853	11.7053	11.3553
AGMO	7.30938	6.39454	6.83096	7.47023	6.88522	7.56867
AGO1	12.3681	12.4536	12.3891	12.6186	12.3653	12.4184
AGO2	13.3194	13.5891	13.5174	13.4654	13.5162	13.0028
AGO3	11.9938	11.8372	11.652	11.8526	12.0407	11.655
AGO4	10.0028	9.80228	9.86513	10.1367	10.2161	9.44483
AGPAT1	12.0465	11.9117	11.9762	11.6338	11.9724	11.6868
AGPAT2	7.00228	7.46071	7.19233	7.57156	7.66133	7.22386
AGPAT3	13.1369	12.5994	12.821	12.9556	13.0857	13.2557
AGPAT4	10.9594	11.1041	11.0528	10.7936	11.2306	11.1248
AGPAT5	11.7851	11.9663	11.6807	11.7117	11.8238	11.9152
AGPS	11.1076	11.2955	11.1607	11.1925	11.1107	11.0587
AGRN	14.0496	13.9833	13.621	14.6728	14.4534	14.1668
AGT	9.04602	7.95166	9.27482	8.33151	9.5291	10.6408
AGTPBP1	12.1399	11.513	11.5303	11.1654	11.6888	11.741
AGTR1A	6.07666	6.85488	6.22053	6.98962	6.59189	6.95661
AGTRAP	8.87913	9.06684	9.25186	8.66314	9.57441	8.93322
AHCTF1	11.7568	11.8794	11.7353	11.8291	11.5954	11.5946
AHCY	7.49273	7.81467	8.14365	7.4192	7.24659	7.53794
AHCYL1	13.3402	13.0469	13.2281	13.0105	13.0879	13.3946
AHCYL2	11.893	11.3381	11.7345	11.4043	11.5735	11.9945
AHDC1	11.8331	11.3632	11.253	11.6092	11.4638	11.4463
AHI1	12.3911	12.0909	12.5513	11.983	12.1763	12.6253
AHNAK	11.0811	11.3035	11.2535	10.828	12.5239	10.738
AHNAK2	7.42061	7.44611	6.32959	6.42287	8.4823	6.75617
AHR	7.71077	7.63129	7.70805	7.7475	8.25858	7.00338
AHSA1	11.5571	11.7513	11.8106	11.0717	11.4566	11.0662
AHSA2	10.6801	10.7902	10.986	10.4004	11.0224	10.3642
AIDA	10.2489	10.3806	10.5927	10.443	10.6449	10.2539
AIF1	9.54485	9.86877	10.0516	9.4231	10.0341	7.63679
AIF1L	11.7859	11.7941	11.9471	12.3899	11.5214	11.87
AIFM1	9.93653	10.1697	10.2692	9.90396	9.99525	10.0696
AIFM2	7.84568	7.99557	8.4082	8.09639	7.98617	7.83458
AIFM3	9.03554	7.62161	8.99582	7.58273	6.95383	10.0056
AIG1	10.1702	10.0219	10.0975	9.64368	10.2383	10.0723
AIM2	7.66968	7.84247	7.92768	8.07864	8.03952	6.42451
AIMP1	10.6732	10.9648	11.0198	10.6024	10.542	10.5072
AIMP2	10.0817	10.4768	10.3934	9.89272	9.91671	10.2347
AIP	10.6645	10.7792	10.836	10.5292	10.7783	11.2115
AIRN	7.47698	7.62534	7.08136	7.95967	7.77324	7.57658
AJAP1	12.0896	9.55756	11.7144	11.7043	11.4858	12.2572
AJM1	11.2185	9.97371	10.5705	10.4519	10.3494	11.1011
AJUBA	7.50055	7.4738	7.5507	7.67386	7.84961	7.76916
AK1	10.7736	9.2026	9.81565	9.49357	10.3881	10.5679
AK2	11.1361	11.9035	11.9727	11.1972	11.7001	11.0865
AK3	11.9927	12.0321	11.9926	11.94	12.1152	12.1983
AK4	10.1933	11.2219	11.1396	10.0926	10.7099	10.4458
AK5	11.5767	10.449	10.1025	10.9159	10.9334	11.3419
AK6	9.20288	9.7307	9.79203	8.99782	9.41711	9.15647
AK7	5.42937	5.61873	5.06018	5.48621	2.22083	5.65754
AKAP1	10.8085	10.8435	10.9825	10.8082	10.5894	11.0213
AKAP10	10.2054	10.1652	10.0123	10.0781	10.0523	10.159
AKAP11	12.7769	12.3419	12.3769	12.3969	12.2846	12.6649
AKAP12	13.0136	12.7525	12.669	13.4246	12.6709	13.0436
AKAP13	12.5051	12.7798	12.5779	13.1756	12.9568	12.438
AKAP17B	9.36173	8.76385	9.25649	9.08804	9.22397	8.80554
AKAP5	10.6044	8.05656	9.71823	8.57335	9.044	9.77916
AKAP6	12.467	11.5351	11.7951	11.4021	11.9213	11.861
AKAP7	9.74908	9.33627	9.46918	9.95732	9.01721	9.97718
AKAP8	11.7963	11.8214	12.1348	11.8159	11.4853	11.6249
AKAP8L	11.5104	11.2717	11.615	11.1793	11.138	11.0716
AKAP9	12.5031	12.5894	12.248	12.4891	12.3703	12.319
AKIP1	7.96945	7.65025	7.44065	8.14006	7.82297	7.74228
AKIRIN1	10.5468	10.3893	10.4142	10.5217	10.5657	10.2177
AKIRIN2	11.4682	11.3167	11.4302	11.1064	11.4222	11.3514
AKNA	10.1304	10.5919	10.4028	10.2912	10.3287	9.60871
AKR1A1	13.5005	13.6679	13.8448	13.632	13.7729	13.7896
AKR1B10	10.0421	10.0033	10.0988	10.055	10.2575	9.48605
AKR1B3	8.56167	9.04333	9.05027	8.61642	8.73411	8.64371
AKR1B8	6.93489	7.33236	7.28646	5.96113	7.53971	6.94516
AKR1C14	6.29158	6.74423	6.33127	6.11909	5.84651	4.77136
AKR1E1	10.3103	10.3884	10.2599	10.0782	10.3263	10.3101
AKR7A5	9.49873	9.44354	9.72828	9.3705	9.42868	9.9641
AKT1	13.1127	13.5076	12.9971	13.2928	12.945	13.0476
AKT1S1	11.704	11.4181	11.636	11.7943	11.6606	11.818
AKT2	11.5244	11.4102	11.3215	11.6945	11.2546	11.3238
AKT3	12.5639	12.7668	12.1943	12.6205	12.635	12.5181
AKTIP	11.5543	11.1185	11.2726	11.2583	11.0735	11.5472
ALAD	9.58035	9.61556	9.59724	9.62394	9.32049	9.72511
ALAS1	10.3552	10.3435	10.5789	10.3946	10.6863	10.533
ALCAM	12.2434	12.3297	12.2668	12.5381	11.8697	12.5639
ALDH16A1	9.88517	10.1233	10.3032	10.227	9.81279	9.99304
ALDH18A1	12.0584	12.6821	12.5819	12.2453	12.5432	12.2244
ALDH1A1	10.2912	10.1859	10.2319	10.7258	10.4365	11.2985
ALDH1A2	8.1542	7.68696	8.11289	6.5116	8.90827	8.4859
ALDH1A3	7.77666	7.28766	6.58683	8.04421	8.70178	7.46568
ALDH1B1	7.5468	7.83821	7.01725	7.01726	7.8955	7.40669
ALDH1L1	10.7776	9.43357	10.7073	9.37093	10.3835	10.6049
ALDH1L2	12.0986	12.5996	11.9283	12.1395	12.3128	11.8711
ALDH2	11.533	11.156	11.5081	11.4546	11.813	11.9909
ALDH3A2	11.1474	11.0639	10.9254	11.3603	10.8419	11.0471
ALDH3B1	8.01354	8.31885	8.38704	8.15206	8.42814	8.29044
ALDH4A1	9.03275	8.77883	9.24024	8.89749	8.75982	9.003
ALDH5A1	11.4747	11.039	11.2518	11.2551	10.8979	11.5573
ALDH6A1	10.704	10.2453	10.4194	10.8712	10.3301	10.8684
ALDH7A1	11.2226	11.0806	11.2064	11.0543	10.8962	11.2395
ALDH9A1	10.5162	11.145	11.0897	10.8355	10.7712	10.8962
ALDOA	14.9945	15.2162	15.0675	14.4541	14.8737	14.4944
ALDOC	14.0307	13.518	13.636	14.1547	13.8591	14.4671
ALG1	9.95941	10.0621	10.0858	9.94987	9.99677	10.2017
ALG10B	12.2475	12.6373	12.4346	12.5692	12.1767	12.5742
ALG11	10.3498	10.3989	10.091	10.3656	10.0815	10.4562
ALG12	9.1417	9.38564	9.45722	9.04806	9.38695	9.23592
ALG13	9.82416	10.2341	10.0462	10.1422	9.93585	9.7575
ALG14	9.70575	9.81555	9.60089	9.48894	9.59946	9.52213
ALG2	11.8358	11.7675	11.6563	11.7623	11.7285	12.1465
ALG3	9.55799	9.77045	9.79354	9.8892	9.64712	9.95094
ALG5	10.015	10.1357	10.321	10.2789	10.2513	10.5021
ALG6	9.65221	10.3526	10.0687	10.1464	10.3893	10.3652
ALG8	9.94375	10.0356	10.1091	9.89415	9.65885	9.54574
ALG9	10.2361	10.5959	10.6127	10.3361	10.3754	10.451
ALK	7.56267	6.01196	7.11319	5.96033	6.70177	7.20394
ALKBH1	9.52774	9.7854	10.0355	9.37975	9.41039	8.87551
ALKBH2	7.79573	8.09816	8.13333	7.62105	8.01032	8.06414
ALKBH3	9.17144	8.73985	9.37429	9.59791	8.78158	9.2717
ALKBH4	8.25925	8.47129	8.39961	8.36339	8.50344	8.44058
ALKBH5	12.2708	13.0317	12.7471	12.4519	12.7594	12.394
ALKBH6	9.59506	9.35815	9.0447	9.80359	9.26055	9.72165
ALKBH7	7.88836	7.4663	7.76131	7.60459	7.44752	7.89688
ALKBH8	10.7226	10.452	10.388	10.558	10.5112	10.4717
ALMS1	9.8148	10.3946	9.83599	9.90706	9.62761	9.61427
ALOX5	5.32558	5.83239	6.14423	4.20536	6.19829	5.7956
ALOX5AP	7.50781	8.98972	9.01253	7.57425	9.0123	7.25316
ALPK1	7.80211	7.46534	7.5353	8.54628	8.47162	7.05912
ALPL	9.47505	10.0551	9.94779	9.77954	9.62362	10.079
ALS2	10.9721	10.9698	10.8188	10.9837	11.0172	11.0457
ALS2CL	9.6488	9.22681	9.12042	10.2982	9.90657	9.55543
ALX4	8.97009	5.86047	5.36209	8.64532	7.57594	7.32743
ALYREF	11.5552	12.014	11.8746	11.5929	11.5133	11.7659
ALYREF2	7.98076	7.97663	7.55063	7.62042	7.50022	7.64372
AMACR	8.51232	8.69225	8.42449	8.58435	8.63123	8.62164
AMBRA1	11.3487	11.4752	11.4266	11.4633	11.3336	11.3636
AMD1	9.02466	8.79645	9.2612	8.41917	8.69339	8.96267
AMDHD2	8.98609	9.22344	9.05815	9.09931	8.96131	9.1967
AMER1	10.0055	10.4504	10.1458	10.2309	10.1668	9.96708
AMER2	11.534	10.9295	10.8727	10.9127	10.9991	11.3424
AMER3	8.48962	6.00809	7.24911	6.12596	7.30688	8.64332
AMFR	12.8072	12.696	12.6409	13.0291	12.7356	13.0266
AMIGO1	10.7152	8.2836	9.43887	8.16978	9.31566	10.2669
AMIGO2	7.70435	6.96759	7.6029	6.93133	6.14561	8.16373
AMIGO3	6.88816	6.79577	6.61681	6.75548	7.36108	6.82174
AMMECR1	8.96633	9.75752	9.62623	9.34459	9.56883	9.67073
AMMECR1L	10.8558	11.2022	10.8996	11.1415	11.0814	10.8739
AMN1	9.03543	9.10958	9.14083	8.79026	8.88066	8.90612
AMOT	9.8007	9.02481	9.51445	9.52277	9.45109	9.71127
AMOTL1	12.1389	12.4107	12.1816	12.3922	12.4265	12.0058
AMOTL2	11.313	11.8927	11.7694	11.739	11.7999	11.3261
AMPD2	11.3898	11.1058	11.3348	10.8083	11.2628	11.2183
AMPD3	11.5826	11.3039	11.4846	11.9238	12.3386	11.2515
AMPH	12.4614	12.0114	11.8278	12.0269	12.0025	12.2007
AMT	9.81012	9.13835	9.71819	9.6396	9.882	10.0241
AMY1	7.88828	7.33637	8.27748	7.56477	7.08429	8.12272
AMZ1	11.7935	12.0543	11.7386	11.5621	12.2468	11.9008
AMZ2	10.8435	10.9131	11.0727	10.5134	10.7783	10.7608
ANAPC1	13.0216	13.2363	13.0547	13.2324	13.0189	12.9962
ANAPC10	9.08825	9.24471	8.97048	9.1892	9.24475	9.03393
ANAPC11	11.2143	11.1041	11.1551	10.8347	11.1212	11.2195
ANAPC13	10.1824	10.1852	10.1307	10.1147	9.88068	10.2575
ANAPC15	9.97218	9.89574	9.70466	9.94032	9.60966	9.64552
ANAPC16	10.9045	10.9692	11.2617	10.8245	10.863	10.9844
ANAPC2	11.675	11.5664	11.6122	11.6395	11.4939	11.6345
ANAPC4	11.3169	11.6471	11.5145	11.5399	11.4108	11.4824
ANAPC5	13.0188	13.4644	13.4158	13.0877	13.0754	13.3894
ANAPC7	10.715	11.0688	10.875	10.8639	10.6056	11.0709
ANG	6.4769	6.78686	6.71501	6.12201	7.06676	6.03724
ANGEL1	8.69729	8.7199	8.7449	8.54783	8.25085	8.62534
ANGEL2	11.0117	10.8052	11.0904	11.0168	10.8153	11.1274
ANGPT1	8.93223	7.41852	8.36974	9.04467	9.64788	9.06414
ANGPT2	11.2657	11.7529	10.836	11.6027	11.744	10.8006
ANGPTL1	7.997	7.74151	7.51197	9.47411	7.87844	8.43636
ANGPTL2	7.85145	8.22178	8.08157	8.39626	9.65527	9.1741
ANGPTL4	7.46834	9.1916	8.95357	7.41228	9.80058	8.05343
ANGPTL6	8.07277	8.0844	7.98466	7.38342	7.82316	7.74908
ANK	12.8936	12.4132	12.0532	13.0395	12.6204	12.8937
ANK1	10.6312	9.35163	9.68237	9.8023	9.76869	10.5945
ANK2	13.8947	13.071	13.2232	13.225	13.7006	13.5832
ANK3	13.6559	13.0327	13.0873	13.4139	13.1807	13.1736
ANKFN1	5.5538	5.24912	5.70124	4.63358	5.73016	6.59828
ANKFY1	12.3211	12.5973	12.4036	12.4625	12.5411	12.0422
ANKHD1	11.133	11.3682	11.0799	11.3708	11.0074	10.8096
ANKIB1	11.9315	12.1085	11.6324	12.124	11.9485	12.3069
ANKLE1	8.82425	9.17624	8.89825	8.30179	8.41999	8.38944
ANKLE2	11.0896	11.3417	11.1084	11.2367	11.1415	11.1143
ANKMY2	10.5268	10.4776	10.2828	10.376	9.71965	9.96709
ANKRA2	10.3574	9.91536	10.0434	10.6001	10.156	10.3948
ANKRD10	11.1076	11.2222	11.4225	11.1504	11.0915	10.9061
ANKRD11	13.9088	14.0164	13.777	14.2694	13.7439	13.7466
ANKRD12	11.9366	11.4465	11.5241	11.6048	11.5766	11.27
ANKRD13A	12.0827	12.6519	12.4109	12.4904	12.2849	12.4282
ANKRD13B	11.7609	11.2386	11.6267	11.5128	11.4409	11.6428
ANKRD13C	11.9402	11.6653	11.5569	11.6171	11.8558	11.5866
ANKRD13D	9.2959	8.1865	9.08716	8.44153	8.81276	9.30427
ANKRD16	9.99721	10.074	10.2249	10.571	9.60387	9.97434
ANKRD17	13.0787	13.1409	12.8041	13.3159	13.2487	13.1811
ANKRD24	9.00283	8.59853	9.06885	8.5927	8.39257	9.04494
ANKRD26	10.2913	10.1517	10.2931	9.99139	9.86233	10.0478
ANKRD27	10.7629	10.7793	10.7207	10.7873	10.7595	10.5477
ANKRD28	13.1585	13.5348	13.3262	13.5912	13.5624	13.2776
ANKRD29	9.32044	8.82798	8.7481	8.22169	8.84357	8.9714
ANKRD33B	10.7565	8.82072	9.42032	9.41888	10.5767	10.1137
ANKRD34A	9.81197	7.7221	8.29501	7.87974	9.26742	9.4001
ANKRD34B	9.39366	8.60487	8.35249	9.00631	8.65914	9.30658
ANKRD34C	6.68346	5.30457	6.52761	4.51108	8.14228	6.6726
ANKRD35	7.22755	5.86625	6.57311	6.50691	5.97927	7.25231
ANKRD37	8.22182	9.22924	9.17575	8.16864	7.83845	7.57687
ANKRD39	8.25923	8.40437	8.49301	8.45844	8.46873	8.58414
ANKRD40	12.4791	12.4792	12.4313	12.5222	12.4451	12.6642
ANKRD42	8.18413	7.05636	7.08136	7.54796	7.59953	7.8784
ANKRD44	10.2559	10.6034	10.3232	10.7976	10.2489	10.0436
ANKRD45	9.84775	7.02384	8.81885	7.25978	8.465	9.36294
ANKRD46	12.5609	12.1741	11.9333	12.2786	12.212	12.5437
ANKRD49	9.75723	9.86443	9.63154	9.91337	9.58746	9.76921
ANKRD50	11.6689	11.4868	11.2354	11.7222	11.8837	11.5408
ANKRD52	11.8002	11.8698	11.8971	11.929	11.9124	11.6912
ANKRD54	10.0634	10.2954	10.5106	10.2129	10.259	10.302
ANKRD6	10.9708	10.5706	10.4235	11.3454	10.3907	10.3021
ANKRD63	9.99771	5.69563	9.39357	6.93383	6.94112	8.88772
ANKRD9	7.71798	6.83891	7.08165	7.07469	7.27558	7.5299
ANKS1	10.7654	10.7609	10.7564	10.5994	11.1204	10.7575
ANKS1B	13.9421	13.2739	13.5025	14.1285	13.3098	13.9618
ANKS3	10.2731	10.0044	10.3571	10.1175	10.0713	9.98012
ANKS6	9.38081	9.57253	9.2354	9.60811	9.30067	9.54569
ANKZF1	9.44912	9.59937	9.73499	9.17622	9.22957	9.06694
ANLN	11.3982	11.9307	11.6799	11.1458	11.1622	11.4609
ANO1	7.42873	7.07647	6.92699	7.82997	7.27627	7.84702
ANO10	10.4277	10.6262	10.4348	10.5702	10.6054	10.4991
ANO3	11.4361	8.29155	9.81409	9.13342	9.38302	10.2443
ANO4	8.48548	6.34464	8.00689	7.15408	7.87046	8.27156
ANO6	12.2419	12.6127	12.5966	12.5753	12.6244	12.3907
ANO8	11.3691	11.3096	11.4562	11.3367	11.3771	11.4104
ANP32A	12.8205	12.936	12.9361	12.3811	12.463	12.2726
ANP32B	11.8641	12.6688	12.5735	11.9023	11.9394	12.0828
ANP32E	13.5596	13.8231	13.7683	13.5536	13.3443	13.4087
ANPEP	8.15877	9.76615	8.71137	8.80056	9.15962	8.13863
ANTXR1	11.4929	11.9335	11.489	12.2264	12.03	12.1192
ANTXR2	8.86398	9.5912	9.27484	9.4972	9.47298	9.08045
ANXA1	9.00809	10.102	9.40379	9.01289	10.108	8.69041
ANXA11	8.53164	8.20527	7.77388	8.03978	9.02724	8.46139
ANXA2	10.9707	12.034	12.1436	10.9248	12.1809	11.4981
ANXA3	10.2196	10.2081	10.3054	9.84992	10.6152	9.62171
ANXA4	8.36576	9.14935	8.91889	8.39164	9.21013	7.36348
ANXA5	11.1442	11.1977	11.1458	10.8092	11.7292	11.2467
ANXA6	11.5012	10.7724	11.0347	11.1293	11.5765	11.3872
ANXA7	10.4349	10.0834	10.201	9.58878	10.4306	10.5141
ANXA9	5.69669	6.06199	6.64726	5.23255	5.97278	5.06
AOAH	6.39445	7.89627	7.41664	7.10773	7.39033	4.41026
AOC2	7.26408	7.15277	7.76838	6.36737	7.29484	6.58458
AOPEP	10.6775	10.7423	10.6546	10.7529	11.047	10.7337
AOX1	8.79265	8.89426	8.38253	9.19415	9.2495	8.66901
AP1AR	10.9602	10.5998	10.843	10.5723	10.6412	10.9189
AP1B1	12.0055	11.574	11.7081	11.4781	11.7863	12.0171
AP1G1	12.5934	12.7459	12.5147	12.6602	12.5604	12.4606
AP1G2	6.9912	7.43853	7.9795	6.93126	7.5074	7.10195
AP1M1	11.5706	11.8609	11.8997	11.7462	11.6745	11.9521
AP1S1	12.2226	11.8231	11.9663	11.4525	12.0001	12.1284
AP1S2	10.3498	9.63771	9.96485	10.0391	10.5279	10.0381
AP2A1	13.0845	12.5698	12.6524	12.827	12.7211	12.8928
AP2A2	13.1143	12.6671	12.6932	12.6855	12.8688	12.7039
AP2B1	13.5941	13.2547	13.2016	13.155	13.3802	13.1346
AP2M1	10.7943	10.5416	10.5555	10.7019	10.574	10.5813
AP2S1	11.9626	11.7325	11.8278	11.6093	11.806	11.85
AP3B1	11.6615	11.7668	11.5265	11.68	11.6499	11.4531
AP3B2	11.4082	9.80746	10.5375	10.4974	10.353	10.8297
AP3D1	12.7087	12.6077	12.6542	12.5431	12.5565	12.3932
AP3M1	11.0198	11.2446	11.1364	11.1919	11.0345	10.9369
AP3M2	11.3329	10.5276	10.872	10.7395	10.9728	11.2904
AP3S1	9.4471	9.48207	9.38275	9.40483	9.4992	9.10448
AP3S2	11.7572	11.5373	11.5432	11.8897	11.4246	11.9425
AP4B1	6.9695	6.87545	7.08218	6.62132	6.68654	6.75586
AP4E1	9.63465	9.98353	9.60815	9.74032	9.71364	9.38505
AP4M1	10.2113	10.5419	10.343	10.1396	10.293	10.1539
AP4S1	9.78475	9.50316	9.91153	9.67952	9.1578	9.45728
AP5B1	7.63448	7.97617	7.77421	7.84466	7.99161	7.6726
AP5M1	10.4277	10.623	10.356	10.5671	10.4928	10.3452
AP5S1	8.87024	8.46674	8.63864	8.94172	8.70069	8.84719
AP5Z1	10.7895	11.0795	10.7823	11.1752	10.6789	11.1228
APAF1	10.3914	10.824	10.5442	10.6191	10.6778	10.3385
APBA1	12.153	11.4195	11.6177	11.5249	12.0444	11.9576
APBA2	12.3485	11.5277	11.3237	12.1749	11.899	11.9174
APBA3	10.2685	10.804	10.666	10.406	10.7302	10.4717
APBB1	12.9727	11.9308	12.1773	12.2642	12.4792	12.671
APBB1IP	8.93499	9.49127	9.47923	8.97641	9.51617	8.97437
APBB2	11.0055	11.0711	10.7702	11.2462	11.072	11.1071
APBB3	9.70236	9.35014	9.81732	9.57429	9.44671	9.70256
APC	13.7781	13.5281	13.2625	13.6955	13.3402	13.3476
APC2	12.9797	12.5022	12.4744	13.3445	12.512	12.8047
APCDD1	11.7154	11.7086	11.0987	12.0345	11.7509	11.8436
APEH	9.99582	9.99437	10.3232	10.1906	10.2538	10.1487
APEX1	10.9089	11.1467	11.2308	10.8795	10.6403	11.1698
APEX2	9.11396	9.25521	9.38281	8.9885	9.18437	9.01716
APH1A	8.10858	8.65113	8.75477	8.76516	8.62341	8.70779
APH1B	9.3639	8.89666	8.79345	9.03021	8.73817	9.29505
APH1C	7.36175	7.33909	7.11273	7.40886	6.77651	7.46543
API5	11.9934	12.1044	12.1256	12.0101	11.9611	11.9772
APIP	9.17389	9.41624	9.38704	9.08814	9.01371	8.95688
APLF	8.65936	8.71389	8.62443	8.65479	8.28119	8.44062
APLN	12.1358	12.5269	11.9762	12.174	12.1654	11.6464
APLNR	8.19791	8.47074	8.20678	9.14826	8.57511	8.76917
APLP1	14.3037	12.6516	13.6133	13.7559	13.7187	14.199
APLP2	14.3426	14.0222	13.789	14.6831	14.1945	14.4896
APMAP	11.1417	11.0788	11.2136	11.1653	11.138	11.5349
APOBEC1	8.76679	9.71724	9.30875	9.51834	9.75352	7.96298
APOBEC3	10.542	11.1473	11.1651	10.8047	11.3915	9.44069
APOBR	7.10827	8.25127	7.81896	7.50643	8.22232	6.05981
APOC1	6.84007	6.33585	6.70141	6.22828	6.82842	6.56895
APOD	12.1981	13.1396	13.1464	11.8631	12.3961	13.5447
APOE	15.8675	15.4295	15.3068	16.0129	15.5997	15.5856
APOL10B	6.29001	7.16275	7.02864	7.07359	8.13869	3.34364
APOL6	8.15861	8.11331	9.35702	9.74018	11.211	3.19249
APOL9A	5.55176	7.1015	6.8191	6.71084	7.54511	2.83175
APOLD1	9.38926	9.57923	9.22122	9.44526	9.90307	9.15903
APOO	6.23602	6.4021	5.80525	5.88097	6.50609	6.58389
APOOL	7.62717	8.43578	8.29542	8.01551	8.06983	7.80884
APOPT1	9.70237	9.85363	9.42247	9.62393	9.24527	9.47786
APP	15.5416	15.3112	15.1132	15.737	15.7047	15.7609
APPBP2	12.2492	12.2464	12.1946	12.4775	12.209	12.3246
APPL1	12.1219	11.9223	11.9155	12.0056	11.7916	11.9465
APPL2	12	12.426	12.1943	12.144	12.0078	11.8092
APRT	10.73	11.0622	11.3132	10.7787	10.9165	11.0248
APTX	9.64353	9.42871	9.65109	9.59035	9.54819	9.61051
AQP1	7.54719	6.1798	6.72768	6.59121	8.10049	7.00312
AQP11	7.75087	7.31329	7.18245	7.36398	7.10634	8.24766
AQP4	12.6975	11.6683	12.2908	11.7983	13.1808	13.0517
AQP5	7.28274	7.06093	4.92317	7.7005	6.98549	5.84819
AQR	11.5225	11.7186	11.5498	11.6908	11.3689	11.3866
AR	8.45361	6.59151	7.76121	6.67068	7.01378	8.82457
ARAF	11.6055	11.2466	11.5423	11.3319	11.3582	11.4986
ARAP1	11.9419	12.2211	12.0225	12.1582	12.085	11.484
ARAP2	10.9566	11.1852	10.4751	10.8697	10.9525	11.5166
ARAP3	9.77508	9.81542	9.40165	9.89726	10.0011	9.25756
ARC	10.998	8.42066	9.32411	8.73803	11.9311	9.25045
ARCN1	12.5234	12.8242	12.7333	12.5531	12.7338	12.614
AREL1	12.0388	11.8909	11.9359	12.089	11.8273	11.6203
ARF1	12.9608	13.166	13.1658	12.9055	13.231	13.2836
ARF2	10.9658	10.9016	10.9078	11.0816	10.8537	11.0353
ARF3	14.4691	13.8939	14.171	14.0103	14.1649	14.2198
ARF4	12.8717	13.2157	13.1954	12.897	13.2374	13.0161
ARF5	12.126	12.0579	12.2358	11.9239	12.241	12.2207
ARF6	11.6667	11.9632	11.6807	11.9404	11.6165	11.2353
ARFGAP1	12.0058	11.9397	11.7678	12.114	12.1036	12.1426
ARFGAP2	10.9315	10.8629	10.8118	11.0033	10.8187	10.8855
ARFGAP3	11.7738	12.072	11.9221	12.0989	12.1641	12.1261
ARFGEF1	12.121	12.047	11.8602	11.9852	12.1163	11.9616
ARFGEF2	11.2054	10.7406	10.9734	10.8877	11.1517	10.9851
ARFGEF3	11.5254	10.0337	10.3753	10.0202	11.0351	11.1261
ARFIP1	8.34858	8.47449	8.61363	8.75082	8.55442	8.5496
ARFIP2	11.2935	10.9215	11.1007	11.2219	11.2551	11.3312
ARFRP1	10.3787	10.3107	10.495	10.2526	10.0152	10.1397
ARGLU1	12.4539	12.3826	12.4473	12.7135	12.3423	12.311
ARHGAP1	11.2986	11.1829	11.1767	11.3162	11.1978	11.2183
ARHGAP10	10.0739	10.3999	9.98873	10.2601	10.3201	10.3608
ARHGAP11A	11.8022	12.3894	11.9628	12.0305	11.5064	11.7734
ARHGAP12	11.2668	11.2733	11.1564	11.46	11.1206	11.2066
ARHGAP15	7.30026	7.339	7.04991	7.21573	7.66854	6.98029
ARHGAP17	10.4652	10.752	10.5751	10.9419	10.8229	10.2951
ARHGAP18	10.4948	10.7326	10.4881	10.7075	10.424	10.6814
ARHGAP19	10.2935	11.2565	11.091	10.4749	10.0918	10.397
ARHGAP20	11.0759	10.6825	10.6546	11.2321	10.6665	11.1861
ARHGAP21	12.9557	12.8252	12.6747	13.1766	12.6738	12.7608
ARHGAP22	9.75224	10.4038	10.0475	10.4572	10.2703	9.84724
ARHGAP23	12.1317	11.924	11.8613	12.025	11.9489	11.955
ARHGAP24	8.8701	8.86104	8.52773	9.16253	9.37734	9.57649
ARHGAP25	8.39137	8.64532	8.42457	8.29151	8.60305	8.03681
ARHGAP26	10.4155	9.33587	9.96771	9.46976	9.74518	10.5756
ARHGAP27	9.29572	9.55218	9.45517	9.4606	9.58304	9.10977
ARHGAP28	6.13864	6.70406	5.85487	6.67986	6.66836	6.18448
ARHGAP29	10.1542	10.1221	9.69951	10.1105	10.2486	9.89239
ARHGAP30	9.0272	9.7488	9.67387	9.32056	9.89969	7.63677
ARHGAP31	13.6019	14.004	13.5554	14.1661	13.7852	13.6936
ARHGAP32	12.8107	12.2127	12.2278	12.5016	12.2186	12.7279
ARHGAP33	12.4008	11.7748	11.9232	11.9742	11.4907	11.7486
ARHGAP35	13.7946	13.9109	13.5177	14.122	13.6642	13.6715
ARHGAP39	12.4329	12.22	12.2697	12.8254	11.8793	12.1303
ARHGAP4	8.41233	8.58994	8.62815	7.96765	8.65401	7.01486
ARHGAP42	9.0327	8.36448	8.1429	9.21786	9.59672	9.48186
ARHGAP44	11.4622	9.93874	10.3827	10.5281	10.9035	11.306
ARHGAP45	9.56922	9.97722	9.8818	9.29404	10.1348	8.47804
ARHGAP5	11.5609	10.9115	11.0102	11.3456	11.2673	11.3581
ARHGAP6	8.4652	7.7413	8.37421	7.93046	9.0801	8.53393
ARHGAP9	7.62733	8.18095	8.05565	7.79017	8.22822	6.71536
ARHGDIA	14.0322	14.5468	14.4864	14.1402	14.2169	14.2197
ARHGDIB	10.2089	10.7514	10.7207	10.2889	11.038	10.0519
ARHGDIG	9.98759	9.26905	9.53556	9.52919	9.52942	10.1487
ARHGEF1	11.6645	11.8404	11.8169	11.835	11.8655	11.4583
ARHGEF10	11.1635	11.4461	11.1877	11.1707	11.4386	11.3801
ARHGEF10L	11.6132	11.8787	11.5963	11.8803	11.617	11.8168
ARHGEF11	11.7847	11.9637	11.7859	12.0979	11.7734	11.8637
ARHGEF12	13.5836	13.4968	13.2207	13.6199	13.7636	13.3631
ARHGEF15	8.96666	8.46702	8.72494	8.41431	8.37827	8.77252
ARHGEF17	12.0432	10.9657	11.3705	11.4535	11.5822	12.0269
ARHGEF18	10.7702	10.5756	10.7089	10.8167	10.7729	10.65
ARHGEF19	9.8867	10.0381	9.32639	9.87621	10.0956	9.86607
ARHGEF2	12.6617	12.749	12.463	12.6744	12.6274	12.2599
ARHGEF25	11.3638	10.495	10.7839	11.1258	10.9549	11.5679
ARHGEF26	11.3509	11.4159	11.1414	11.6414	11.2622	11.5549
ARHGEF28	9.70413	8.64968	8.8861	9.82908	8.92678	9.692
ARHGEF3	11.2261	11.6148	11.2975	10.9064	11.7489	11.2916
ARHGEF37	5.87556	6.13461	6.2023	5.10672	6.43499	6.56848
ARHGEF39	9.66279	10.3203	10.2035	9.29167	9.53791	9.23356
ARHGEF4	11.6302	11.229	11.6077	10.8984	11.1395	11.8225
ARHGEF40	12.4644	12.4839	12.3983	12.7128	12.7782	12.4707
ARHGEF5	8.2957	8.39313	8.24941	8.7788	8.5247	7.91534
ARHGEF6	8.92643	8.88879	9.00681	8.82116	9.13487	8.69736
ARHGEF7	13.0226	13.1387	12.8462	13.1795	12.9681	13.0488
ARHGEF9	12.9765	12.2121	12.4739	12.6335	12.3813	12.8839
ARID1A	13.0931	13.2445	13.0212	13.1619	13.0131	12.7717
ARID1B	12.1724	12.0108	11.8231	12.2857	12.0676	11.9201
ARID2	12.2714	12.5894	12.2518	12.6438	12.2974	12.2925
ARID3A	8.30466	8.53172	8.51645	8.11945	8.84599	7.80893
ARID3B	8.07304	7.40728	7.45705	7.68866	7.56694	7.14384
ARID4A	10.9067	10.8039	10.9276	10.8679	10.3685	10.2516
ARID4B	11.4055	11.2759	11.2436	11.6336	11.215	11.3164
ARID5A	10.4611	10.5595	10.6936	10.7742	11.3996	10.3586
ARID5B	11.0144	11.1988	11.2022	11.1491	11.8176	10.848
ARIH1	12.1803	12.1863	12.101	12.0008	12.257	11.8935
ARIH2	10.522	10.7483	10.7407	10.6824	10.5176	10.6894
ARL1	11.1399	11.1862	11.0542	11.1244	11.2824	11.3084
ARL10	9.07254	9.31675	9.0501	9.47569	9.23204	9.51613
ARL11	7.04581	7.64665	7.52047	7.30595	7.44589	6.52265
ARL13B	9.30912	9.75605	9.52987	9.34695	9.60133	9.38938
ARL14EP	11.1616	11.2393	11.1545	11.2379	10.8747	10.7431
ARL15	10.573	10.281	10.2284	10.6346	10.1144	10.3586
ARL16	8.90012	8.58529	8.79992	8.72593	8.63551	8.92418
ARL2	10.3945	10.4391	10.6876	10.317	10.6595	10.5794
ARL2BP	13.5293	13.8684	14.054	14.1133	13.2196	14.0704
ARL3	11.0902	10.9945	11.2022	10.6005	10.9883	10.9692
ARL4A	10.8242	10.8478	10.836	10.9935	10.1341	10.4195
ARL4C	10.9826	11.1523	11.0075	10.9459	10.7323	11.0199
ARL4D	8.61047	5.45531	7.52025	6.14752	8.01466	7.18443
ARL5A	12.9853	12.8311	11.8753	13.3033	12.0342	12.3419
ARL5B	10.4236	10.6983	10.5096	10.5641	10.4798	10.6077
ARL5C	6.75044	7.2513	7.06102	6.71221	7.23273	5.99242
ARL6	9.0883	8.92347	9.22846	8.56474	8.84379	9.2115
ARL6IP1	14.1999	13.9832	13.8771	14.0073	13.7258	13.749
ARL6IP4	9.95942	10.0464	10.1269	10.0079	9.76867	10.2115
ARL6IP5	11.8133	11.4864	11.6572	11.5758	11.8341	11.7021
ARL6IP6	9.46314	9.91475	9.6859	9.70005	9.26576	9.55543
ARL8A	12.7112	12.6358	12.5602	12.6085	12.632	12.8083
ARL8B	12.595	12.4203	12.3814	12.3114	12.4857	12.5159
ARMC1	11.4662	11.3647	11.118	11.2322	11.298	11.4437
ARMC10	9.25927	9.62708	9.6316	9.34222	9.51649	9.65636
ARMC2	7.62771	7.32995	7.0063	7.57186	7.68457	7.3894
ARMC5	9.83349	9.82368	10.0095	10.1745	9.93899	9.85511
ARMC6	10.3368	10.2059	10.1693	10.0767	10.1696	10.1892
ARMC7	8.26857	8.31099	8.18279	8.36297	8.1547	7.91529
ARMC8	11.0508	10.7851	10.8476	10.7494	10.6412	10.8801
ARMC9	9.5969	9.41203	9.4225	8.97046	9.61527	9.53983
ARMCX1	9.99036	9.40024	9.5564	9.79518	9.6275	10.0817
ARMCX2	11.4231	11.5113	11.3769	11.3169	11.4737	11.4115
ARMCX3	8.82113	8.32168	8.15797	9.31239	8.67026	8.57659
ARMCX4	12.4076	12.4359	12.1439	12.5946	12.5015	12.3283
ARMCX5	8.52014	8.04887	8.18269	8.53918	7.99929	8.85656
ARMCX6	7.17883	6.81713	6.20082	7.92655	6.96208	7.15387
ARMH3	9.37869	9.41199	9.50475	9.6002	9.25031	9.61422
ARMH4	12.9279	13.0508	12.9104	13.5881	13.2865	13.6161
ARMT1	9.85805	10.113	10.0754	9.90229	9.86389	9.95684
ARNT	11.0791	11.4093	11.4049	11.1085	11.298	10.9605
ARNT2	13.5835	12.742	12.8161	13.8445	12.8111	13.1838
ARNTL	9.28457	8.34096	8.87719	9.01836	9.37487	9.06144
ARNTL2	7.13932	7.11649	7.21191	6.45732	7.14872	7.24304
ARPC1A	12.7412	13.0747	12.9221	12.9014	12.8327	13.2163
ARPC1B	12.6039	13.6217	13.3417	12.928	13.4464	13.2481
ARPC2	12.8899	12.9969	12.9999	12.8105	12.986	12.8758
ARPC3	12.1467	12.3826	12.2688	12.093	12.3381	12.2699
ARPC4	11.8026	12.0437	12.0123	11.7716	11.8567	11.9476
ARPC5	12.1311	12.2089	12.3678	12.1962	12.378	12.1471
ARPC5L	11.2862	11.1607	11.2588	11.0258	10.9922	11.141
ARPIN	10.3745	10.5444	10.4511	10.5069	10.2019	10.5359
ARPP19	12.6786	11.9697	12.2025	12.1727	12.1867	12.2717
ARPP21	12.5882	8.92957	11.8487	9.15825	12.2757	11.8329
ARRB1	13.5084	12.9585	12.9562	12.9582	13.0487	13.0009
ARRB2	11.1727	11.3989	11.5347	11.112	11.4267	11.1084
ARRDC1	8.0934	8.10212	8.63182	7.97347	8.24468	7.70797
ARRDC2	8.45306	8.35371	8.91306	8.52291	8.54202	8.749
ARRDC3	11.4582	11.7247	11.3571	11.6734	11.1952	11.3164
ARRDC4	9.84733	9.87915	9.97475	10.3748	10.3704	10.0171
ARSA	10.7564	10.6366	10.2656	10.915	10.7183	10.5211
ARSB	12.7017	12.861	12.8165	13.2381	12.6717	13.1155
ARSG	8.42053	8.11062	8.38273	8.66212	7.55273	8.97129
ARSK	9.1909	9.0809	8.98451	9.34667	9.33706	9.38499
ART3	8.64527	8.3962	7.93877	9.25803	9.21268	7.82192
ARV1	8.3046	8.67055	8.64585	8.59618	8.26591	8.4406
ARVCF	10.5055	10.8359	10.4612	10.6308	10.8012	10.9509
ARX	8.59218	6.17789	7.70137	6.08102	7.30663	7.98569
ARXES1	9.07004	8.8806	8.90408	8.82118	8.75978	9.12542
ARXES2	10.1958	9.77895	10.1257	10.0079	9.91662	10.2515
AS3MT	8.71771	8.05381	8.41217	7.7913	8.50761	8.4819
ASAH1	11.771	12.091	11.9308	12.1161	12.0986	11.8353
ASAH2	8.9494	9.00557	9.04211	9.29106	9.31747	9.06146
ASAP1	12.2714	12.4985	12.147	12.3462	12.2294	11.9711
ASAP2	10.7637	10.9004	10.8055	11.0257	10.5219	10.4931
ASAP3	10.5813	10.4491	10.7999	11.0382	11.2115	10.0381
ASB1	10.6023	10.5849	10.4979	10.6539	10.524	10.844
ASB13	10.298	9.8361	10.213	10.3933	10.283	10.4077
ASB2	8.10426	7.55205	7.12269	7.83029	7.61516	6.35495
ASB3	9.12413	9.1618	9.17794	9.18922	8.99849	9.26223
ASB4	5.94587	6.13319	7.11427	5.19391	6.00061	6.37176
ASB6	10.1191	10.1048	10.0701	9.90554	9.9674	9.93468
ASB7	10.2639	10.2317	10.0674	10.57	10.1885	10.2419
ASB8	10.715	10.6478	10.8893	10.7917	10.7395	10.7684
ASCC1	9.16403	9.3387	9.4471	9.29129	9.26036	9.41091
ASCC2	11.3718	11.4748	11.4876	11.4984	11.5616	11.0533
ASCC3	10.6266	11.0283	10.5853	10.7431	10.9116	10.4067
ASCL1	11.0947	11.3313	10.9656	11.4189	10.422	11.2497
ASF1A	9.67149	9.75724	9.73989	9.7724	9.59551	9.68675
ASF1B	9.62032	10.2743	10.1731	9.5397	9.61967	9.80549
ASH1L	12.7192	12.5806	12.3221	12.7274	12.5181	12.4266
ASH2L	11.4395	11.6854	11.6302	11.4899	11.2038	11.4306
ASIC1	12.1336	11.7682	11.5399	12.1598	11.4945	11.9692
ASIC2	11.5623	11.084	11.165	11.5661	11.6278	11.6281
ASIC4	10.8657	10.4997	9.88015	11.0381	10.2295	10.5408
ASL	9.16898	9.31691	9.29306	9.32038	9.14361	8.93025
ASNA1	11.5268	11.8324	11.6168	11.4845	11.5487	11.7825
ASNS	11.9718	12.3868	12.3257	11.8848	11.9161	11.7887
ASNSD1	8.06725	8.41272	8.67403	8.03943	8.15471	7.7492
ASPA	7.54707	6.70941	7.85041	6.55931	5.55474	8.00265
ASPDH	7.46954	6.93779	7.51288	7.45289	6.54555	6.65853
ASPG	8.88824	8.14652	8.86821	7.89258	9.49387	8.76587
ASPH	10.9965	10.94	10.9563	10.868	10.8529	11.3095
ASPHD1	7.88318	5.26976	7.03944	5.39346	7.46227	7.35398
ASPHD2	11.3318	10.698	10.724	10.6956	10.9165	11.4783
ASPM	12.2932	12.7577	12.28	12.3388	11.9666	11.8309
ASPN	6.96888	6.63325	5.67123	7.93987	7.96472	7.46545
ASPSCR1	10.6558	10.7653	10.8321	10.7538	10.7568	10.9137
ASRGL1	13.4183	13.5131	13.5265	13.9037	13.1999	13.7675
ASS1	8.09343	8.06913	8.01769	7.12183	8.77932	8.07503
ASTE1	8.48501	8.59931	8.69112	8.63931	8.35438	8.19432
ASTN1	13.4934	13.354	13.0696	13.783	13.4325	13.484
ASTN2	11.8358	11.9998	11.7127	12.5433	12.2355	12.2335
ASXL1	11.7458	11.8653	11.7617	12.1592	11.813	11.8136
ASXL2	10.8732	11.3664	11.1332	11.2455	10.6086	10.4354
ASXL3	9.47321	10.0847	8.66664	9.04222	8.79932	9.10711
ATAD1	12.1333	12.0918	12.0661	12.2241	12.0975	12.0037
ATAD2	11.9941	12.5394	12.1937	12.1663	11.7854	11.5593
ATAD2B	10.3236	10.8564	10.5096	10.6624	10.1017	9.71655
ATAD3A	10.6364	10.8358	11.0549	10.7268	10.5607	10.9015
ATAD5	10.3914	11.0266	10.636	10.6926	10.0452	10.183
ATAT1	11.8569	12.0288	11.5894	11.9825	11.7761	11.5737
ATCAY	12.5898	12.3074	12.4077	12.5438	12.2343	12.5785
ATE1	11.3697	11.104	11.2553	11.4671	11.0749	11.2189
ATF1	9.39758	10.0123	10.1104	9.73317	9.68747	9.72858
ATF2	11.405	11.0188	11.074	11.1299	11.0434	11.1691
ATF3	8.65208	9.65647	9.53185	8.45073	10.1133	8.07527
ATF4	12.9398	13.1599	13.4029	13.0114	13.0792	12.8337
ATF5	12.0435	12.1287	12.177	12.2216	12.018	11.4125
ATF6	11.7999	11.5849	11.4338	11.6955	11.7756	11.6423
ATF6B	11.3681	11.3476	11.2987	11.2857	11.5476	11.4007
ATF7	11.4751	11.8991	11.6082	11.9478	11.7486	11.5082
ATF7IP	12.6226	12.6848	12.3654	12.8661	12.6234	12.5477
ATG10	7.61321	7.32129	7.48898	7.52295	7.57506	7.84075
ATG101	10.0581	9.94715	10.0515	10.1021	9.98292	9.95391
ATG12	11.2179	10.9459	11.0095	11.0644	10.8529	10.8567
ATG13	11.1393	10.8642	11.0313	11.2037	10.9775	11.4691
ATG14	9.4692	9.40836	9.28848	9.30603	9.23732	9.50415
ATG16L1	10.9722	10.5882	10.9122	10.6815	10.7239	10.604
ATG16L2	10.3872	10.0069	10.1052	10.1531	10.2904	9.62355
ATG2A	10.8919	10.6771	10.8453	10.8844	10.7532	10.7225
ATG2B	11.5392	11.7936	11.0435	11.4617	11.1122	10.8816
ATG3	10.584	11.035	10.8118	10.5904	10.7006	10.8361
ATG4A	7.49289	7.57955	7.43273	7.57197	7.49067	7.30904
ATG4B	10.8949	10.8323	10.9471	10.7413	10.7016	10.8862
ATG4C	9.69042	9.60059	9.49883	9.54371	9.76839	10.0072
ATG4D	10.2547	10.3327	10.4979	10.1985	10.2768	10.2963
ATG5	10.1241	10.2211	10.2022	10.0965	10.2149	10.2299
ATG7	9.86566	9.91175	9.74812	9.99274	9.65497	9.99159
ATG9A	10.8435	10.6692	10.5649	10.9054	10.7368	11.0009
ATIC	11.4384	11.7094	11.9107	11.5144	11.4438	11.6419
ATL1	10.688	9.19835	9.89815	9.43009	9.85888	10.385
ATL2	11.0117	10.9322	11.013	10.7646	10.8622	10.9794
ATL3	11.9714	12.095	12.0968	12.2918	12.2326	12.0126
ATM	10.943	11.219	10.8031	11.4473	10.8411	10.7667
ATMIN	11.36	11.1023	11.0786	11.1416	11.2182	11.3232
ATN1	8.93218	9.15757	9.0975	8.97002	8.8336	9.10442
ATOH8	7.19809	6.73406	7.19248	6.23103	8.04306	7.33619
ATOX1	10.2924	10.463	10.4692	10.4218	10.4555	10.6096
ATP10A	9.35725	9.80973	9.98883	9.40964	10.1651	9.24079
ATP10B	9.73573	10.8063	10.1319	10.9781	9.6299	10.566
ATP10D	7.54646	7.98619	7.68746	7.81092	8.33824	7.65827
ATP11A	11.9319	12.1827	12.126	12.1528	12.1997	11.8812
ATP11B	11.5959	11.6391	11.7316	11.4475	11.7224	11.2611
ATP11C	10.3476	10.5842	10.3933	10.7706	10.4917	10.4343
ATP13A1	11.6532	11.8267	11.7613	11.8622	11.7725	11.7613
ATP13A2	12.2805	12.0491	12.2472	12.2235	12.1898	12.3155
ATP13A3	12.5258	12.7221	12.3443	12.9618	12.4432	12.657
ATP13A4	7.85226	7.09498	7.78091	6.54374	7.15078	8.16381
ATP13A5	8.66643	6.4792	7.64531	8.72532	8.3253	9.25254
ATP1A1	14.6388	14.6623	14.4278	14.8575	14.8183	14.9594
ATP1A2	15.3773	14.9481	14.7486	15.3918	15.3125	15.2274
ATP1A3	15.1804	12.8301	14.1886	13.0089	14.4184	14.8424
ATP1B1	14.4758	12.3143	13.3988	13.0381	13.9861	14.23
ATP1B2	15.1153	15.1403	14.703	15.2875	15.4307	15.2656
ATP1B3	12.2799	12.1041	12.2159	12.302	12.4835	12.4523
ATP23	7.75707	7.79019	8.16332	7.68968	7.70141	8.38921
ATP2A2	14.5014	14.238	14.0462	14.2115	14.4914	14.5236
ATP2A3	8.03007	7.09321	7.70109	8.16747	7.53496	8.69357
ATP2B1	13.5883	12.2346	12.6161	12.7791	12.8968	13.1209
ATP2B2	13.1145	10.4678	12.0405	10.4967	11.4683	12.8464
ATP2B3	10.2433	8.32034	9.21883	8.75557	9.01109	10.4215
ATP2B4	12.7435	11.3409	11.739	12.0474	12.7035	12.3275
ATP2C1	12.5616	12.236	12.2242	12.2548	12.5103	12.1748
ATP4A	5.55265	6.18873	6.27736	6.80654	5.03613	6.38913
ATP5A1	14.6269	14.7722	14.8721	14.6044	14.4475	14.7943
ATP5B	15.0028	15.0944	15.1376	14.963	14.8571	15.1402
ATP5C1	12.575	12.7374	12.8102	12.5808	12.4696	12.7247
ATP5D	12.5688	12.4299	12.6391	12.1827	12.7227	12.6237
ATP5E	11.566	11.4927	11.6123	11.3373	11.5345	11.5742
ATP5F1	12.085	12.168	12.2533	11.9255	11.9918	12.1117
ATP5G1	8.31834	7.62394	7.86206	7.76228	8.05771	7.74231
ATP5G2	6.07775	5.87201	6.14333	6.45166	5.9994	6.01444
ATP5G3	12.4707	12.5419	12.7967	12.4235	12.3777	12.6865
ATP5H	10.5287	10.395	10.5489	10.1721	10.2514	10.3915
ATP5J	11.5964	11.5412	11.7178	11.6063	11.4561	11.7575
ATP5J2	11.7271	11.7985	11.7004	11.539	11.6528	11.8516
ATP5K	11.0588	11.0883	10.9391	10.8481	10.8888	11.2951
ATP5L	7.28218	7.30663	7.48133	7.61892	6.92492	7.02572
ATP5MD	8.23147	8.17081	8.55855	7.87852	8.04665	7.83461
ATP5MPL	11.0515	11.1176	10.7424	10.8346	10.7109	10.5641
ATP5O	11.2599	11.2924	11.4111	11.1633	11.0937	11.3828
ATP6AP1	13.0858	12.7737	12.836	12.9443	13.1193	13.2145
ATP6AP2	12.2261	11.6031	11.719	11.7636	12.265	12.0631
ATP6V0A1	13.3683	12.4556	12.6955	12.4458	13.0166	13.1468
ATP6V0A2	12.555	12.764	12.8145	12.512	13.0687	12.5332
ATP6V0B	12.6659	12.3642	12.5193	12.132	12.6831	12.3945
ATP6V0C	10.3947	9.18314	9.72153	9.00113	10.1611	9.91064
ATP6V0C-PS2	8.50062	8.71057	8.42858	8.84777	8.71172	8.73882
ATP6V0D1	12.4529	12.2746	12.2981	12.0019	12.2711	12.4627
ATP6V0E	11.8296	12.1084	12.3625	12.0673	12.7646	12.365
ATP6V0E2	13.1186	13.0176	13.1071	12.9649	12.775	13.1866
ATP6V1A	13.3032	12.9539	12.9755	12.9	13.0361	13.1993
ATP6V1B2	13.6878	12.6968	12.9862	12.5565	13.2014	13.23
ATP6V1C1	12.2152	11.9044	11.7169	11.5575	12.0842	12.0577
ATP6V1D	11.943	11.502	11.7136	11.3151	11.3924	11.4789
ATP6V1E1	12.4527	11.8361	12.0354	11.7778	12.2123	12.3866
ATP6V1F	10.2466	10.0044	10.2565	9.91042	10.1614	10.1767
ATP6V1G1	10.4791	10.5698	10.749	10.4781	10.5154	10.4686
ATP6V1G2	12.3531	9.90415	10.9768	9.9612	11.2724	12.0658
ATP6V1H	12.0398	11.6362	11.7514	11.6777	12.0024	11.8512
ATP7A	9.87769	10.1664	9.672	10.3572	10.1599	9.57279
ATP7B	7.91756	8.2237	8.64609	8.12432	7.84428	7.43244
ATP8A1	13.5823	12.7878	12.6011	13.4422	13.3045	13.1902
ATP8A2	10.6339	8.95881	9.71647	8.74506	10.2239	10.2322
ATP8B1	7.36958	8.02039	7.55039	7.74128	9.01737	8.19916
ATP8B2	11.665	11.3873	11.5611	11.4546	11.6124	11.488
ATP8B4	5.21405	7.00665	6.78136	6.14262	7.18703	2.34975
ATP9A	13.4243	12.643	12.8969	13.2442	13.0203	13.4309
ATP9B	11.2714	11.1584	11.152	11.3772	11.2397	11.2974
ATPAF1	8.6349	7.58984	8.34411	7.59794	8.02308	8.72154
ATPAF2	9.47115	9.61566	9.66862	9.29638	9.36134	9.61608
ATPIF1	11.7963	11.6795	11.82	11.7583	11.647	11.8075
ATPSCKMT	9.38086	9.46597	9.04475	9.37022	9.24496	9.20169
ATR	10.4308	10.9006	10.4142	10.7555	10.2617	10.3385
ATRAID	11.1776	10.9347	11.0205	11.3951	10.8266	11.5564
ATRIP	9.53537	9.67336	9.63871	9.51652	9.46226	9.64731
ATRN	12.66	12.1626	12.0344	12.7915	12.5959	12.7401
ATRNL1	11.4517	10.9432	10.4058	11.0109	11.2513	11.2916
ATRX	13.2449	13.0027	12.8057	13.3998	13.0108	12.8789
ATXN1	11.3319	10.3103	10.5517	10.8159	10.7907	10.651
ATXN10	13.3142	13.3966	13.3058	13.3493	13.1959	13.4003
ATXN1L	11.6059	11.7445	11.4811	11.8692	11.8397	11.7804
ATXN2	12.1554	12.3142	12.0102	12.1406	12.207	12.188
ATXN2L	13.2981	13.4596	13.4127	13.3768	13.2102	12.8639
ATXN3	10.3681	10.2309	9.7097	10.2218	9.74885	9.7709
ATXN7	10.2101	10.1058	10.1218	10.4306	10.2615	10.0339
ATXN7L1	9.09111	8.16058	8.75481	7.91798	8.55441	8.51816
ATXN7L2	9.31803	9.59439	9.51835	9.43409	9.026	9.42583
ATXN7L3	12.3702	11.7351	11.9807	11.8812	12.1124	12.3825
ATXN7L3B	13.0195	12.7911	12.8163	12.9651	12.6531	12.9197
AUH	10.0687	10.1035	10.3177	9.75676	10.2461	10.3752
AUNIP	6.99102	8.18685	7.9452	7.26752	7.21521	7.39811
AUP1	11.2946	11.4341	11.5536	11.2633	11.5303	11.2916
AURKA	10.5849	11.3756	11.1883	10.3913	10.7249	10.7104
AURKAIP1	10.7449	10.6146	10.8437	10.5123	10.6702	10.8878
AURKB	10.5683	11.3967	11.2868	10.6607	10.5336	10.8257
AUTS2	10.7083	9.70995	10.3452	9.96547	9.67637	10.527
AVEN	8.70062	9.03366	9.06094	8.36861	8.27648	8.84402
AVL9	11.2101	11.0988	10.887	11.2844	11.1991	11.0066
AVPI1	8.30936	6.85804	8.16819	7.55729	8.51527	8.26218
AXIN1	10.8374	11.0263	11.0681	11.1456	10.8706	11.1842
AXIN2	10.0367	10.3866	10.1013	10.51	9.93918	10.1892
AXL	12.8677	13.4757	13.2947	13.3549	13.8998	13.0873
AZI2	11.2969	11.3998	11.2925	11.2393	11.5791	11.1481
AZIN1	13.0476	13.0158	12.6097	13.1801	13.1842	12.9376
AZIN2	9.28892	9.37946	9.45312	9.11651	10.2248	9.46966
B2M	15.5872	15.9298	15.8992	16.0617	16.1211	12.9063
B3GALNT1	9.93799	9.81228	9.83907	9.79532	9.94693	10.353
B3GALNT2	9.66107	9.48167	10.011	9.63763	9.69867	9.47173
B3GALT1	10.4831	10.0608	9.96201	10.0767	10.0166	10.1691
B3GALT2	8.57317	7.59652	7.6454	7.85892	7.73909	9.13303
B3GALT4	6.64124	6.16325	6.54262	7.07327	7.48796	7.3628
B3GALT5	9.60047	9.56366	9.93918	9.1658	8.65613	10.6742
B3GALT6	9.45516	9.52797	9.19246	9.24899	9.45768	9.7388
B3GAT1	12.5669	12.363	12.4248	12.7231	12.0094	12.756
B3GAT2	12.3893	12.4833	11.9067	12.8823	12.1352	12.5308
B3GAT3	11.2367	10.9016	11.1123	10.6891	11.162	11.4072
B3GLCT	10.4267	10.8822	10.5018	10.89	10.4678	11.0094
B3GNT3	7.27252	7.97082	7.65969	7.72629	8.71696	7.36328
B3GNT4	6.36151	5.67944	5.36328	7.12601	6.49016	6.7555
B3GNT5	9.12908	10.2348	8.27673	9.52694	9.82438	9.36086
B3GNT7	6.75093	6.61225	5.97219	5.95898	7.34003	6.47387
B3GNT8	7.15998	6.80974	6.14243	6.41974	7.00803	5.65922
B3GNT9	7.12866	7.43727	7.58066	7.13166	7.90895	8.12785
B3GNTL1	8.79905	8.701	8.60263	8.93236	8.91308	8.78911
B4GALNT1	11.5359	10.4645	10.588	10.9381	11.1372	11.0532
B4GALNT3	5.7244	5.24998	4.61368	6.61249	5.12285	5.71469
B4GALNT4	11.18	10.3852	10.5337	10.9474	10.9358	11.0811
B4GALT1	9.53528	10.2029	10.3144	9.76199	10.4717	9.25042
B4GALT2	11.4796	11.3371	11.4642	11.7024	11.2012	11.729
B4GALT3	10.7548	10.9883	10.9406	10.7619	10.9229	10.8353
B4GALT4	9.35948	9.16141	9.26795	9.38422	9.44423	9.65453
B4GALT5	11.1585	10.8621	10.9769	11.262	11.5078	11.1005
B4GALT6	12.3195	11.6305	11.7287	11.9588	12.0618	12.2305
B4GALT7	9.23377	9.11376	9.29531	9.07682	9.29544	9.31352
B9D1	6.82801	5.33939	6.99658	5.7168	6.00205	6.87193
B9D1OS	9.57677	9.06903	9.09745	9.88211	8.78514	8.24334
B9D2	9.02734	8.6471	9.08974	8.98524	8.87068	9.16657
BAALC	11.5464	9.39192	10.2918	9.17692	11.1829	11.2569
BABAM1	11.2149	11.0548	11.1452	11.0717	11.039	11.4285
BABAM2	10.2501	10.7145	10.445	10.4672	10.2502	10.6991
BACE1	11.9527	11.4556	11.4178	11.8721	11.7968	11.951
BACE2	6.789	6.75872	6.99555	6.78467	7.88054	7.21395
BACH1	10.8343	11.194	10.8118	11.2732	11.3835	10.8692
BACH2	9.94947	9.75551	9.6333	10.4992	9.66659	9.79733
BACH2OS	5.9915	6.74529	6.2216	5.71427	6.52108	3.02266
BAD	9.53915	9.49421	9.95784	9.42089	9.58329	9.84561
BAG1	11.7334	11.5677	11.9546	11.1754	11.8047	11.7452
BAG2	8.05121	8.68946	8.25865	8.2467	8.66596	8.75234
BAG3	11.1665	11.2524	11.6249	11.7968	11.0323	10.9414
BAG4	10.7548	10.3405	10.4762	10.4049	10.3019	11.0339
BAG5	10.4082	10.0729	9.73319	9.99436	9.73423	10.0115
BAG6	13.4437	13.6142	13.5993	13.5051	13.3278	13.4545
BAHCC1	11.816	12.5125	11.961	12.3951	11.7627	11.6355
BAHD1	10.8949	10.3185	10.6181	10.5611	10.809	10.3586
BAIAP2	12.7249	10.8163	11.9074	11.1947	11.4869	12.0481
BAIAP2L2	5.99248	5.21466	5.7809	5.45658	5.32982	6.12232
BAIAP3	8.30886	9.03067	9.89397	7.73537	6.979	9.78072
BAK1	11.3562	11.9124	11.8572	11.6758	11.8654	11.4056
BAMBI	8.67665	8.87012	8.485	8.86779	8.80549	8.64734
BAMBI-PS1	5.61174	6.30842	6.33125	5.59325	6.55523	6.18422
BANF1	11.6014	12.0361	12.1536	11.4727	11.5393	11.9462
BANP	10.7743	10.4271	10.6396	9.88959	10.6459	9.82975
BAP1	12.1165	12.0476	11.9488	12.0482	12.131	12.3086
BARD1	9.63641	10.2754	9.95782	9.78123	9.37105	9.31587
BARX1	7.67634	7.78959	8.01769	8.16783	8.44117	8.34963
BASP1	14.7223	14.7674	14.0034	14.5913	14.2708	14.34
BATF	5.55305	6.55176	6.24066	5.52707	6.52032	4.5404
BATF2	8.21686	9.16649	9.38497	9.18909	10.0243	3.82716
BATF3	6.85173	7.24189	7.17322	6.50855	7.59657	6.20481
BAX	10.7597	10.9864	11.0232	10.899	10.8546	10.8168
BAZ1A	9.43889	10.2713	10.0596	9.65114	9.72663	8.64019
BAZ1B	13.2563	13.8307	13.2512	13.2151	13.1655	13.0122
BAZ2A	11.9676	12.0567	12.0252	12.2212	12.0799	11.7004
BAZ2B	10.1714	10.3952	10.1332	10.2487	10.1029	9.90765
BBC3	9.22437	8.89913	9.07399	9.36072	9.0167	9.33171
BBIP1	10.405	10.4882	10.5696	10.4026	10.451	10.3959
BBOF1	7.09919	7.10077	7.02906	5.90933	6.28874	6.38965
BBS1	10.2397	9.62983	9.93626	9.50832	9.77037	10.1867
BBS10	7.61335	7.4893	7.56592	7.49722	7.12835	7.29981
BBS12	8.44903	8.65764	8.62802	8.26701	8.7841	8.59928
BBS2	9.19818	9.01063	9.33538	8.83155	8.94556	9.12284
BBS4	9.59698	8.94149	9.27944	8.9548	8.78161	9.52405
BBS5	8.09389	6.76812	7.71493	6.84091	8.00289	7.5535
BBS7	9.37873	9.3798	9.42047	9.24125	9.09606	9.37187
BBS9	9.53346	9.49611	9.66512	9.42307	9.47985	9.78248
BBX	10.7982	11.2104	11.0488	10.9921	11.1681	10.887
BC1	14.6571	13.1023	13.8223	11.8992	14.0116	14.6638
BCAM	9.81956	9.62368	9.28389	10.0387	9.45564	9.31586
BCAN	15.0987	14.7761	14.5351	15.5951	14.9018	15.1789
BCAP29	9.65057	9.61221	9.7678	9.52076	9.27336	9.88003
BCAP31	11.0805	11.0311	11.2046	10.8787	11.2666	11.0353
BCAR1	11.5683	11.9392	11.7357	11.5165	11.9112	11.6703
BCAR3	8.4208	7.61698	8.13833	7.5408	7.7675	8.38489
BCAS1	14.3801	14.4742	14.6513	14.7746	14.4204	14.8234
BCAS1OS1	7.07758	7.15189	7.1729	7.57121	7.13874	7.49803
BCAS2	11.2873	11.4493	11.5691	11.2551	11.1262	11.3636
BCAS3	10.4102	10.0204	10.1193	10.5047	10.1939	10.6482
BCAT1	11.7325	12.3175	13.0464	11.5344	11.7987	11.859
BCAT2	9.18364	9.16399	9.31102	9.12172	9.43721	8.79575
BCCIP	10.9272	10.8435	10.9137	11.0622	10.7943	10.8201
BCDIN3D	8.56175	8.87315	8.73163	8.56014	8.44692	8.52214
BCHE	6.70944	8.54377	7.16252	7.96687	7.23726	8.87823
BCKDHA	10.8156	10.4426	10.577	11.1665	10.6539	11.2041
BCKDHB	9.58403	9.59909	9.6009	9.46947	9.59134	9.64549
BCKDK	10.9162	10.9569	10.9549	11.2557	10.8127	11.2705
BCL10	10.4511	10.7476	10.4998	10.6023	10.545	10.5689
BCL11A	10.3272	6.91058	9.23074	7.91236	8.58427	10.0128
BCL11B	11.2192	8.50447	10.406	9.07745	9.18255	10.3215
BCL2	10.49	10.2769	10.3375	10.4639	10.51	10.1163
BCL2A1B	5.28997	6.28206	5.97406	5.6815	5.94564	3.60435
BCL2L1	11.2639	11.0905	11.628	10.9319	11.6049	11.5216
BCL2L11	9.61675	9.66685	9.50274	10.1955	9.73766	9.53202
BCL2L12	7.3702	7.38552	7.57346	7.01683	7.61445	7.14374
BCL2L13	11.9626	12.1244	11.875	12.2443	11.8588	12.0824
BCL2L2	11.2291	10.8194	11.028	10.9039	11.0574	11.2622
BCL3	9.32234	10.2375	9.19962	9.1578	10.947	9.21162
BCL6	10.0367	10.3025	10.4194	9.83489	11.1306	9.9554
BCL6B	8.78617	9.27408	9.04747	9.50761	9.16543	8.90311
BCL7A	11.4968	11.3086	11.1998	11.6042	10.9471	11.5917
BCL7B	10.3519	10.4666	10.293	10.4984	10.2412	10.7549
BCL7C	11.0733	10.8676	10.8537	11.617	10.697	11.1647
BCL9	10.9931	11.1455	11.0858	11.2906	11.2221	11.0505
BCL9L	11.6356	11.7151	11.5047	11.7878	11.6484	11.4717
BCLAF1	12.5732	12.6372	12.6165	12.8381	12.4203	12.568
BCLAF3	9.27083	9.38764	9.19251	9.41599	9.11579	9.00588
BCO2	7.54697	7.05777	7.61746	7.23651	7.38227	7.12298
BCOR	11.0548	11.1669	11.032	10.715	11.1476	10.6868
BCORL1	10.0634	9.96267	10.1091	10.1585	10.0756	9.80061
BCR	12.4313	11.6716	12.1326	11.6473	11.9619	11.9991
BCS1L	9.49289	9.63362	9.52988	9.08559	9.49714	9.55541
BDH1	9.86566	9.56014	9.80149	9.8762	9.74507	10.1704
BDKRB2	6.58374	5.77422	6.10154	6.49035	7.78268	6.83444
BDNF	9.78951	4.31141	5.69835	6.35167	11.9931	7.17479
BDP1	11.0069	11.0616	10.7374	10.8982	10.9429	10.5428
BEAN1	7.43758	5.90791	6.81868	5.77652	7.39865	7.37161
BECN1	11.9753	12.1766	12.2651	11.9826	12.2371	12.2968
BEGAIN	10.895	9.09864	10.4101	9.17677	10.1436	10.8046
BEND3	9.11649	9.51785	8.98451	9.34905	9.00773	9.35415
BEND4	9.66106	9.95012	9.758	9.53959	9.59954	9.71476
BEND5	8.3179	9.03903	8.66339	8.75443	8.35452	8.13857
BEND6	10.5914	9.9468	10.2069	10.0451	10.152	11.2072
BEND7	7.42108	6.82953	6.97332	6.83876	6.80329	6.96854
BET1	9.40395	9.15689	9.58995	9.31334	9.57075	9.34076
BET1L	9.61685	8.94383	9.26334	9.43852	9.49053	9.44267
BEX1	8.69381	8.72259	9.20954	8.24205	8.21478	9.09374
BEX2	11.2397	10.7027	10.9992	10.3147	10.5262	11.0971
BEX3	11.8875	11.7811	11.8145	11.4275	11.5576	11.7813
BEX4	6.34417	6.62719	7.06176	5.90778	5.79395	6.42373
BFAR	10.4919	10.4326	10.5375	10.3121	10.5492	10.4809
BFSP2	9.24069	9.60735	9.33743	9.49318	10.0809	9.55929
BGN	12.6439	12.8298	12.0384	12.9015	14.4129	13.3361
BHLHB9	11.4359	11.1628	11.4491	11.309	11.2717	11.4195
BHLHE22	8.7896	7.1471	7.94456	8.00455	8.93515	9.51796
BHLHE40	11.9633	12.8225	12.2857	12.025	12.0397	11.6505
BHLHE41	11.0239	11.3531	11.3238	10.8845	11.2898	10.6627
BICC1	9.80372	10.0131	9.95917	10.3312	10.3997	10.4343
BICD1	10.6276	10.5749	10.2725	10.8662	10.1697	10.4531
BICD2	11.8101	11.6783	11.6803	11.419	11.9043	11.5147
BICDL1	10.0556	9.21608	9.78396	9.44984	9.51238	9.81034
BICRA	10.7727	10.7483	10.6987	11.0352	10.649	10.5042
BICRAL	11.098	10.8821	10.8313	10.895	10.9572	10.9678
BID	8.6382	8.65741	8.64931	8.74742	8.88998	8.29519
BIN1	12.7654	12.6413	12.8313	12.2329	12.4858	12.7329
BIN2	9.24539	9.66091	9.55458	9.21049	10.0619	8.49022
BIN3	9.08295	9.61416	9.50281	9.39803	9.60326	9.28581
BIRC2	10.5748	10.4765	10.6226	10.5722	11.0041	10.0872
BIRC3	8.05131	8.50398	8.10768	8.23617	9.01795	7.19466
BIRC5	10.5757	11.2458	11.2709	10.4242	10.4951	10.5201
BIRC6	13.0396	13.1046	12.7514	13.2678	12.9477	12.7696
BIVM	9.77665	9.98327	9.76612	9.91187	9.89861	9.98873
BLCAP	10.8474	10.0424	10.5404	10.354	10.5719	10.6226
BLM	10.087	10.3518	9.8575	10.356	9.58157	9.7759
BLMH	11.4334	11.6391	11.7609	11.3721	11.3976	11.4432
BLNK	8.69099	7.86976	7.85598	7.20717	7.82316	7.22408
BLOC1S1	6.05675	5.93761	6.20244	6.1619	5.70443	6.22361
BLOC1S2	7.53912	7.5586	7.90434	7.51462	7.49971	7.44902
BLOC1S3	9.21258	8.9155	8.77741	9.24341	8.95175	8.83134
BLOC1S4	9.11139	9.30271	9.08184	9.11065	9.39847	9.25272
BLOC1S5	9.28672	9.31468	9.39123	9.33966	9.06433	9.49408
BLOC1S6	10.148	10.1198	10.0687	10.1244	10.2136	10.0143
BLVRA	9.82575	9.93034	10.0714	9.84301	9.64327	9.64005
BLVRB	9.36596	9.06652	9.13571	9.37716	9.53735	9.06964
BLZF1	9.72585	9.90907	9.95065	9.85474	9.90838	9.88776
BMF	9.02722	9.22948	8.79337	9.48219	9.98832	8.99737
BMI1	11.8269	12.0235	11.6996	12.2027	11.6587	11.8201
BMP1	12.2688	12.4756	12.4017	12.7302	12.8435	12.6283
BMP2	8.15916	7.85765	7.03856	7.81158	9.01149	8.23346
BMP2K	10.3637	10.8849	10.8545	10.6181	11.2187	10.3475
BMP4	8.04059	7.66118	8.35274	8.3956	8.43281	8.84391
BMP5	6.72364	5.54232	6.34732	8.40059	7.09303	6.90928
BMP6	8.15937	8.01137	8.04494	7.63635	7.47462	7.7423
BMP7	12.3638	13.0917	12.1473	12.7749	12.5969	12.7264
BMPER	9.03269	8.98546	8.7381	9.24862	8.67091	9.67779
BMPR1A	12.1345	12.2614	12.0505	12.3902	12.2067	12.3061
BMPR1B	9.08086	7.20109	8.4451	7.31829	8.21391	8.67956
BMPR2	13.0148	12.7894	12.3702	12.8411	13.1016	12.8571
BMS1	11.087	11.4286	11.2524	11.2626	11.1539	10.9532
BMT2	10.4143	10.564	10.3353	10.6259	10.5239	10.3861
BMYC	10.3703	9.4283	9.80781	9.75127	9.80223	10.214
BNIP1	9.25701	9.51943	9.5789	9.17349	9.12991	9.27407
BNIP2	11.4349	11.6539	11.6528	11.5697	11.5223	11.2444
BNIP3	9.90882	11.2312	11.0502	10.1369	9.85579	9.56322
BNIP3L	11.4572	11.7643	11.6923	11.4269	11.3092	11.4211
BOC	9.24773	9.18809	8.89802	9.93679	9.57073	9.24796
BOD1	11.026	10.9361	11.0178	10.9007	10.986	11.1748
BOD1L	12.1551	12.3047	11.7261	12.0283	11.956	11.9678
BOK	10.1128	9.06099	9.9578	9.39149	9.98122	10.193
BOLA1	8.56541	8.75563	8.88928	8.68161	8.42011	9.19663
BOLA2	10.0844	9.96518	10.2851	10.0923	10.0014	10.1176
BOLA3	8.92935	8.83922	9.05024	8.74416	8.79173	8.86607
BOP1	11.7267	11.9411	11.9151	11.7707	11.7432	11.7117
BORA	9.47704	10.4463	10.4226	9.32573	9.33769	9.3044
BORCS5	9.34869	9.025	9.2307	9.61984	9.35407	9.65453
BORCS6	9.78952	9.38692	9.72155	9.73492	9.8502	9.78745
BORCS7	8.72085	8.80539	8.91593	8.48067	8.39713	9.10965
BORCS8	9.05679	9.09073	9.20463	8.83149	8.95809	9.03113
BPGM	11.8062	11.7504	11.9567	12.3025	11.8788	12.2893
BPHL	8.62751	8.50281	8.94788	8.42786	8.39236	9.0559
BPNT1	10.8792	10.6684	10.993	10.6396	10.8838	10.8985
BPTF	13.0747	13.1631	12.9549	13.2949	12.9495	12.9042
BRAF	11.9016	11.4756	11.4831	11.7493	11.8186	11.7091
BRAP	11.2833	11.3471	11.1376	11.2316	11.2955	11.4056
BRAT1	10.647	10.8963	10.7081	11.0011	10.8887	10.7642
BRCA1	10.7572	11.1969	10.9895	10.923	10.4897	10.4531
BRCA2	9.56729	10.538	9.63686	10.1394	9.41761	10.0325
BRCC3	9.70403	9.81824	9.8422	9.77243	9.567	9.71303
BRD1	11.7645	12.0358	11.864	12.1473	11.7482	11.8193
BRD2	13.5177	13.6964	13.438	13.7786	13.5897	13.5696
BRD3	11.8941	11.8695	11.9926	11.9676	11.571	11.9253
BRD3OS	8.96095	8.42251	8.65632	8.15282	8.83652	9.10964
BRD4	12.5797	12.7807	12.7055	12.5646	12.6535	12.5099
BRD7	11.4501	11.7307	11.5174	11.4721	11.2781	11.3806
BRD8	11.9598	12.3616	12.2625	12.2554	11.7609	11.9208
BRD9	11.4647	11.2318	11.3806	11.2894	11.1325	11.0971
BRDT	8.85202	8.45584	8.57692	8.84453	8.67416	8.93612
BRF1	10.542	10.7252	10.2413	10.651	10.2282	10.1641
BRF2	8.77989	8.9133	8.46507	8.71867	8.73778	9.06955
BRI3	10.2867	10.5192	10.4652	10.1841	10.483	10.6734
BRI3BP	12.0113	12.0678	11.946	11.9195	12.0002	12.4505
BRICD5	11.3081	10.2097	9.65266	12.58	10.0645	11.1494
BRINP1	12.2842	11.5536	11.3221	12.0116	12.0337	11.9023
BRINP2	11.8066	11.394	11.1949	11.8438	11.4393	11.7709
BRINP3	11.5031	11.7295	11.4054	12.3505	11.2184	11.787
BRIP1	8.92051	9.7113	9.26109	9.16532	9.00768	8.94214
BRIP1OS	11.8882	12.2321	12.0006	12.1171	12.1032	11.9848
BRIX1	10.8815	11.2066	10.8982	10.9223	10.9043	10.8931
BRK1	12.1031	11.8316	12.0747	11.8535	11.9705	11.9884
BRMS1L	10.6939	10.49	10.6764	10.6729	10.0496	10.3181
BROX	10.687	10.7067	10.6564	10.9062	10.5016	10.6198
BRPF1	10.9903	11.1852	11.1212	11.1605	10.9713	10.9612
BRPF3	10.6758	10.6534	10.7983	10.809	10.3625	10.7165
BRSK1	12.74	11.7918	12.3029	12.0072	12.2622	12.6964
BRSK2	11.7511	10.7307	11.102	11.3414	11.0375	11.4946
BRWD1	12.0703	11.9672	11.9499	12.0202	11.8921	11.8132
BRWD3	10.5056	10.87	10.3375	10.8613	10.6411	10.4593
BSCL2	11.8535	11.9193	12.0612	11.9673	12.1265	12.1452
BSDC1	11.2119	10.9549	10.9684	11.2986	11.2116	11.2735
BSG	14.3875	14.7121	14.537	14.5227	14.3208	14.4089
BSN	13.3823	10.4732	11.6271	11.1479	12.7316	12.3238
BST1	5.39218	7.47116	7.17331	5.85828	8.16001	4.66113
BST2	11.1152	12.0285	12.1452	11.5555	12.6652	8.5024
BTAF1	11.2208	11.2904	11.0246	11.063	11.0345	10.7087
BTBD1	11.4446	11.1785	11.1001	11.3726	11.1297	11.2091
BTBD10	10.4831	9.81497	10.0488	10.1423	9.93435	10.2575
BTBD11	9.18623	8.463	8.53166	8.65897	8.29158	9.33389
BTBD17	9.05146	8.40292	8.77738	9.77702	8.43868	9.52601
BTBD19	8.02483	7.41407	7.75471	7.65905	7.55931	7.99722
BTBD2	11.0876	11.1774	11.3522	11.1443	11.1682	11.5067
BTBD3	11.5349	10.9981	11.2225	11.5096	11.5476	11.7298
BTBD6	9.4105	7.18278	8.37836	7.79177	8.65094	9.37173
BTBD7	11.4415	11.8833	11.072	11.7208	11.3159	11.0539
BTBD8	10.1934	9.46707	9.48108	9.36833	9.82467	10.1992
BTBD9	10.8101	10.5535	10.7547	10.7689	10.7257	11.0394
BTD	10.2946	10.4243	10.3657	10.4139	10.4841	10.3066
BTF3	10.8784	11.2593	11.4333	10.9989	10.9798	11.0325
BTF3L4	9.00821	9.05239	9.06875	9.23843	8.90381	9.21642
BTG1	10.7935	11.1697	10.9635	11.0064	11.5227	10.9938
BTG2	8.91762	8.88301	8.99291	8.85171	9.82894	8.77261
BTK	7.13896	7.72149	7.76812	7.18474	7.64589	6.30048
BTLA	6.23674	6.29433	6.58926	6.1611	5.21234	3.82628
BTRC	11.1957	11.0275	11.111	11.2115	10.9133	11.1417
BUB1	10.8397	11.4334	11.1496	10.6937	10.6403	10.5718
BUB1B	11.2255	11.9284	11.732	11.1403	11.0951	11.2752
BUB3	12.5378	12.417	12.6712	12.7146	12.2899	12.487
BUD13	8.93795	9.15077	9.26805	8.91045	8.89392	9.00585
BUD23	10.2969	10.5582	10.239	10.011	10.2843	10.3043
BUD31	11.1987	11.5025	11.3065	11.1807	11.266	11.2864
BYSL	10.605	10.7815	10.7951	10.5601	10.7303	10.8249
BZW1	13.2272	13.3306	13.2501	13.3295	13.0546	13.0689
BZW2	11.7617	12.1924	12.3676	12.0101	11.2138	11.4966
C1D	10.3563	10.3086	10.3806	10.5101	10.472	10.3619
C1GALT1	11.8634	11.8052	11.6794	12.5271	11.9666	12.0958
C1GALT1C1	9.85502	9.84071	9.59353	9.90863	9.98739	9.81684
C1QA	13.1812	13.386	13.4562	12.7417	13.8339	12.3332
C1QB	13.0374	13.2283	13.2155	12.6518	13.6946	12.2311
C1QBP	11.4796	11.9621	12.1386	11.623	11.7322	12.1717
C1QC	12.9061	13.1767	13.272	12.6723	13.6597	12.2192
C1QL1	12.428	11.4555	11.1122	12.2952	12.9168	12.7804
C1QL2	7.34391	7.16729	6.98382	8.55006	7.0495	8.65428
C1QL3	10.6391	9.7129	8.37804	10.3409	11.1003	10.6491
C1QTNF1	7.86968	8.56851	8.3655	8.09768	9.40458	9.40006
C1QTNF12	7.4692	6.99795	7.52802	7.37289	7.2458	7.85333
C1QTNF4	10.9208	8.11298	10.1104	8.12645	9.31351	11.0206
C1QTNF6	11.3664	11.7561	11.5356	11.986	11.806	11.9114
C1RA	7.78267	8.20523	8.51644	8.68099	9.46903	5.3383
C1RL	5.52287	5.89722	5.78048	6.026	6.58497	4.82342
C1S1	7.1683	7.68801	7.98466	8.2249	8.81008	5.60093
C2	6.64123	6.86343	6.95061	7.07332	7.94401	4.8243
C2CD2	9.85501	10.022	9.8514	9.91828	9.95164	9.93765
C2CD2L	11.7404	10.6987	11.2355	10.6291	11.4318	11.4976
C2CD3	11.4334	11.7311	11.4722	11.5128	11.574	11.2042
C2CD4C	8.66669	7.53598	7.44051	8.2407	7.41241	8.39791
C2CD4D	6.50835	6.18422	5.67199	7.41428	6.11934	6.847
C2CD5	11.121	11.0919	11.1589	10.7944	10.4479	10.6152
C3	10.6575	12.0345	12.0475	11.2187	11.7462	7.31863
C3AR1	9.55231	10.8712	10.2034	9.63204	10.1099	8.83784
C4B	15.1141	15.3651	15.2094	15.7657	16.1382	14.0395
C5AR1	7.28151	8.66583	8.50889	6.89469	8.73962	6.89751
C5AR2	5.94601	6.68165	6.38311	6.09723	6.50532	4.7714
C7	5.28921	5.65931	6.48218	6.81849	5.7899	4.60162
C9ORF72	9.86416	9.60542	9.66158	10.0578	9.88538	9.67433
CAAP1	8.3914	8.4966	8.21645	8.04557	8.60694	8.36747
CAB39	12.7142	12.5887	12.4521	12.6383	12.5442	12.6953
CAB39L	10.596	10.6213	10.6289	10.5238	10.393	10.6546
CABIN1	11.9078	11.8753	11.8629	12.0986	11.965	11.8108
CABLES1	9.89124	9.26917	9.52023	10.0299	9.35429	9.34751
CABLES2	9.6541	9.27132	9.72829	9.43868	9.52927	9.63086
CABP1	10.5384	8.14992	8.74791	8.16437	9.75386	10.2334
CABP7	8.86709	7.42582	8.17267	9.58776	8.1617	10.2248
CACFD1	10.6981	10.8281	11.074	10.6347	10.7907	10.66
CACHD1	10.2314	10.528	10.1495	10.4573	10.2137	10.2347
CACNA1A	12.3501	11.8929	11.4607	11.8572	12.189	11.9905
CACNA1B	11.0036	8.92738	9.98876	8.96161	10.0464	10.3948
CACNA1C	11.8405	11.3396	11.3154	11.6254	11.6273	11.5142
CACNA1D	10.7975	10.1265	9.94341	10.5341	10.0091	10.373
CACNA1E	12.2743	10.0224	11.3402	10.2364	11.6099	11.6756
CACNA1G	11.5507	9.30347	9.803	9.50642	10.2045	10.3619
CACNA1H	11.3351	11.6476	11.6502	10.9546	10.9247	10.8947
CACNA1I	11.1984	8.11771	9.77909	7.22976	9.491	10.1855
CACNA2D1	11.6858	10.7255	10.4378	10.0569	11.4542	11.6911
CACNA2D2	10.8597	9.36917	10.0714	9.89268	9.60187	10.3385
CACNA2D3	10.7118	9.07044	9.88473	9.96996	9.69895	10.1539
CACNB1	11.3947	9.50591	10.1803	9.62837	10.5688	10.5622
CACNB2	9.59699	8.49826	9.11032	8.79397	8.95202	9.76913
CACNB3	12.2469	11.9339	11.6515	11.9653	11.5182	11.8421
CACNB4	11.9348	10.5601	10.5981	11.5399	10.8437	11.5097
CACNG2	10.5097	7.73364	9.06865	7.34797	9.33251	10.2273
CACNG3	9.65106	5.79151	8.33522	5.88763	8.50362	9.11484
CACNG4	14.3993	14.4757	14.0697	14.8164	13.8655	14.2504
CACNG5	9.11941	8.17877	8.62808	7.49962	7.78978	8.74217
CACNG7	13.2094	12.8771	12.9286	13.6115	13.0165	13.1623
CACNG8	10.7557	9.86798	10.1681	10.1451	10.5397	10.4469
CACTIN	10.7499	11.0152	10.8863	10.7681	10.8324	10.8241
CACUL1	11.5133	11.5627	11.4767	11.4867	11.4582	11.4416
CACYBP	11.6338	11.7498	11.8495	11.2987	11.9797	11.3702
CAD	11.6758	12.2348	12.0307	11.7574	11.6698	11.9696
CADM1	12.4582	12.3649	12.1752	12.3601	12.4532	12.6212
CADM2	12.7328	12.214	11.8176	13.1209	12.4082	12.6272
CADM3	12.8235	10.3191	11.4404	11.1499	11.9875	12.4112
CADM4	14.2183	14.0858	13.8596	14.6088	14.1078	14.276
CADPS	12.0375	10.6411	10.9874	10.9096	11.1276	11.757
CADPS2	9.30027	7.5542	8.59885	8.87171	8.90072	10.4674
CALB1	10.5009	7.98724	9.36128	7.41285	9.67412	10.8558
CALB2	9.27107	7.79381	9.00966	7.57459	6.86276	9.62885
CALCOCO1	11.723	11.5356	11.3954	12.1045	11.7039	11.6491
CALCRL	10.8179	11.0002	10.2713	11.6006	10.4047	11.3385
CALD1	12.6091	12.9076	12.4945	12.7727	13.2856	12.9048
CALHM2	7.23629	7.04967	7.09229	6.8789	7.50598	6.62937
CALHM5	7.18949	5.62675	6.39934	6.34584	6.45629	6.84698
CALHM6	6.37738	7.56746	7.44929	6.89251	8.40131	2.61129
CALM1	15.5008	14.4775	14.618	14.3831	14.6824	15.1865
CALM2	13.6131	13.1023	13.2786	13.1873	13.2912	13.6414
CALM3	14.8696	14.3005	14.3763	14.3991	14.367	14.7302
CALN1	12.1337	8.37873	11.2177	9.12545	11.3262	11.8962
CALR	14.8044	15.1674	14.8603	14.3653	15.3664	14.5327
CALR3	5.66855	5.55052	6.48181	5.90569	6.28418	6.52172
CALU	13.4717	13.7879	13.5793	13.5895	14.0755	13.7971
CALY	10.3292	8.30409	9.69789	8.01148	8.92383	10.5945
CAMK1	12.1184	12.2929	12.64	12.29	11.9717	12.5535
CAMK1D	11.7192	10.9379	11.1551	11.2501	11.2609	11.6473
CAMK1G	8.36597	8.50396	8.64949	7.24907	7.838	8.65447
CAMK2A	14.6236	11.7386	13.6941	12.6086	13.1134	14.8639
CAMK2B	14.3361	12.6351	13.35	13.3481	13.4696	14.0379
CAMK2D	11.6137	10.8264	11.1588	11.2018	11.8637	11.2893
CAMK2G	11.9948	11.1509	11.3965	11.464	11.4137	12.2652
CAMK2N1	14.4565	12.3472	13.1263	12.6669	13.5016	14.33
CAMK2N2	10.7259	9.90182	10.3944	10.1801	10.2412	11.2016
CAMK4	9.46344	8.0672	8.73488	8.02271	8.65891	9.22613
CAMKK1	10.7352	8.8433	9.4224	9.36842	9.54016	10.7182
CAMKK2	11.9293	11.4643	11.4826	11.3224	11.5213	12.0234
CAMKMT	8.17391	8.23203	8.11288	8.14638	8.05841	8.16407
CAMKV	11.8242	9.22809	11.492	9.77481	10.3412	12.1497
CAML	10.07	9.77611	9.9985	9.88119	10.0043	10.056
CAMSAP1	11.2726	10.8152	11.0753	10.7395	10.9076	10.9406
CAMSAP2	13.0762	13.292	12.9856	13.1577	13.183	13.2261
CAMSAP3	9.06	6.63017	7.75448	7.14375	7.94896	8.64715
CAMTA1	12.5632	11.6915	12.0724	11.5627	11.6903	12.4778
CAMTA2	12.0789	11.2316	11.5503	11.5043	11.6902	12.13
CAND1	12.6468	12.6786	12.5972	12.5397	12.4524	12.5344
CAND2	10.0137	10.6241	10.268	10.3288	9.83184	9.8104
CANT1	11.5678	11.7063	11.6104	11.681	11.7729	11.6026
CANX	14.623	14.7772	14.8891	14.5293	14.885	14.4651
CAP1	13.3065	13.2646	13.1859	13.1303	13.4986	13.0925
CAP2	11.5558	9.29927	9.91871	9.20589	11.1132	10.7957
CAPG	8.93778	9.98492	9.50861	9.23896	10.3629	9.02003
CAPN1	9.29575	9.26543	9.25411	8.79756	9.87487	9.13588
CAPN10	9.85194	9.94719	10.1408	9.67037	9.9798	10.2479
CAPN15	11.0896	10.7785	11.0442	10.79	10.829	10.7684
CAPN2	11.773	11.8333	11.8483	11.5959	12.2754	11.928
CAPN3	8.73441	7.82331	8.52419	8.00415	8.89253	7.6219
CAPN5	10.6964	9.47542	10.3731	11.2886	11.0805	11.0512
CAPN6	10.5104	11.6023	10.3624	11.0375	10.8512	10.8816
CAPN7	11.2542	11.3303	11.2088	11.424	11.0464	11.1018
CAPNS1	13.0475	12.8645	12.9853	13.177	13.2415	13.0701
CAPRIN1	13.9685	14.2938	14.0647	13.9689	13.8823	13.6034
CAPRIN2	8.92352	9.08626	8.94203	9.12138	8.42942	8.90002
CAPZA1	9.60772	10.0023	9.9521	9.66266	9.95939	9.46969
CAPZA2	12.8605	12.886	12.9128	12.8897	12.9037	12.7537
CAPZB	12.8917	12.9358	12.9361	12.8295	12.9965	12.9927
CAR10	10.3555	7.44784	7.95583	6.81596	9.99744	9.69198
CAR11	10.8695	8.85979	10.5537	9.82127	9.61794	10.7225
CAR12	9.5678	7.16516	7.96739	8.02832	9.33344	7.76945
CAR13	5.99033	7.25364	6.72836	6.60456	6.82867	5.99224
CAR14	6.87654	6.07242	7.06135	6.32748	3.34633	7.64304
CAR2	11.375	10.3462	11.0602	10.9722	10.4723	11.2864
CAR4	8.15417	7.58326	7.9332	7.25898	8.92451	8.58406
CAR5B	7.03562	5.92959	6.38198	6.60585	7.46135	7.32692
CAR6	5.39205	6.03065	7.28649	6.69824	6.91092	8.28518
CAR7	8.05807	5.86427	6.41552	6.27029	7.02209	6.88473
CAR8	10.7192	10.0947	10.1839	11.7959	11.0059	11.8034
CAR9	8.03505	9.19188	8.51245	9.2454	8.75205	7.30018
CARD10	8.31377	8.04013	7.73466	7.89788	8.39094	8.01997
CARD11	7.52379	7.53768	7.02804	8.32348	7.23627	7.79562
CARD19	8.50442	9.09579	9.23792	8.62826	9.01324	8.59935
CARD6	8.99723	8.30489	8.31737	9.88183	9.0899	8.76926
CARD9	6.95761	7.3471	7.92816	6.57549	7.68364	6.38999
CARF	8.93798	8.8968	8.93044	9.16772	8.70853	9.12543
CARHSP1	10.8852	11.2646	11.4231	10.8697	10.6988	11.0276
CARM1	11.4486	11.5322	11.7055	11.2938	11.6069	11.6086
CARMIL1	10.9623	10.6604	10.6235	11.7092	11.4295	10.6161
CARMIL2	9.49117	7.55467	8.6841	7.96227	8.48263	9.68837
CARMIL3	10.3862	9.58864	10.1731	9.94671	9.66855	9.95096
CARNMT1	9.13927	9.20178	9.10779	9.24098	8.95817	8.83135
CARNS1	7.43725	6.55392	7.27725	6.99212	6.94971	7.5455
CARS	11.2214	11.5598	11.5169	11.2181	11.2533	10.9722
CARS2	9.38298	9.4587	9.45318	9.0127	9.3177	9.00872
CARTPT	6.03352	5.79524	6.78029	4.12718	8.68714	7.39786
CASC1	5.25308	6.22954	5.90443	6.00129	5.54448	5.26301
CASC3	11.7433	11.7712	11.8192	11.7961	11.6954	11.7065
CASC4	12.0618	11.7582	11.697	12.1803	12.1025	12.3118
CASD1	10.7687	10.1172	10.1693	10.2851	10.1939	10.6151
CASK	12.8265	12.933	12.7169	13.2275	12.851	13.1888
CASKIN1	12.3635	11.6389	11.7787	12.285	11.7956	12.0854
CASKIN2	12.2742	12.321	11.933	12.9878	12.1206	12.3252
CASP1	9.23134	9.93478	9.58441	9.65094	9.93374	7.38114
CASP12	10.4122	10.845	10.7174	10.923	11.267	9.64194
CASP2	10.799	11.0495	11.0839	11.0873	10.6988	10.8361
CASP3	10.7416	11.3634	11.3446	11.1653	11.0135	10.9458
CASP4	8.66606	9.42917	9.25412	9.07973	10.0949	8.65829
CASP6	8.07237	8.72339	8.76466	8.43195	8.51638	8.07513
CASP7	10.2867	10.7932	10.5366	10.7212	10.5471	10.193
CASP8	8.0079	9.11298	8.67384	8.06903	9.1671	7.72883
CASP8AP2	10.5458	10.8569	10.4642	10.7951	10.3506	10.3009
CASP9	9.84582	10.0059	9.929	10.0331	9.85716	10.0353
CAST	9.12665	9.13456	9.17793	9.26133	9.38215	9.0002
CASTOR1	6.87621	6.45645	6.89224	6.38471	7.4165	6.93315
CASTOR2	12.3111	11.8424	11.8054	12.0791	12.2228	12.3547
CASZ1	6.25543	5.55264	6.46621	5.52685	5.78989	5.84736
CAT	11.7959	11.9624	11.7899	12.2186	11.7459	11.9432
CATSPER2	7.43705	7.16969	7.36571	7.73894	6.95044	7.13338
CATSPERE2	7.09879	6.39569	5.97174	7.64063	7.08077	6.99159
CAV1	9.95239	9.57731	9.42864	9.39593	10.118	9.09121
CAV2	12.1162	12.4238	11.8437	12.607	13.014	12.632
CAVIN1	9.99168	10.0281	10.2189	9.71513	10.4054	9.98874
CAVIN2	7.32739	6.051	7.14352	6.59026	6.51078	7.4978
CAVIN3	9.63284	10.3628	9.33957	9.69093	9.95942	9.76252
CAVIN4	5.85121	5.89355	6.29556	6.56937	5.76342	6.29957
CBARP	12.6215	11.1344	11.7432	11.8934	12.2169	12.3092
CBFA2T2	10.6654	10.4317	10.4215	10.3433	10.4499	10.7583
CBFA2T3	9.49722	7.75893	8.3264	7.81229	8.41053	8.65815
CBFB	11.9523	12.4271	12.3174	12.4324	12.2468	12.5189
CBL	12.663	12.9842	12.7081	12.7982	12.8405	12.5243
CBLB	9.56917	9.95641	9.94348	9.72959	10.0073	9.87385
CBLL1	9.94234	9.99979	10.0233	9.81416	9.44912	9.41951
CBLN1	9.95087	10.2864	10.0177	9.79713	9.4759	10.6805
CBLN2	8.44156	5.83846	7.18232	6.21169	8.60083	7.93904
CBLN4	7.56235	5.0148	6.48032	5.42977	8.26053	7.2716
CBR1	9.45727	8.08092	8.76113	8.27271	9.42812	9.94347
CBR3	9.32902	9.81427	9.93055	9.25663	8.77838	9.71647
CBR4	8.75722	8.66985	8.57691	9.12114	8.43368	8.87848
CBS	8.84008	6.31185	8.26343	7.37481	7.98036	8.85334
CBWD1	8.72416	9.0112	8.85907	8.6666	8.73417	8.90912
CBX1	11.2828	11.464	11.6262	11.1071	11.2949	10.9473
CBX2	8.95221	9.44959	9.51646	9.29858	9.01078	9.20415
CBX3	9.78631	9.89714	9.75308	9.84127	9.56907	9.67433
CBX4	11.3142	11.349	11.4955	11.5883	11.1871	11.4168
CBX5	14.2715	14.5557	14.3147	14.2773	14.117	13.8932
CBX6	13.6617	13.0552	13.36	13.2507	13.2863	13.3983
CBX7	10.3851	9.77879	10.2576	10.168	10.2071	10.5339
CBX8	9.33341	9.52965	9.63339	9.73833	9.24003	9.36307
CBY1	10.4572	10.5808	10.6387	10.4397	10.5208	10.6689
CC2D1A	10.6663	10.6147	10.4979	10.5332	10.5544	10.6672
CC2D1B	10.444	10.6958	10.9019	10.8786	10.5813	10.8916
CC2D2A	10.8527	11.3521	10.8429	11.2955	10.6684	11.1942
CCAR1	12.0347	12.1384	12.1644	12.0397	11.8933	11.5903
CCAR2	11.8034	11.8869	11.933	11.7786	11.5256	11.803
CCBE1	5.9237	5.31389	5.1005	5.79746	5.4776	6.76825
CCDC102A	7.51598	7.70708	7.58053	7.62832	8.49284	7.34544
CCDC106	8.86746	6.49368	8.24009	8.42723	7.76824	8.96544
CCDC107	9.56553	9.38912	9.49495	9.41626	9.52711	9.64184
CCDC112	8.55436	8.38921	8.33964	8.40487	8.09941	8.62529
CCDC114	8.10437	7.40807	6.64486	6.93148	7.7867	7.26235
CCDC115	9.07262	9.12104	9.24255	8.96697	8.77428	9.05324
CCDC116	6.29168	5.75685	6.63254	5.87972	6.04692	5.71525
CCDC117	10.0554	10.023	10.4782	10.0391	10.2589	10.0087
CCDC12	9.07259	9.1841	9.38282	8.93281	9.12687	9.09914
CCDC120	8.48905	8.17909	8.34405	8.37254	8.17131	8.36304
CCDC122	5.74923	5.30791	6.3828	6.39998	6.40065	7.14295
CCDC124	11.0475	11.1348	10.9549	10.5724	10.9453	10.9583
CCDC125	5.21657	5.35342	5.1821	5.97364	4.97995	5.44054
CCDC126	8.3445	7.98509	7.89206	8.07395	8.32459	8.14361
CCDC127	11.4572	11.2237	11.2657	11.2545	11.3372	11.2997
CCDC13	7.35299	7.52515	6.80559	7.78864	6.51278	7.82147
CCDC130	8.75718	9.13299	8.97903	8.66664	8.89034	8.5728
CCDC134	10.7275	10.8862	10.884	11.1571	10.5005	10.3497
CCDC136	9.18859	8.0379	9.04218	7.59092	8.4249	9.97416
CCDC137	9.82732	9.79672	9.8298	9.57642	9.70811	9.74054
CCDC138	6.42958	5.78122	6.22161	6.00386	6.13727	5.53857
CCDC14	8.58404	8.84001	8.52408	8.75084	8.1826	8.4195
CCDC141	9.39349	9.04702	9.35921	9.3109	9.62117	9.54763
CCDC148	7.29196	6.21748	6.81887	5.80369	6.49279	7.44852
CCDC149	9.77671	9.14526	9.37417	9.83107	9.28595	10.2201
CCDC15	7.61297	8.42559	7.88627	7.82449	7.64771	7.41539
CCDC157	10.2173	9.54291	9.86968	9.91511	10.1639	9.91971
CCDC159	7.25516	6.73609	7.17332	6.72695	6.88414	6.68694
CCDC163	8.64894	8.72963	8.5955	8.05146	8.48614	7.6293
CCDC166	7.62741	7.32044	6.67269	7.87753	7.91599	8.47759
CCDC167	9.92787	9.90898	9.7282	9.98826	9.8921	10.2515
CCDC171	6.92365	6.98176	6.6596	6.32831	7.31265	6.55371
CCDC173	6.79038	6.41679	6.27704	5.68666	6.60532	5.79629
CCDC174	9.5085	9.61901	9.62624	9.52271	9.28325	9.16665
CCDC177	8.83385	8.31496	7.93896	8.25633	6.95312	8.44889
CCDC18	8.07251	8.79843	7.99002	8.41352	7.99278	7.77603
CCDC181	8.77678	8.54849	8.76786	8.0342	8.43784	8.69729
CCDC184	8.5162	7.97366	8.73831	7.16605	9.18324	8.89383
CCDC186	11.2777	11.2609	11.0102	11.0958	11.3384	11.1031
CCDC187	7.85851	5.30119	8.76224	6.49303	5.41591	7.46551
CCDC189	6.91191	6.10888	6.8313	7.21379	6.40416	7.29016
CCDC190	7.98057	7.59078	8.53595	7.51562	7.2679	8.34511
CCDC191	7.14895	7.53912	7.81923	7.06358	7.21445	7.31814
CCDC22	6.94698	6.76203	7.03989	6.3839	6.49223	6.45749
CCDC25	10.3247	10.173	10.4038	9.96082	10.3213	9.81202
CCDC28A	8.40394	7.81172	8.47323	8.45399	8.53321	8.6545
CCDC28B	9.88523	9.87129	9.86971	9.91657	9.43789	9.60493
CCDC3	8.56589	6.2795	7.07061	7.33688	8.90455	8.23824
CCDC30	7.58459	6.23256	7.43313	6.20999	7.02303	7.52188
CCDC32	9.93517	9.25652	9.51635	9.64728	9.70431	9.93316
CCDC34	9.97216	10.1932	10.2094	9.49981	9.63548	9.61798
CCDC39	8.5049	7.81859	8.2496	7.37457	8.04047	8.0367
CCDC40	5.09672	5.47187	5.70143	5.76774	5.25007	6.20344
CCDC43	10.1739	10.3876	10.3753	10.0273	10.1655	10.0519
CCDC47	12.2414	12.1206	12.2437	12.4005	12.2426	12.1867
CCDC50	11.8404	12.2313	12.1452	12.1247	12.1987	12.1378
CCDC51	7.85191	8.03101	8.03413	7.65185	7.9421	7.92721
CCDC57	7.4691	7.39996	7.68084	7.3639	7.30644	7.86592
CCDC58	8.29105	9.14033	9.12074	8.26714	8.40158	8.44483
CCDC59	10.442	10.5758	10.3817	10.4941	10.3385	10.1893
CCDC6	12.0277	12.0903	12.0462	12.0781	12.3537	12.0604
CCDC61	9.06204	9.21035	9.24485	9.3371	9.13525	8.92426
CCDC62	6.61349	6.27188	6.63187	6.69493	5.67747	6.50612
CCDC66	9.42472	9.81767	8.45286	8.81125	9.31761	9.06963
CCDC69	5.21682	5.2556	5.55896	5.05417	5.60401	5.14394
CCDC71	10.0908	10.1895	10.1607	10.0244	10.1938	10.4665
CCDC71L	9.71418	9.75287	9.76618	9.66253	9.6254	9.24319
CCDC74A	7.48497	6.49605	7.58073	7.16395	6.65919	8.63595
CCDC77	8.98611	9.28253	9.26344	8.91047	9.02555	8.75585
CCDC8	6.34458	6.24021	6.22124	5.46093	6.66687	6.20419
CCDC80	8.9409	7.89953	7.69386	8.40559	10.1583	8.6031
CCDC82	9.50071	9.69071	9.64051	9.44748	9.38253	9.19676
CCDC84	8.96366	9.09784	9.12568	9.21	8.90369	8.68327
CCDC85A	9.35321	8.11421	8.65627	8.01686	8.35025	9.78731
CCDC85B	11.5325	10.8454	11.0884	11.2739	11.3029	11.4686
CCDC85C	11.2952	10.6203	10.872	10.7222	10.3495	10.8908
CCDC86	9.46312	9.79537	9.82045	9.5984	9.83143	9.50017
CCDC88A	12.8674	12.8894	12.253	13.0835	12.5484	12.5641
CCDC88B	8.92055	9.43889	9.3892	8.82474	9.53705	7.36353
CCDC88C	11.0568	11.328	10.6018	10.9714	10.4196	9.93175
CCDC9	10.203	10.2594	10.2851	10.0565	9.9581	10.0228
CCDC90B	9.80853	9.82949	9.58249	9.9419	9.8486	9.86294
CCDC91	9.90007	10.0873	9.87724	9.59457	9.67804	10.0804
CCDC92	10.606	10.1299	10.3143	9.86001	10.2918	10.8281
CCDC92B	9.1914	6.65552	8.04469	7.04254	7.999	8.9828
CCDC93	10.8657	10.746	10.6546	10.7856	10.8143	10.4259
CCDC96	6.05598	6.91233	6.29506	6.07625	6.22578	6.67231
CCDC97	11.2685	11.0089	11.0334	11.2024	11.1614	10.9966
CCDC9B	8.25937	8.10191	8.10772	8.40446	8.30523	8.07507
CCHCR1	9.44911	9.63211	9.66167	9.11363	9.47967	9.0172
CCK	11.7757	6.87809	8.4688	7.84056	10.5769	10.3915
CCL11	8.12393	7.78847	7.81847	7.24933	10.0832	7.40701
CCL12	7.96348	8.32702	8.79382	7.41157	9.13053	5.92256
CCL2	9.3572	10.2824	10.1804	9.57857	10.8198	8.02586
CCL22	7.01537	6.15277	5.99539	6.16254	5.64447	5.22506
CCL25	9.21013	9.28644	9.15327	9.2713	8.98623	8.97436
CCL27A	7.85344	5.33697	6.34778	4.9698	6.62415	7.22343
CCL3	5.49033	7.40779	7.12393	6.1436	5.79469	6.20447
CCL4	5.17535	7.62189	7.25066	5.74567	5.61534	4.66082
CCL5	8.44475	9.36454	9.36573	9.0653	10.2269	6.05999
CCL6	7.69698	8.71284	8.11808	6.84189	8.28479	7.74235
CCL7	6.37698	8.50639	8.19768	6.16957	8.79911	4.10638
CCL8	6.44415	6.90697	7.33129	6.71266	8.12188	3.48049
CCL9	5.82537	7.68296	6.78074	5.59675	6.80184	6.79565
CCM2	10.8694	10.7287	10.972	10.4695	10.8375	10.8233
CCM2L	6.85191	7.14574	7.08213	6.81113	6.60926	6.65835
CCN1	10.9721	10.9844	10.708	10.6261	11.9569	10.6717
CCN2	10.2855	10.5535	10.9254	9.42368	12.0777	10.3408
CCN3	9.66475	7.04316	8.46498	6.94664	9.75317	9.86751
CCN4	8.53183	7.4863	7.33032	8.03337	9.1134	7.18465
CCN5	5.52143	6.93226	7.09306	5.80247	7.21998	5.68769
CCNA1	6.67026	6.71659	6.5127	6.28715	6.09558	5.89752
CCNA2	12.5227	13.0848	12.9352	12.3694	12.2871	12.2494
CCNB1	10.2232	10.7855	10.6467	9.99603	9.99999	9.79408
CCNB2	10.0804	10.5691	10.7157	9.8749	10.3824	10.8393
CCNC	10.1945	10.2027	10.1256	10.2437	10.1241	10.0505
CCND1	15.9844	15.8987	15.4788	16.1143	15.5893	15.8031
CCND2	13.7538	12.954	12.319	13.7615	13.1804	13.5188
CCND3	12.1891	12.9757	13.1744	12.5356	12.8331	12.7074
CCNDBP1	10.6479	10.2121	10.5583	10.6463	10.7024	10.7792
CCNE1	8.54668	9.00905	8.97347	8.4189	8.35949	8.69732
CCNE2	9.62034	10.0418	9.95353	9.74758	9.34968	9.89848
CCNF	10.4801	11.057	10.9614	10.2515	10.2296	10.3158
CCNG1	11.2053	11.1691	10.967	10.9715	11.5677	10.8939
CCNG2	11.0381	11.5324	11.2425	10.9183	10.906	10.8112
CCNH	10.6488	10.2963	10.4369	10.4375	10.3445	10.5993
CCNI	12.6797	12.9754	12.6325	12.6497	12.737	12.8506
CCNJ	8.54673	8.86227	8.46916	8.48898	8.4734	8.57275
CCNJL	7.87007	8.08377	7.89213	8.32463	7.81671	8.05323
CCNK	11.3649	11.8549	11.0327	11.3235	11.0082	10.8847
CCNL1	11.375	11.3908	11.4251	11.5332	11.4643	10.8393
CCNL2	12.148	12.1223	12.4675	12.0663	12.4375	11.8977
CCNQ	9.34003	8.69389	9.3397	9.21293	9.32259	9.63815
CCNT1	11.6719	11.8933	11.7523	11.776	11.5802	11.3708
CCNT2	11.8187	11.826	11.7034	11.64	11.524	11.2945
CCNY	12.2728	12.0761	12.184	12.2418	12.139	12.425
CCNYL1	8.66975	8.68572	8.76455	8.77234	8.58751	8.65458
CCP110	11.5496	11.3441	11.4307	11.358	11.0472	11.0845
CCPG1	8.52026	7.94361	8.13318	7.8721	8.48997	8.15389
CCPG1OS	6.98075	6.69998	6.81881	6.18794	7.19047	6.94499
CCR1	7.97459	9.08251	8.37415	8.30641	9.4539	6.58501
CCR2	8.41195	9.85021	9.2726	8.92333	9.9156	6.12406
CCR5	9.273	10.065	9.87276	9.15766	10.3818	7.96301
CCR7	6.58428	7.08449	7.08281	6.1212	6.32611	2.03103
CCRL2	7.08764	8.03225	7.60994	7.69632	8.34703	6.37268
CCS	9.08566	8.68169	9.29534	9.19181	8.95821	9.37622
CCSAP	10.1293	9.28578	9.5602	9.03661	9.10769	9.90758
CCSER1	8.52006	8.30184	8.23999	8.83748	8.43327	8.77249
CCSER2	12.2697	12.05	12.0006	12.3758	12.0832	12.2332
CCT2	12.9713	13.4394	13.4877	12.968	12.9802	13.0388
CCT3	13.0677	13.1816	13.2537	12.9996	13.2032	13.1299
CCT4	12.3935	12.7405	12.7991	12.208	12.4157	12.2204
CCT5	13.657	14.0438	13.6795	13.7156	13.6416	13.6213
CCT6A	13.2286	13.6664	13.5568	13.0907	13.2217	13.3392
CCT7	12.9385	13.2106	13.3753	12.8754	12.9827	13.0382
CCT8	12.9714	13.2641	13.3732	12.8242	12.9693	13.0716
CCZ1	10.8724	11.3546	11.0674	11.1673	11.0515	11.2634
CD101	5.52272	5.78288	5.72775	5.35019	6.96516	5.47439
CD109	8.27729	8.87204	8.90106	8.93593	9.96321	9.15387
CD14	7.35269	8.16841	8.04509	6.84116	8.03329	7.08072
CD151	11.2782	11.4382	11.1712	11.507	12.1582	11.6373
CD164	12.673	12.662	12.6168	12.9478	13.1407	12.8381
CD180	9.41629	10.3272	10.2829	9.90386	10.2015	8.78266
CD1D1	7.1888	7.11737	6.81865	6.52513	7.38025	6.49043
CD2	5.75096	6.046	5.78103	5.87583	6.04219	-4.81438
CD200	12.3216	12.6443	12.3143	12.3926	13.0352	13.4804
CD22	7.1688	7.79928	7.66716	7.34437	7.30555	6.05968
CD244A	6.62661	7.61418	7.52049	6.96821	8.07247	5.79692
CD248	9.73076	10.1594	9.67195	10.0581	11.1973	10.6814
CD24A	11.0455	10.76	10.3742	11.4611	11.2886	11.1018
CD274	9.84574	10.5623	10.8236	10.4341	11.2876	6.5071
CD276	11.9048	12.5652	12.1148	12.4341	12.2326	12.3066
CD28	6.79065	5.84856	5.2564	6.07481	7.16403	4.54062
CD2AP	10.2708	10.5357	10.5816	10.6395	10.5564	10.3044
CD2BP2	11.8592	11.5753	11.5546	11.9034	11.4114	11.5196
CD300A	8.01356	8.73932	8.27258	8.13017	8.59857	7.13372
CD300C2	8.36155	8.76225	8.53178	8.52696	9.00648	7.56153
CD300LF	7.94617	9.26679	9.39568	8.12545	9.24654	5.79719
CD300LG	5.39144	11.8447	6.68608	3.72222	8.10083	7.03734
CD302	9.59865	9.41732	9.53938	9.51872	9.9467	10.0723
CD320	9.25478	8.82746	9.13323	9.16254	8.88746	9.34744
CD33	9.02999	8.87478	9.35064	9.25369	9.40984	8.58428
CD34	11.5697	11.7269	11.4935	11.8171	11.3854	11.4242
CD36	8.7005	9.83226	9.04483	8.97921	9.37252	6.68756
CD37	8.28671	8.51797	8.79376	8.02789	8.16044	7.95108
CD38	8.29561	8.86513	8.24467	8.63163	8.61134	8.51019
CD3E	6.19814	6.37202	6.63234	6.52056	6.45333	1.04533
CD3EAP	10.1089	10.0294	10.0448	9.99283	9.67622	10.0241
CD3G	6.36207	6.49278	6.29554	6.7076	6.16008	-4.68506
CD4	7.48571	6.6093	6.89213	7.17234	6.68716	6.6145
CD40	7.23583	7.74517	7.68089	7.74668	7.50782	6.59984
CD44	10.6955	11.6387	11.4364	10.8935	12.2304	11.0905
CD46	7.7108	7.74996	7.43256	7.99654	7.63159	7.58423
CD47	12.6302	12.7853	12.7316	12.631	12.7468	12.4353
CD48	7.6969	8.51867	8.47339	8.21008	8.49408	6.55427
CD5	5.58451	5.64172	5.8324	5.87353	5.2475	2.34806
CD52	9.77501	10.3389	10.321	9.96693	10.7554	8.15416
CD53	9.33556	10.0722	9.81731	9.43877	10.0853	8.74578
CD55	6.19894	6.00249	5.80607	5.71274	4.98541	6.16373
CD59A	7.59162	6.92596	7.49704	6.57584	7.65356	7.58407
CD6	5.92368	6.04278	6.08237	6.35938	5.87045	3.47958
CD63	11.3136	11.5858	11.6068	11.3668	11.7875	11.6012
CD68	10.0712	11.2554	10.8368	10.3362	10.8116	10.1398
CD69	6.03541	6.52308	6.12329	6.00367	6.43402	3.6048
CD72	7.76313	9.6073	9.14341	8.73322	9.0981	6.88537
CD74	15.2138	15.1752	15.4124	15.9118	15.6407	9.60688
CD80	7.40395	6.97783	6.87967	6.93134	8.55047	6.673
CD81	14.6452	14.2771	14.1326	15.042	14.677	14.342
CD82	9.62929	10.0086	9.95639	9.91018	9.72852	9.25518
CD83	9.7912	8.93594	9.11793	8.85535	9.53754	9.87999
CD84	9.11397	9.67252	9.40597	9.19712	8.97697	8.13349
CD86	8.72756	8.67001	9.02061	8.49772	9.35294	6.88536
CD8A	5.98971	7.72952	7.74218	7.67175	6.99886	-4.52338
CD9	14.338	14.4772	14.3961	14.6041	14.8426	14.4775
CD93	12.6891	13.2446	12.215	13.6163	12.2091	12.1874
CD99L2	11.4657	11.1408	11.2639	11.1767	11.5228	11.4221
CDA	6.32785	5.02489	5.46405	6.09507	6.20037	5.94503
CDADC1	10.404	9.91278	10.1244	9.99445	10.0509	10.43
CDAN1	10.6141	10.3366	10.5337	10.5772	10.2591	10.2881
CDC123	11.2839	11.3102	11.5145	11.2882	11.0293	11.1949
CDC14A	9.89708	10.1245	9.9492	10.296	10.0074	9.67435
CDC14B	8.59862	8.40746	8.80312	8.82086	8.71924	8.87537
CDC16	11.8412	12.2998	12.0428	11.9337	12.0636	12.0743
CDC20	11.2697	12.0292	11.942	11.1747	11.136	11.4578
CDC23	11.5234	11.6686	11.5289	11.518	11.311	11.5433
CDC25A	9.8069	10.2895	10.3177	10.0666	9.91178	10.0002
CDC25B	10.8626	11.2941	11.1804	10.7883	10.7184	10.8225
CDC25C	9.60407	10.4164	10.3976	9.63971	9.34014	9.41098
CDC26	9.485	9.51907	9.5602	9.57627	9.52928	9.66715
CDC27	11.7358	12.034	11.8537	11.8966	11.7048	11.7286
CDC34	10.3047	10.3218	10.3177	9.98693	10.325	10.3407
CDC37	12.2385	12.4255	12.4223	12.0536	12.3694	12.2741
CDC37L1	12.153	11.9308	12.1703	12.2673	12.0789	12.0878
CDC40	10.4939	10.719	10.5733	10.6463	10.5314	10.5861
CDC42	13.4519	13.4832	13.5613	13.4595	13.3866	13.4297
CDC42BPA	13.383	13.0705	12.9359	13.2431	13.1284	13.3643
CDC42BPB	12.5186	12.6184	12.033	12.5235	12.2824	12.2311
CDC42BPG	7.70402	7.50222	7.7613	7.53171	7.85659	7.84082
CDC42EP1	12.4524	12.7771	12.1855	12.6982	12.6197	12.5969
CDC42EP2	7.10882	7.08783	7.36591	6.72786	7.14905	7.30885
CDC42EP3	9.8941	9.83766	9.6297	10.6498	10.4838	9.60308
CDC42EP4	11.1647	11.3082	11.311	11.1873	11.4769	11.2383
CDC42EP5	7.20699	7.80735	8.10786	7.69723	8.1486	8.59533
CDC42SE1	12.9548	13.3347	13.3199	13.1356	13.2975	13.2832
CDC42SE2	12.6431	12.6958	12.6627	12.8673	12.6656	12.7773
CDC45	9.96786	10.6215	10.7199	9.98692	9.83189	10.1071
CDC5L	10.9177	10.9615	10.8877	10.8405	10.7747	10.6725
CDC6	9.45915	9.95943	9.98188	9.46071	8.92375	9.11505
CDC7	10.4929	10.937	10.9152	10.4072	10.2994	10.0938
CDC73	10.9495	10.9329	10.7547	10.9175	11.0058	11.0621
CDCA2	10.7507	11.314	11.1174	10.5864	10.5618	10.3839
CDCA3	11.4344	12.1583	12.1947	11.6117	11.2819	11.7461
CDCA4	9.55802	10.1702	9.53748	9.74028	9.41507	9.26467
CDCA5	9.08817	9.72468	9.6529	9.12469	9.07313	9.50014
CDCA7	9.97351	10.4236	10.6272	9.89107	9.73065	9.97868
CDCA7L	9.87017	10.5388	9.72653	10.0287	9.69516	9.62722
CDCA8	10.8458	11.7392	11.5682	10.6713	10.736	10.9916
CDH1	6.46169	6.03809	6.6034	5.56159	6.50556	5.74281
CDH10	10.8664	11.0393	10.1705	11.0658	10.4853	10.5899
CDH11	11.7646	11.9999	11.0681	12.1885	11.8763	11.8598
CDH13	11.9623	11.6366	11.2845	12.1813	11.7262	12.2649
CDH15	7.50009	6.66816	6.05858	10.0277	7.45804	8.27642
CDH18	7.97553	5.88389	6.7408	6.08051	7.34464	8.45681
CDH19	10.1701	11.2777	10.6404	10.735	10.9982	10.9987
CDH2	12.0147	12.1341	11.8602	12.5175	11.947	12.2858
CDH20	11.1311	11.4027	11.1288	11.617	11.3116	11.1468
CDH22	10.682	9.47049	9.36124	9.08595	10.6859	9.9046
CDH23	6.88935	5.62957	5.90332	6.22616	6.20372	6.40651
CDH24	10.0568	10.0244	9.9492	10.3418	9.65506	9.8055
CDH4	11.6934	11.42	11.2372	12.2911	10.9208	11.7936
CDH5	10.0123	10.4713	10.0232	10.7045	10.5759	9.60122
CDH6	11.6844	11.8787	11.2284	12.4025	12.111	11.6546
CDH7	7.80955	5.74897	7.17328	4.29335	5.87872	7.92068
CDH8	8.93843	6.54993	7.97886	7.33722	7.70203	9.0309
CDH9	7.62852	3.86157	7.44164	5.719	6.83013	7.18404
CDHR1	9.55872	6.35951	8.38709	7.42053	7.38508	8.00308
CDIP1	12.2728	11.7215	11.9159	11.9768	11.7925	12.3368
CDIPT	11.8558	11.3326	11.5203	11.6073	11.6269	11.5593
CDK1	11.7755	12.4663	12.3315	11.856	11.7885	12.0164
CDK10	9.52587	9.29833	9.5546	9.15475	9.08181	9.64728
CDK11B	11.8588	11.855	11.8825	11.7641	11.7081	11.6382
CDK12	10.7292	10.929	10.8228	11.1083	10.7783	10.5794
CDK13	11.7259	11.7902	11.5649	11.8708	11.649	11.6894
CDK14	12.0062	11.4747	11.3543	11.6649	11.4017	12.3337
CDK16	12.8529	12.6457	12.6936	12.5725	12.7604	12.955
CDK17	12.4461	11.9249	12.0661	12.0083	12.0274	12.2149
CDK18	9.93404	8.17333	8.48496	6.59432	8.96092	9.08842
CDK19	12.1279	12.4784	12.2136	12.5951	12.1331	12.3249
CDK2	10.8077	11.3521	11.1931	11.2726	10.7943	10.9443
CDK20	8.28227	8.20597	8.40811	7.777	8.04085	8.29506
CDK2AP1	9.54669	10.0098	9.87273	9.75831	9.72487	9.85509
CDK2AP2	9.94803	9.66973	10.239	9.76376	10.284	9.82008
CDK3	5.21697	5.38719	5.75601	5.2266	5.11821	4.77022
CDK4	13.1029	13.543	13.6241	13.1947	13.0976	13.4052
CDK5	11.0687	10.913	11.0374	10.7122	10.8074	11.3169
CDK5R1	12.2594	10.005	11.253	10.3554	11.536	11.6618
CDK5R2	12.3697	9.22807	10.8109	9.45046	11.6858	11.7221
CDK5RAP1	8.18879	7.87553	7.83756	7.44638	7.27759	8.01987
CDK5RAP2	12.3683	12.6831	12.3492	12.807	12.363	12.2881
CDK5RAP3	10.1455	10.2047	10.4562	10.3337	10.2294	10.4427
CDK6	8.53516	8.96516	8.62426	8.98531	9.62855	9.17417
CDK7	9.58399	9.82815	9.79673	9.85631	9.73218	9.70083
CDK8	10.6114	10.6007	10.3364	11.1765	10.4622	10.803
CDK9	10.5748	10.3256	10.5945	10.3012	10.319	10.6253
CDKAL1	9.47913	9.48929	9.12557	9.45616	9.2981	9.29742
CDKL1	6.94725	5.48966	6.72849	5.19569	5.4835	7.70005
CDKL2	8.75123	6.7786	7.85594	6.81463	7.87071	8.41504
CDKL3	7.99717	7.81281	7.92746	8.27097	7.94255	8.34962
CDKL4	6.71155	4.71074	6.10222	5.42617	5.12906	7.62804
CDKL5	12.1038	11.0006	11.0408	11.2627	11.4074	11.5732
CDKN1A	11.2628	11.6205	11.6018	10.8203	12.2062	10.7113
CDKN1B	12.0076	12.3008	12.0952	12.3621	12.1177	11.8862
CDKN1C	8.41626	8.46322	9.4453	8.7403	8.20416	8.56125
CDKN2A	12.3917	12.28	12.0991	12.6332	12.4465	12.4738
CDKN2AIP	9.64526	9.72875	9.53556	10.0948	9.54205	9.64004
CDKN2AIPNL	10.9644	11.0477	10.9684	10.6702	10.8613	11.0498
CDKN2B	8.38291	7.57579	7.14238	7.94308	9.39698	9.01137
CDKN2C	12.0168	12.5214	12.1795	12.0831	11.9113	12.2986
CDKN2D	10.632	10.7166	10.9305	10.2704	10.6392	10.7026
CDKN3	8.48896	8.8346	8.61004	8.41858	8.19315	8.30899
CDO1	12.7672	11.6388	12.124	13.6145	12.8959	12.7089
CDON	8.57307	7.78296	7.8618	8.08577	8.02937	9.22113
CDPF1	8.65925	8.84498	8.85602	8.7187	8.78455	8.95974
CDR2	9.66109	9.51553	9.7199	9.07142	9.79839	9.61051
CDR2L	11.4097	11.8509	11.8426	11.7702	11.5192	11.9242
CDS1	10.045	7.98768	9.13823	7.73559	9.34672	9.85816
CDS2	13.6754	12.8849	13.1999	13.1518	13.2843	13.5695
CDSN	5.6693	5.28121	5.58745	5.1907	6.70769	5.89688
CDT1	10.1714	11.0564	10.8236	10.4297	10.0974	10.3193
CDV3	11.5026	12.154	12.0085	11.6434	11.8268	11.7174
CDYL	9.01631	9.35628	9.36136	9.45183	9.72999	9.54958
CDYL2	8.42078	8.07885	7.63839	8.09643	8.31949	7.59947
CEACAM1	5.4607	5.50148	5.64588	5.71024	5.69953	5.53799
CEBPA	10.543	10.4811	10.3838	10.4229	10.6986	10.045
CEBPB	10.5171	11.0096	11.1901	10.3576	11.8157	9.70615
CEBPD	10.1113	10.7324	10.8514	10.1869	12.1285	10.45
CEBPG	11.8588	11.9518	11.8529	11.8163	11.9774	11.0818
CEBPZ	11.1994	11.2842	11.1231	10.9631	11.0471	11.1071
CEBPZOS	8.71084	8.54151	8.57697	8.4052	8.6624	8.67608
CECR2	7.02596	5.57616	5.83038	6.18471	5.87439	6.61392
CELA1	10.7267	10.8902	10.9297	11.0011	10.6789	11.0108
CELF1	13.2083	13.1394	13.1987	13.0536	12.8297	13.0106
CELF2	13.3086	12.35	12.7839	12.8084	12.7155	13.0275
CELF3	10.6463	8.48677	10.4803	8.67889	9.35934	10.4614
CELF4	13.0751	10.2947	11.9111	10.1012	12.0078	12.445
CELF5	12.008	8.96091	10.9392	9.45038	10.5315	11.1507
CELF6	8.49342	6.53725	7.84992	6.27284	7.94796	8.25732
CELRR	6.92332	6.7829	6.93899	7.82153	6.47685	6.99165
CELSR1	7.32761	6.23467	6.91601	7.0725	6.2893	6.64381
CELSR2	12.8516	11.6198	11.8035	12.4455	12.3042	12.542
CELSR3	10.7227	8.5292	10.2472	8.14283	9.33526	10.1513
CEMIP	8.5163	7.47118	7.9331	8.79271	8.87277	8.12292
CEMIP2	9.92056	10.2371	9.86964	10.1919	10.6775	9.99162
CEND1	11.3962	9.03376	10.679	9.57285	10.7711	11.4865
CENPA	11.3025	12.2365	11.9041	11.0994	11.2314	11.4835
CENPB	13.3445	13.2835	13.0748	13.4344	13.1466	13.539
CENPC1	10.5646	10.8761	10.4491	10.6805	10.4578	10.8692
CENPE	11.7296	12.4195	11.9363	11.5488	11.6451	11.3198
CENPF	12.814	13.2978	12.6742	12.654	12.5435	12.3069
CENPH	8.78626	9.11675	9.29767	8.90062	8.52145	8.54967
CENPI	9.69037	10.2855	10.3892	9.67601	9.73418	9.67613
CENPJ	9.44705	9.95939	9.70131	9.57425	9.67392	8.78263
CENPK	8.55054	8.93526	8.65642	8.4005	8.29603	8.07515
CENPL	9.14167	9.82443	9.64938	9.40484	9.06734	9.15391
CENPM	9.94944	10.5778	10.3891	9.8415	9.5063	10.0777
CENPN	9.48499	10.1747	9.82827	9.4476	9.23241	9.36087
CENPO	8.73416	9.27691	9.08199	8.87775	8.27152	8.23846
CENPP	8.06722	8.66179	8.51652	8.25642	7.6566	8.24315
CENPQ	9.71916	10.1131	9.87272	9.87127	9.70259	9.7558
CENPS	7.81461	8.38273	8.66019	7.6825	7.6867	7.85989
CENPT	10.0973	10.3857	10.3902	10.1706	9.81805	10.027
CENPU	7.60568	8.41401	7.93338	7.92934	7.32723	7.95682
CENPV	10.5335	10.6905	10.3065	10.4541	10.5239	10.6216
CENPW	8.44084	9.08901	9.11815	8.47635	8.55066	8.70084
CENPX	9.05676	9.24894	9.26572	8.96091	8.86423	9.33622
CEP104	10.9133	10.9977	10.9839	10.6094	11.0537	11.0129
CEP112	6.59788	6.91674	7.44943	6.7278	6.68807	7.87811
CEP120	11.0341	11.1989	11.1383	10.983	11.0618	10.9212
CEP126	8.19443	5.84081	6.9389	5.91107	6.85865	7.57632
CEP128	9.48502	10.2122	9.74325	9.39582	9.02612	8.74237
CEP131	9.98335	9.98319	10.0962	9.93886	9.75604	9.97722
CEP135	9.8038	10.214	9.82823	9.64737	9.58139	9.63089
CEP152	9.38504	9.72607	9.50475	9.59822	9.31792	9.20171
CEP162	10.3014	10.5624	10.5135	10.0725	10.4829	9.79244
CEP164	10.3616	10.5104	10.5536	10.4274	10.6508	10.1615
CEP170	12.7474	13.1302	12.5239	12.8611	12.7055	12.3427
CEP170B	12.3967	10.2534	11.1514	10.3495	11.8387	11.673
CEP19	9.87328	9.12939	9.61542	9.12208	9.49507	9.94797
CEP192	11.183	11.6805	11.4189	11.3181	11.0405	10.8321
CEP250	11.0746	11.3511	11.3287	11.2961	11.0567	10.9568
CEP290	9.53737	9.36052	9.12307	9.08537	9.27796	8.97147
CEP295	11.0992	11.5332	11.1452	11.2238	10.8394	10.852
CEP350	11.6154	11.9128	11.5308	11.8909	11.6519	11.4599
CEP41	8.76044	9.51161	8.53164	8.53582	8.90348	8.73887
CEP44	9.27308	9.46407	9.28168	9.36092	9.32995	9.32039
CEP55	9.86411	10.4049	10.4018	9.75311	9.82314	9.67435
CEP57	10.0408	10.4449	10.3944	10.3047	9.79716	10.1372
CEP57L1	8.79581	9.29512	9.04486	8.74424	8.8403	8.81201
CEP63	10.1063	10.2361	10.1545	10.0852	9.93752	10.1215
CEP68	11.0014	11.0404	10.89	11.1706	10.8316	11.143
CEP70	9.25701	9.56766	9.63343	9.33012	9.01992	9.02839
CEP72	8.29105	8.91633	8.56951	8.88079	8.2458	8.85348
CEP76	9.63992	10.0059	9.9999	9.94822	9.8057	9.97721
CEP78	8.89411	9.14187	9.10784	8.91673	8.71594	8.89085
CEP83	10.3114	10.3259	10.1889	9.91364	10.228	9.98732
CEP83OS	8.92939	8.48115	8.88629	8.5766	8.04795	9.37176
CEP85	10.1885	10.3437	10.4338	10.1998	10.2767	10.1539
CEP85L	9.66282	9.56719	9.29971	9.77058	9.72839	9.70256
CEP89	9.83196	10.105	9.92757	9.83291	9.71935	9.54574
CEP95	9.54866	9.51571	9.56022	9.39349	9.70407	8.94218
CEP97	10.0502	9.92358	10.0488	10.1785	9.78289	9.86608
CEPT1	10.298	10.2666	10.2987	9.95777	10.6709	9.9758
CERCAM	7.58371	7.53632	8.08719	8.2506	7.53492	8.41077
CERK	11.9756	12.1252	11.9981	12.18	11.9914	12.2106
CERS1	10.4712	10.4382	10.2272	10.1841	10.5963	10.532
CERS2	11.8381	12.2765	12.3638	12.1491	11.9783	12.2122
CERS4	11.1861	10.9901	10.8727	11.5273	10.7414	10.785
CERS5	11.4425	11.5703	11.644	11.5938	11.4798	11.595
CERS6	11.2599	11.0971	11.0615	11.0139	11.3945	10.7008
CETN2	10.1493	9.95236	10.2886	9.74594	10.0581	9.76589
CETN3	11.032	11.1923	11.1199	11.3318	10.9783	10.9649
CETN4	7.0032	6.50126	6.96238	6.18731	6.52636	6.88456
CFAP100	8.59136	8.07236	8.11776	9.16984	9.32143	7.74251
CFAP20	11.0778	11.5422	11.3996	11.5958	10.6809	11.1449
CFAP298	9.37235	9.30251	9.53756	8.85528	9.37765	9.41091
CFAP300	7.82699	8.3626	8.52809	7.41161	8.5743	8.46547
CFAP36	10.9848	10.7894	10.9832	10.7848	10.8937	10.8265
CFAP45	5.3957	4.56814	5.49731	5.48747	5.47174	5.47358
CFAP46	6.1779	6.59888	6.84406	6.8501	5.61655	7.08006
CFAP47	5.66865	6.3256	6.6182	5.77161	5.67454	6.10177
CFAP54	6.15825	6.31984	6.55825	7.01316	5.70853	7.24267
CFAP61	6.86591	6.0603	5.14093	6.26449	5.54704	5.37276
CFAP65	6.07777	5.84979	6.66087	6.18339	3.95896	6.56844
CFAP69	8.24593	7.05617	7.70131	7.3736	7.67781	7.60681
CFAP74	7.91198	7.2117	8.2025	7.14296	7.42972	8.14345
CFAP97	10.0896	10.1808	10.0687	10.1866	9.99529	10.1475
CFDP1	11.4662	11.6584	11.5867	11.182	11.158	10.9859
CFH	9.58223	9.1387	9.22833	8.72305	9.8499	9.84082
CFL1	14.3916	14.5292	14.5531	14.4387	14.2541	14.626
CFL2	11.8292	12.2244	12.0202	12.0316	11.3583	11.4604
CFLAR	10.5239	10.7513	10.8337	10.6973	11.1815	9.86769
CFP	8.97222	8.98868	9.11047	8.24718	9.11507	7.81549
CGAS	7.92908	8.68696	7.51974	8.48414	8.57847	8.18428
CGGBP1	12.3158	12.5673	12.4481	12.4675	12.5806	12.3075
CGN	6.42885	6.61462	6.75533	6.16414	5.48225	6.44053
CGNL1	10.5411	10.4465	10.0857	10.8662	10.6489	10.2238
CGREF1	8.33174	6.57839	7.14274	5.77869	8.70528	7.93311
CGRRF1	9.20773	9.24244	9.38067	9.16802	9.26021	8.97437
CH25H	6.45978	8.14701	7.68779	6.729	8.34621	5.71617
CHAC1	8.63468	9.18762	8.79042	8.16878	8.67007	7.68703
CHAC2	7.56179	7.42261	7.5881	7.35459	7.55854	7.74216
CHADL	13.1705	13.0005	12.7361	14.1107	13.7764	13.8255
CHAF1A	11.0889	11.6797	11.4841	11.1545	10.9263	11.073
CHAF1B	9.80214	10.5828	10.4451	10.1491	9.59588	10.3926
CHAMP1	10.8588	10.9217	10.7751	10.853	10.5472	10.7957
CHCHD1	10.3257	10.6278	10.7283	10.3785	10.5565	10.5428
CHCHD10	11.3978	8.95848	10.3276	8.70885	10.4341	10.8808
CHCHD2	11.0341	11.1088	11.1078	10.7396	11.1565	11.1685
CHCHD3	11.1604	11.4037	11.387	11.0012	11.1628	11.1748
CHCHD4	9.8164	9.65256	10.0872	9.13047	9.74313	9.75747
CHCHD5	9.05947	8.98062	9.0502	8.82124	8.9454	9.01713
CHCHD6	9.58779	9.03492	9.30203	8.74466	9.17651	9.8408
CHCHD7	8.14951	7.29584	7.95646	7.70414	7.68591	7.86605
CHD1	11.1921	11.4322	11.3221	11.5717	11.2539	11.0838
CHD1L	8.90584	9.31684	9.45118	9.14373	9.11579	9.4109
CHD2	11.8347	11.9874	11.6906	11.9841	11.649	11.3295
CHD3	13.8369	12.9965	13.4646	13.2154	13.2082	13.4945
CHD4	13.7568	14.0568	13.9443	14.0703	13.7943	13.7425
CHD5	12.5501	10.7032	11.1852	11.2938	11.5673	11.6193
CHD6	12.5644	12.4793	12.1807	12.8233	12.3095	12.3639
CHD7	12.756	12.999	12.7479	13.2904	12.8418	12.4609
CHD8	12.653	12.7289	12.6077	12.8503	12.474	12.4796
CHD9	12.0048	12.0173	11.6603	12.1561	12.0426	11.7341
CHDH	6.80226	5.84319	6.7415	6.2085	6.50975	7.71417
CHEK1	9.38715	9.92954	9.92329	9.37272	9.10192	8.74915
CHEK2	9.01905	9.7725	9.6704	9.28643	9.11033	9.2858
CHERP	11.7947	12.0709	11.9684	11.7417	11.8021	11.7065
CHFR	10.9903	11.2904	11.1358	11.0915	10.9414	10.9362
CHGA	12.5197	8.428	9.84974	8.13756	11.9972	10.6537
CHGB	12.2746	9.03856	10.3374	9.85358	11.3127	11.5241
CHIC1	9.75402	9.32843	9.35269	9.5415	9.34464	9.73197
CHIC2	10.8504	11.2734	10.8321	11.0823	10.9525	11.3839
CHID1	10.7727	10.5347	10.5086	10.6908	10.5873	10.9099
CHIL1	9.6558	9.52579	9.23533	10.4326	9.80906	9.64005
CHIL3	5.21258	9.28338	8.50105	5.32025	9.1954	4.26641
CHKA	11.4632	11.0834	11.4687	11.2683	11.3354	11.298
CHKB	7.03511	7.34705	7.48136	7.45336	7.17139	7.00317
CHL1	11.7983	11.8253	10.41	11.8745	11.5781	11.9106
CHM	11.0883	11.0275	10.8712	11.2838	11.0105	11.2347
CHML	9.63995	9.97834	9.72322	9.85798	9.58543	9.76084
CHMP1A	11.2754	11.2939	11.2195	11.188	11.1696	11.3915
CHMP1B	10.222	10.1795	10.1052	10.3632	10.4021	10.2201
[truncated: 11,382 more rows]

## Sheet: GSEA
SYMBOL	RANK IN GENE LIST	RANK METRIC SCORE	RUNNING ES	CORE ENRICHMENT
POSTN	0	2.49044	0.0320734	Yes
PDGFRB	27	1.41574	0.0483366	Yes
VCAN	28	1.40973	0.066492	Yes
TNFRSF11B	55	1.25303	0.0806598	Yes
CRLF1	57	1.23142	0.0964429	Yes
MMP2	102	1.08596	0.107096	Yes
MMP3	104	1.07958	0.120923	Yes
MYL9	108	1.06804	0.134451	Yes
SFRP4	117	1.05763	0.147466	Yes
SERPINE2	130	1.02259	0.159726	Yes
FSTL1	134	1.00863	0.172489	Yes
COL6A2	135	1.00719	0.18546	Yes
HTRA1	155	0.977036	0.196604	Yes
SPARC	158	0.974486	0.209002	Yes
MATN2	161	0.972319	0.221373	Yes
FUCA1	167	0.953981	0.23328	Yes
P3H1	204	0.905846	0.242219	Yes
SFRP1	208	0.904155	0.253636	Yes
ITGAV	229	0.870729	0.263335	Yes
SNAI2	248	0.851182	0.272933	Yes
PLOD1	267	0.830019	0.282259	Yes
EFEMP2	276	0.818171	0.29219	Yes
TNC	278	0.817601	0.302644	Yes
ECM2	279	0.817169	0.313168	Yes
COL5A3	280	0.816197	0.323679	Yes
FMOD	289	0.806816	0.333464	Yes
BGN	294	0.802489	0.343496	Yes
FOXC2	309	0.78765	0.352579	Yes
PCOLCE	313	0.782252	0.362426	Yes
FBN1	328	0.773163	0.371323	Yes
NID2	331	0.770372	0.381093	Yes
EDIL3	342	0.762961	0.390161	Yes
COL4A2	373	0.743029	0.397458	Yes
SGCD	381	0.736605	0.406414	Yes
TIMP3	390	0.730817	0.41522	Yes
LAMA2	401	0.727057	0.423826	Yes
COL4A1	462	0.680746	0.428048	Yes
COL12A1	473	0.671286	0.435936	Yes
CDH6	474	0.671161	0.444579	Yes
QSOX1	487	0.664822	0.452232	Yes
LOXL2	494	0.661584	0.460298	Yes
IGFBP2	500	0.659913	0.468418	Yes
COL11A1	518	0.651323	0.475518	Yes
LAMC1	597	0.618554	0.477576	Yes
CTHRC1	615	0.608356	0.484123	Yes
BMP1	620	0.607132	0.491639	Yes
LUM	637	0.600539	0.498161	Yes
GAS1	648	0.597281	0.505096	Yes
COL5A1	695	0.579448	0.509073	Yes
FZD8	723	0.57174	0.514391	Yes
FGF2	761	0.561634	0.518822	Yes
PLOD3	771	0.559866	0.52535	Yes
TFPI2	773	0.559534	0.532481	Yes
CALD1	778	0.558071	0.539365	Yes
MSX1	809	0.54881	0.54416	Yes
COL6A3	926	0.515672	0.542014	Yes
MGP	987	0.500484	0.543914	Yes
LOX	1035	0.487855	0.546637	Yes
NT5E	1053	0.482084	0.551558	Yes
COL5A2	1074	0.477412	0.556191	Yes
ADAM12	1080	0.47631	0.561947	Yes
WNT5A	1082	0.476002	0.568001	Yes
THBS2	1083	0.475869	0.57413	Yes
CXCL12	1113	0.469707	0.577982	Yes
GEM	1134	0.466141	0.58247	Yes
COL3A1	1181	0.456722	0.584868	Yes
PDLIM4	1185	0.455882	0.590511	Yes
COL7A1	1189	0.45522	0.596147	Yes
LRP1	1207	0.453101	0.600694	Yes
CDH2	1211	0.451815	0.606286	Yes
TNFRSF12A	1219	0.450291	0.611555	Yes
ITGB1	1234	0.447902	0.616263	Yes
ELN	1236	0.447717	0.621953	Yes
CDH11	1242	0.447112	0.627332	Yes
FBLN2	1243	0.447102	0.63309	Yes
MMP14	1324	0.430852	0.632579	Yes
FN1	1333	0.42906	0.637498	Yes
SLC6A8	1343	0.427337	0.64232	Yes
INHBA	1448	0.405696	0.639667	Yes
DST	1451	0.405345	0.644736	Yes
BDNF	1476	0.401333	0.648086	Yes
SAT1	1557	0.386449	0.647003	Yes
LOXL1	1574	0.384066	0.650737	Yes
ITGA2	1592	0.379834	0.654341	Yes
SERPINH1	1617	0.375213	0.657355	Yes
CALU	1638	0.372783	0.660641	Yes
SGCB	1656	0.368322	0.664097	Yes
PTX3	1706	0.360546	0.665028	Yes
COL16A1	1747	0.352032	0.666532	Yes
TIMP1	1756	0.349934	0.670433	Yes
PMEPA1	2020	0.315052	0.654567	No
ITGB3	2041	0.311791	0.657068	No
PPIB	2083	0.307726	0.657925	No
MEST	2092	0.306641	0.661268	No
SLIT3	2128	0.301065	0.662494	No
COLGALT1	2148	0.299049	0.664906	No
IGFBP3	2179	0.295796	0.666443	No
MYLK	2185	0.294878	0.669862	No
CCN1	2292	0.281973	0.665464	No
FAP	2415	0.270412	0.659704	No
TPM2	2418	0.269892	0.663029	No
PVR	2453	0.266277	0.663883	No
GADD45A	2474	0.264303	0.665771	No
GPC1	2576	0.255478	0.661411	No
CADM1	2632	0.250571	0.660471	No
CCN2	2836	0.233451	0.6481	No
APLP1	2861	0.231486	0.649263	No
COL1A2	2990	0.219232	0.64239	No
ITGA5	2993	0.219004	0.645059	No
OXTR	3002	0.217963	0.647261	No
IGFBP4	3142	0.205233	0.639374	No
TGM2	3414	0.183256	0.621205	No
CD44	3475	0.176901	0.618939	No
TGFB1	3502	0.174958	0.619222	No
SDC4	3540	0.171353	0.618626	No
SPP1	3562	0.16938	0.619217	No
JUN	3593	0.166085	0.619083	No
FSTL3	3595	0.165948	0.621145	No
DAB2	3765	0.153537	0.61032	No
WIPF1	3996	0.139355	0.594692	No
THY1	4068	0.135221	0.591055	No
ECM1	4119	0.131203	0.588957	No
RHOB	4173	0.12676	0.586574	No
COL1A1	4245	0.121501	0.582761	No
SLIT2	4443	0.10784	0.569227	No
FERMT2	4533	0.101533	0.563792	No
CAPG	4578	0.0991044	0.561736	No
LAMC2	4702	0.0924936	0.553609	No
EMP3	4715	0.0918178	0.553883	No
SCG2	4736	0.0905957	0.553534	No
THBS1	4909	0.0805445	0.541542	No
ABI3BP	4930	0.0788825	0.541043	No
LAMA1	5083	0.0706875	0.530439	No
FAS	5127	0.0680224	0.528058	No
VCAM1	5270	0.0595061	0.518068	No
PMP22	5290	0.0579988	0.517375	No
ACTA2	5295	0.057865	0.517818	No
ITGB5	5346	0.0552583	0.514742	No
DCN	5561	0.0419956	0.499072	No
DPYSL3	5587	0.0406871	0.497702	No
MAGEE1	5696	0.0351766	0.489974	No
FBLN5	5790	0.0290813	0.483303	No
FLNA	5862	0.0250756	0.478248	No
SPOCK1	6012	0.0171723	0.467182	No
RGS4	6206	0.00685531	0.45265	No
GADD45B	6287	0.00360357	0.446636	No
VIM	6330	0.00125685	0.443471	No
TPM4	6363	-0.000285634	0.441051	No
COPA	6378	-0.00113092	0.440005	No
TAGLN	6388	-0.00163793	0.439344	No
CAP2	6434	-0.00393754	0.435986	No
GJA1	6510	-0.00808097	0.430408	No
IL15	6518	-0.00853854	0.429988	No
SERPINE1	6583	-0.0120863	0.425296	No
PFN2	6845	-0.0265464	0.405866	No
ENO2	7252	-0.0486775	0.375738	No
ID2	7301	-0.0514684	0.372765	No
SDC1	7580	-0.0666078	0.352564	No
NTM	7713	-0.0734019	0.34351	No
PLAUR	7740	-0.0748188	0.342504	No
GPX7	8402	-0.110898	0.29386	No
PRRX1	8678	-0.12829	0.27468	No
TGFBI	8777	-0.133705	0.268979	No
SNTB1	9329	-0.169219	0.229419	No
BASP1	9653	-0.191098	0.207412	No
FBLN1	9705	-0.195054	0.206061	No
ANPEP	9830	-0.203599	0.199289	No
FBN2	10173	-0.228339	0.176323	No
PLOD2	10345	-0.241504	0.16648	No
TGFBR3	10621	-0.263867	0.149046	No
LAMA3	11043	-0.302043	0.121044	No
PCOLCE2	11135	-0.311219	0.118159	No
TPM1	11150	-0.312482	0.121123	No
NOTCH2	12024	-0.425006	0.0604651	No
GLIPR1	12277	-0.474716	0.0474893	No
LGALS1	12286	-0.477142	0.0530282	No
COL8A2	12354	-0.491705	0.0542853	No
TNFAIP3	12428	-0.504698	0.0552552	No
MCM7	12846	-0.623367	0.0316948	No
VEGFA	12965	-0.674024	0.0314366	No
